# Supplementary material for: The KLF16/MYC feedback loop is a therapeutic target in bladder cancer
Source: J Exp Clin Cancer Res. 2024 Nov 18;43:303. doi: 10.1186/s13046-024-03224-3 (PMC11571712; doi:10.1186/s13046-024-03224-3)
Supplement: Supplementary file 2 — Supplementary Material 2. [file 13046_2024_3224_MOESM2_ESM.xlsx]

## Sheet: Supplementary Table S1
Supplementary Table S1	oligonucleotides sequences summary
sgRNA sequences for gene knockout	Nucleotide sequence
KLF16-sg1	GACAGCGGTGGCTCTTGGCG
KLF16-sg2	GAGTCCGGGAAGGGACAGCG
MYC-sg1	GAGGGTAGGGGAAGACCACC
MYC-sg2	GGAAGGGTGTGACCGCAACGT
sgNC-F	CACCGTTCTCCGAACGTGTCACGTA
sgNC-R	AAACTACGTGACACGTTCGGAGAAC
shRNA sequences for gene knockdown	Nucleotide sequence
KLF16-sh1-F	CCGGCTACAAGTCCTCGCACCTAAACTCGAGTTTAGGTGCGAGGACTTGTAGTTTTT
KLF16-sh1-R	AATTAAAAACTACAAGTCCTCGCACCTAAACTCGAGTTTAGGTGCGAGGACTTGTAG
KLF16-sh2-F	CCGGTGTGTCTGTAAATAGCCATGACTCGAGTCATGGCTATTTACAGACACATTTTTTG
KLF16-sh2-R	AATTCAAAAAATGTGTCTGTAAATAGCCATGACTCGAGTCATGGCTATTTACAGACACA
MYC-sh1-F	CCGGCCTGAGACAGATCAGCAACAACTCGAGTTGTTGCTGATCTGTCTCAGGTTTTTG
MYC-sh1-R	AATTCAAAAACCTGAGACAGATCAGCAACAACTCGAGTTGTTGCTGATCTGTCTCAGG
MYC-sh2-F	CCGGCAGTTGAAACACAAACTTGAACTCGAGTTCAAGTTTGTGTTTCAACTGTTTTTG
MYC-sh2-R	AATTCAAAAACAGTTGAAACACAAACTTGAACTCGAGTTCAAGTTTGTGTTTCAACTG
siRNA target sequences	Nucleotide sequence
KLF16-siRNA1	GCGCCAAAGCCTACTACAA
KLF16-siRNA2	AGGGCTGCGACAAGAAGTT
DUSP16-siRNA1	GGATGGACATGTCTTTAGA
DUSP16-siRNA2	CATCCAGCATTCAGCGAAA
Primers used in qRT-qPCR
Gene	Nucleotide sequence
GAPDH-Forward sequence (5’-3’)	TGACTTCAACAGCGACACCC
GAPDH-Reverse sequence (5’-3’)	CTGGTGGTCCAGGGGTCTTA
KLF16-Forward sequence (5’-3’)	CAAGTCCTCGCACCTAAAGTC
KLF16-Reverse sequence (5’-3’)	AGCGGGCGAACTTCTTGTC
MYC-Forward sequence (5’-3’)	GGCTCCTGGCAAAAGGTCA
MYC-Reverse sequence (5’-3’)	CTGCGTAGTTGTGCTGATGT
WBP11-Forward sequence (5’-3’)	CAGATGTATGGCCGTAAAGTGG
WBP11-Reverse sequence (5’-3’)	TGATCCATGTCCTCAGGATAGC
DUSP16-Forward sequence (5’-3’)	CCTGACTTTATCCCCGAGTCT
DUSP16-Reverse sequence (5’-3’)	GAGATCCCAGCTAAACAGTGC
MCM2-Forward sequence (5’-3’)	ATGGCGGAATCATCGGAATCC
MCM2-Reverse sequence (5’-3’)	GGTGAGGGCATCAGTACGC
MCM3-Forward sequence (5’-3’)	GCGCAGGAAAAACGAGAAGAG
MCM3-Reverse sequence (5’-3’)	AATGGAGGCCACAAAATCCTTT
MCM4-Forward sequence (5’-3’)	CACCACACACAGTTATCCTGTT
MCM4-Reverse sequence (5’-3’)	CGAATAGGCACAGCTCGATAGAT
MCM5-Forward sequence (5’-3’)	GGAAGTGCAACACAGATCAGG
MCM5-Reverse sequence (5’-3’)	AGGGACGACCTTGTCACACA
MCM6-Forward sequence (5’-3’)	GAGGAACTGATTCGTCCTGAGA
MCM6-Reverse sequence (5’-3’)	CAAGGCCCGACACAGGTAAG
MCM7-Forward sequence (5’-3’)	CCTACCAGCCGATCCAGTCT
MCM7-Reverse sequence (5’-3’)	CCTCCTGAGCGGTTGGTTT
CDC45-Forward sequence (5’-3’)	CTTGAAGTTCCCGCCTATGAAG
CDC45-Reverse sequence (5’-3’)	GCATGGTTTGCTCCACTATCTC
Primers used in ChIP-qPCR	Nucleotide sequence
KLF16-ChIP-F	ACGAGCAGATGCCTGAGTGCG
KLF16-ChIP-R	CCCCCGTTCGCGATGGAGGA
MCM2-CHIP-F	CACACCTCCGGGCTCTGGGC
MCM2-CHIP-R	CGCCATAGCAGTACCACGATCCT
MCM3-CHIP-F	TAATCTCTCTGAGCCTCCCGCAGCT
MCM3-CHIP-R	GATTGGACAGTCGCTAGTCCGACCTC
MCM4-CHIP-F	CGCCTAAGGGATAAAGAAGCACACG
MCM4-CHIP-R	CGTGCGTAAACCAGAAGTAGGCCT
MCM5-CHIP-F	CCACTTCCTTCCCAGCCAGAAGTTTC
MCM5-CHIP-R	GCTGCGCTCCCATTGGTTCG
MCM6-CHIP-F	CCTCGTCGCGGACCTCCAGG
MCM6-CHIP-R	GAAATCCCTTTCCGTGGGCTG
MCM7-CHIP-F	CGCCATCGCTTCCGCTCTTAGT
MCM7-CHIP-R	GTGCCTGGGATCCGGAGCTTC
