# Supplementary material for: The KLF16/MYC feedback loop is a therapeutic target in bladder cancer
Source: J Exp Clin Cancer Res. 2024 Nov 18;43:303. doi: 10.1186/s13046-024-03224-3 (PMC11571712; doi:10.1186/s13046-024-03224-3)
Supplement: Supplementary file 3 — Supplementary Material 3. [file 13046_2024_3224_MOESM3_ESM.xlsx]

## Sheet: Supplementary Table S2
Supplementary Table S2. Antibodies and Concentrations
Antibodies and Concentrations for Western blotting
Flag	1:2000	CST, # 14793
V5	1:2000	CST, # 13202
β-Tubulin	1:5000	Bioworld Technology, # BS1482
GAPDH	1:5000	CWBio, # CW0100M
KLF16	1:1000	SantaCruz, # sc-377519
MYC	1:1000	Abcam, # ab32072
HSP70	1:2000	SantaCruz, # sc-24
MCM2	1:1000	SantaCruz, # sc-373702
MCM3	1:1000	SantaCruz, # sc-390480
MCM4	1:1000	SantaCruz, # sc-28317
MCM5	1:1000	SantaCruz, # sc-165994
MCM6	1:1000	SantaCruz, # sc-393618
MCM7	1:1000	SantaCruz, # sc-9966
CDC45	1:1000	SantaCruz, # sc-55569
Vinculin	1:1000	SantaCruz, # sc-73614
DUSP16	1:1000	CST, # 5523
MYC-pS62	1:1000	CST, # 13748
pERK	1:1000	Proteintech, # 16443-1-AP
total-ERK	1:1000	CST, # 4695
WBP11	1:1000	Bethyl, # A304-855A
HA	1:1000	CST, # 3724
Ubiquitin	1:1000	CST, # 3933
cleaved-PARP(c-PARP)	1:1000	CST, # 5625
cleaved-Caspase3(c-Caspase3)	1:1000	CST, # 9664
cleaved-Caspase7(c-Caspase7)	1:1000	CST, # 8438
cleaved-Caspase9(c-Caspase9)	1:1000	CST, # 52873
Antibodies and Concentrations for Fluorescence IHC
KLF16	1:25	SantaCruz, # sc-377519
MYC	1:50	Abcam, # ab32072
Antibodies and Concentrations for CUT&Tag
Flag	1:100	CST, # 14793
MYC	1:25	Abcam, # ab32072
