# Supplementary material for: The KLF16/MYC feedback loop is a therapeutic target in bladder cancer
Source: J Exp Clin Cancer Res. 2024 Nov 18;43:303. doi: 10.1186/s13046-024-03224-3 (PMC11571712; doi:10.1186/s13046-024-03224-3)
Supplement: Supplementary file 4 — Supplementary Material 4. [file 13046_2024_3224_MOESM4_ESM.xlsx]

## Sheet: Supplementary Table S3
Supplementary Table S3. KLF16-FL mRNA interacting proteins identified by proximity labeling and mass spectrometry.
Protein	Description	Gene	Abundances (Normalized)_V	Abundances (Normalized)_FL
B3KM97	cDNA FLJ10554 fis, clone NT2RP2002385, highly similar to Synaptic glycoprotein SC2		-	-
Q08AN1	Zinc finger protein 616	ZNF616	8.21241e+06	-
Q6UB99	Ankyrin repeat domain-containing protein 11	ANKRD11	-	-
C9JRP1	Anion exchange protein (Fragment)	SLC4A7	-	-
Q14240	Eukaryotic initiation factor 4A-II	EIF4A2	0	-
P62834	Ras-related protein Rap-1A	RAP1A	0	-
B2R7B5	cDNA, FLJ93365, highly similar to Homo sapiens KH domain containing, RNA binding, signal transduction associated 1 (KHDRBS1), mRNA		1.50458e+06	-
B2R5U7	cDNA, FLJ92633, highly similar to Homo sapiens CCAAT-box-binding transcription factor (CBF2), mRNA		-	-
Q7Z2K8	G protein-regulated inducer of neurite outgrowth 1	GPRIN1	-	-
A8K3Z5	Nucleoporin NUP53		0	-
E9PFW3	AP-2 complex subunit mu	AP2M1	-	-
Q96ST2	Protein IWS1 homolog	IWS1	0	-
Q15061	WD repeat-containing protein 43	WDR43	277696	-
Q6ICQ8	ARHG protein (Fragment)	ARHG	-	-
Q6NVC0	SLC25A5 protein (Fragment)	SLC25A5	2.7524e+07	-
A0A2U3TZH3	Elongation factor 1-alpha	EEF1A2	2692337	-
B9EK46	Cingulin	CGN	-	-
Q8IXT5	RNA-binding protein 12B	RBM12B	2.86653e+06	-
O75821	Eukaryotic translation initiation factor 3 subunit G	EIF3G	-	-
A4D2Q0	Unc-84 homolog A (C. elegans)	UNC84A	379369	-
Q5VV42	Threonylcarbamoyladenosine tRNA methylthiotransferase	CDKAL1	-	-
A0A0A0MR51	Acyl-CoA (8-3)-desaturase	FADS1	-	-
Q9HCE1	Helicase MOV-10	MOV10	-	-
A8K794	Origin recognition complex subunit 1		154535	-
B7Z1K5	Tubulin alpha chain		-	-
Q59GX7	Stearoyl-CoA desaturase variant (Fragment)		-	-
A4LAA3	Alpha thalassemia/mental retardation syndrome X-linked	ATRX	0	-
B3KQB4	PRA1 family protein		-	-
A0A024R1X8	Junction plakoglobin, isoform CRA_a	JUP	0	-
P13498	Cytochrome b-245 light chain	CYBA	-	-
Q9H8H2	Probable ATP-dependent RNA helicase DDX31	DDX31	1.46046e+06	-
Q5EC54	Heterogeneous nuclear ribonucleoprotein K transcript variant	HNRPK	2.1944e+07	-
Q6ZRS2	Helicase SRCAP	SRCAP	-	-
Q96HA7	Tonsoku-like protein	TONSL	-	-
Q8NEM7	Transcription factor SPT20 homolog	SUPT20H	-	-
A0A024R4N0	HCG1640809, isoform CRA_b	hCG_1640809	-	-
Q92610	Zinc finger protein 592	ZNF592	-	-
A8K7F6	cDNA FLJ78244, highly similar to Homo sapiens eukaryotic translation initiation factor 4A, isoform 1 (EIF4A1), mRNA		-	-
Q6ZMG9	Ceramide synthase 6	CERS6	-	-
Q14807	Kinesin-like protein KIF22	KIF22	0	-
A0A0G2JNW7	Solute carrier family 12 member 7	SLC12A7	-	-
Q9H0H0	Integrator complex subunit 2	INTS2	-	-
Q9BUJ2	Heterogeneous nuclear ribonucleoprotein U-like protein 1	HNRNPUL1	3.40635e+06	-
Q6P1A2	Lysophospholipid acyltransferase 5	LPCAT3	0	-
Q7Z5K2	Wings apart-like protein homolog	WAPL	-	-
Q15911	Zinc finger homeobox protein 3	ZFHX3	-	-
A0A2R8Y7R9	Liprin-alpha-1 (Fragment)	PPFIA1	-	-
A0A0G2JK64	Histone-lysine N-methyltransferase EHMT2	EHMT2	-	-
Q8NE86	Calcium uniporter protein, mitochondrial	MCU	-	-
Q53GQ0	Very-long-chain 3-oxoacyl-CoA reductase	HSD17B12	-	-
A0A1Y0BRN3	Myosin VI transcript variant 007	Myo6-007	-	-
Q8NAT2	Tudor domain-containing protein 5	TDRD5	-	-
J3KN66	Torsin-1A-interacting protein 1	TOR1AIP1	212163	-
O95239	Chromosome-associated kinesin KIF4A	KIF4A	-	-
Q9ULL5	Proline-rich protein 12	PRR12	-	-
Q59ES3	Amino acid transporter (Fragment)		221138	-
A8K5Q1	cDNA FLJ77548, highly similar to Homo sapiens bin3, bicoid-interacting 3, homolog (Drosophila) (BCDIN3), mRNA		290682	-
A0A223PQH6	HCFC1		-	-
A8K9K6	cDNA FLJ76962, highly similar to Homo sapiens nucleolar protein 5A (56kDa with KKE/D repeat) (NOL5A), mRNA		-	-
A0A2R8Y422	Uncharacterized protein		2.10476e+06	-
A0A024RAS3	HCG27698, isoform CRA_a	hCG_27698	-	-
A0A384MTI6	Epididymis secretory sperm binding protein		-	-
P26641	Elongation factor 1-gamma	EEF1G	0	-
O15294	UDP-N-acetylglucosamine--peptide N-acetylglucosaminyltransferase 110 kDa subunit	OGT	-	-
O75369	Filamin-B	FLNB	-	-
B5M450	Anion exchange protein	SLC4A7	524537	-
A0A087WYN9	ATP-dependent RNA helicase DHX29	DHX29	-	-
A0A1U9X7X5	Kinesin-like protein		-	-
M0QXA7	Protein Wiz	WIZ	-	-
D3DUE6	Cytokine-like nuclear factor n-pac, isoform CRA_c	N-PAC	-	-
A0A024R9D3	Ribosomal protein L30, isoform CRA_b	RPL30	-	-
O95425	Supervillin	SVIL	-	-
Q13428	Treacle protein	TCOF1	-	-
Q13423	NAD(P) transhydrogenase, mitochondrial	NNT	-	-
B4DRM3	cDNA FLJ54492, highly similar to Eukaryotic translation initiation factor 4B		319003	-
Q9BU76	Multiple myeloma tumor-associated protein 2	MMTAG2	0	-
Q9ULJ3	Zinc finger and BTB domain-containing protein 21	ZBTB21	-	-
Q9BZI7	Regulator of nonsense transcripts 3B	UPF3B	811513	-
O60725	Protein-S-isoprenylcysteine O-methyltransferase	ICMT	301469	-
P21359	Neurofibromin	NF1	-	-
A2RRP1	Neuroblastoma-amplified sequence	NBAS	-	-
P48735	Isocitrate dehydrogenase [NADP], mitochondrial	IDH2	-	-
J3KPF3	4F2 cell-surface antigen heavy chain	SLC3A2	296120	-
A0A024R3R1	AT rich interactive domain 4B (RBP1-like), isoform CRA_d	ARID4B	-	-
A0A0A0MT33	Protein SCAF8	SCAF8	406264	-
P17980	26S proteasome regulatory subunit 6A	PSMC3	-	-
B4DX78	cDNA FLJ55484, highly similar to ATP-dependent RNA helicase DDX39		221734	-
P62244	40S ribosomal protein S15a	RPS15A	1574925	-
Q9NVM9	Integrator complex subunit 13	INTS13	-	-
A0A024R5Q8	CTD (Carboxy-terminal domain, RNA polymerase II, polypeptide A) small phosphatase like 2, isoform CRA_a	CTDSPL2	-	-
A8K9U0	cDNA FLJ78260, highly similar to Homo sapiens RNA binding motif protein 4, mRNA		-	-
D3DUP1	WNK lysine deficient protein kinase 1, isoform CRA_b	WNK1	-	-
A0A024QZH6	Serine arginine-rich pre-mRNA splicing factor SR-A1, isoform CRA_a	SR-A1	-	-
Q03188	Centromere protein C	CENPC	0	-
Q92643	GPI-anchor transamidase	PIGK	-	-
O00159	Unconventional myosin-Ic	MYO1C	0	-
Q9P0I2	ER membrane protein complex subunit 3	EMC3	-	-
V9HWB8	Pyruvate kinase	HEL-S-30	-	-
B4DZA5	Anoctamin		0	-
Q8N4C8	Misshapen-like kinase 1	MINK1	-	-
Q9NQI0	Probable ATP-dependent RNA helicase DDX4	DDX4	-	-
A0A024R071	Nucleoporin 155kDa, isoform CRA_a	NUP155	-	-
Q6NUL7	SPTLC1 protein	SPTLC1	-	-
Q9BV38	WD repeat-containing protein 18	WDR18	-	-
Q4LE64	NUMA1 variant protein (Fragment)	NUMA1	3.09649e+07	-
A0A2X0U2N0	RALBP1 (Fragment)	RALBP1	-	-
P14635	G2/mitotic-specific cyclin-B1	CCNB1	0	-
Q14789	Golgin subfamily B member 1	GOLGB1	-	-
Q53G34	Mitochondrial carrier homolog 2 variant (Fragment)		0	-
Q8TD26	Chromodomain-helicase-DNA-binding protein 6	CHD6	0	-
P04181	Ornithine aminotransferase, mitochondrial	OAT	-	-
Q3ZAQ7	Vacuolar ATPase assembly integral membrane protein VMA21	VMA21	-	-
P17039	Zinc finger protein 30	ZNF30	-	-
E5KNY5	Leucine-rich PPR-motif containing	LRPPRC	-	-
J7M2B1	Tyrosine-protein kinase receptor	EZR-ROS1	297931	-
Q8WWY3	U4/U6 small nuclear ribonucleoprotein Prp31	PRPF31	0	-
Q8TAD4	Zinc transporter 5	SLC30A5	-	-
Q86W19	Protease serine 1 (Fragment)	PRSS1	-	-
A0A2R8YDH4	Tight junction protein ZO-2	TJP2	-	-
A0A024RC47	Zinc finger protein 24 (KOX 17), isoform CRA_b	ZNF24	309322	-
Q5HYM3	Oxysterol-binding protein	DKFZp686C0249	0	-
A0A024R228	Heterogeneous nuclear ribonucleoprotein K, isoform CRA_d	HNRPK	-	-
A0A023T6R1	Mago nashi protein	FLJ10292	0	-
Q8N357	Solute carrier family 35 member F6	SLC35F6	-	-
A1A508	PRSS3 protein	PRSS3	3.31633e+06	-
Q9UDW1	Cytochrome b-c1 complex subunit 9	UQCR10	-	-
Q7Z2W4	Zinc finger CCCH-type antiviral protein 1	ZC3HAV1	-	-
Q15643	Thyroid receptor-interacting protein 11	TRIP11	-	-
Q92925	SWI/SNF-related matrix-associated actin-dependent regulator of chromatin subfamily D member 2	SMARCD2	-	-
D2SNZ4	Proline rich 11, isoform CRA_a	PRR11	-	-
Q8IYD1	Eukaryotic peptide chain release factor GTP-binding subunit ERF3B	GSPT2	0	-
D4YW74	Polytrophin	TROPH	-	-
Q2M1J6	Oxidase (Cytochrome c) assembly 1-like	OXA1L	-	-
Q5BJF2	Sigma intracellular receptor 2	TMEM97	0	-
Q5U5J2	CSNK2A1 protein	CSNK2A1	0	-
A0A0S2Z4Z6	Serine/arginine repetitive matrix 1 isoform 2 (Fragment)	SRRM1	-	-
E1NZA1	Peroxisome proliferator activated receptor interacting complex protein	PRIC295	-	-
B2R4D8	60S ribosomal protein L27		-	-
Q9NZI8	Insulin-like growth factor 2 mRNA-binding protein 1	IGF2BP1	0	-
Q9P0U3	Sentrin-specific protease 1	SENP1	0	-
A6XMV9	Protease serine 2 preproprotein	PRSS2	-	-
Q9Y3A4	Ribosomal RNA-processing protein 7 homolog A	RRP7A	-	-
A3RJH1	ATP-dependent RNA helicase DDX1	DDX1	0	-
Q9BTC8	Metastasis-associated protein MTA3	MTA3	-	-
Q3KQU3	MAP7 domain-containing protein 1	MAP7D1	180627	-
A0A384P5T6	Epididymis secretory sperm binding protein		-	-
A0A142I7X2	NUP98/PHF23 fusion 2 protein (Fragment)		0	-
O43159	Ribosomal RNA-processing protein 8	RRP8	-	-
A7LNJ1	Phosphate transporter	SLC20A1	-	-
Q9NVN8	Guanine nucleotide-binding protein-like 3-like protein	GNL3L	-	-
Q53HP8	Jun B proto-oncogene variant (Fragment)		929036	-
Q5T3J3	Ligand-dependent nuclear receptor-interacting factor 1	LRIF1	0	-
A0A140VJS3	Testicular tissue protein Li 149		-	-
B4DUT2	cDNA FLJ53206		-	-
A0A087X0X3	Heterogeneous nuclear ribonucleoprotein M	HNRNPM	5.0023e+07	-
B2R6X8	cDNA, FLJ93169, highly similar to Homo sapiens GPAA1P anchor attachment protein 1 homolog (yeast) (GPAA1), mRNA		-	-
B4DJ30	cDNA FLJ61290, highly similar to Neutral alpha-glucosidase AB		-	-
Q8TDM6	Disks large homolog 5	DLG5	-	-
P48668	Keratin, type II cytoskeletal 6C	KRT6C	-	-
O95453	Poly(A)-specific ribonuclease PARN	PARN	-	-
A0A0S2Z462	ArfGAP with FG repeats 1 isoform 2 (Fragment)	AGFG1	-	-
A8K132	cDNA FLJ75476, highly similar to Homo sapiens glutaminase (GLS), mRNA		-	-
B2RWP0	Signal-induced proliferation-associated 1 like 3	SIPA1L3	-	-
A8K644	Splicing factor, arginine/serine-rich 4, isoform CRA_b	SFRS4	-	-
P35030	Trypsin-3	PRSS3	-	-
A8K097	cDNA FLJ78373, highly similar to Homo sapiens PCI domain containing 2, mRNA		-	-
A0A384MTJ7	Epididymis secretory sperm binding protein		-	-
G5E9E7	Tight junction protein 1 (Zona occludens 1), isoform CRA_e	TJP1	-	-
Q9H0U4	Ras-related protein Rab-1B	RAB1B	-	-
O14578	Citron Rho-interacting kinase	CIT	-	-
A0A3B3ISF9	Endothelin-converting enzyme 1	ECE1	178237	-
P61803	Dolichyl-diphosphooligosaccharide--protein glycosyltransferase subunit DAD1	DAD1	-	-
A8K4T8	Condensin complex subunit 2		-	-
A0A0U1RR27	C-myc promoter-binding protein	DENND4A	909563	-
A8KAG1	cDNA FLJ77219		-	-
Q93074	Mediator of RNA polymerase II transcription subunit 12	MED12	-	-
A0A0U1RRH7	Histone H2A		0	-
O95758	Polypyrimidine tract-binding protein 3	PTBP3	179997	-
L8EC67	Alternative protein DGKK	DGKK	180579	-
B2RAN0	cDNA, FLJ95010, highly similar to Homo sapiens Bloom syndrome (BLM), mRNA		-	-
Q5JRA6	Transport and Golgi organization protein 1 homolog	MIA3	-	-
Q5F1R6	DnaJ homolog subfamily C member 21	DNAJC21	-	-
Q14667	Protein KIAA0100	KIAA0100	-	-
Q53HB9	DEAD (Asp-Glu-Ala-Asp) box polypeptide 56 variant (Fragment)		-	-
Q53HB3	Proteasome 26S ATPase subunit 1 variant (Fragment)		-	-
A8K5K5	Eukaryotic translation initiation factor 3 subunit G	EIF3G	0	-
Q9NTJ3	Structural maintenance of chromosomes protein 4	SMC4	-	-
P10301	Ras-related protein R-Ras	RRAS	-	-
P35610	Sterol O-acyltransferase 1	SOAT1	-	-
Q9NVR2	Integrator complex subunit 10	INTS10	-	-
Q9Y5B6	PAX3- and PAX7-binding protein 1	PAXBP1	-	-
A0A1C7CYX1	ELM2 and SANT domain-containing protein 1	ELMSAN1	-	-
A0A1U9X9A3	VARS		-	-
Q86TJ2	Transcriptional adapter 2-beta	TADA2B	313818	-
Q9BX95	Sphingosine-1-phosphate phosphatase 1	SGPP1	-	-
A8K946	mRNA cap guanine-N7 methyltransferase		-	-
A0A024R7C0	Kelch-like ECH-associated protein 1, isoform CRA_a	KEAP1	-	-
Q8NG31	Kinetochore scaffold 1	KNL1	-	-
A0A0S2Z5J4	Adaptor-related protein complex 3 beta 1 subunit isoform 1 (Fragment)	AP3B1	-	-
Q96KA5	Cleft lip and palate transmembrane protein 1-like protein	CLPTM1L	-	-
Q5C9Z4	Nucleolar MIF4G domain-containing protein 1	NOM1	0	-
A0A024R5P1	Phosphatidylinositol binding clathrin assembly protein, isoform CRA_i	PICALM	-	-
O43815	Striatin	STRN	-	-
Q15800	Methylsterol monooxygenase 1	MSMO1	-	-
M0R0R2	40S ribosomal protein S5	RPS5	-	-
F8W914	Reticulon	RTN4	-	-
P08559	Pyruvate dehydrogenase E1 component subunit alpha, somatic form, mitochondrial	PDHA1	-	-
Q53ZR1	Bumetanide-sensitive Na-K-Cl cotransporter	SLC12A2	-	-
B2RBA6	DNA replication licensing factor MCM7	MCM7	-	-
Q9Y5A9	YTH domain-containing family protein 2	YTHDF2	-	-
Q13620	Cullin-4B	CUL4B	-	-
Q9UJA5	tRNA (adenine(58)-N(1))-methyltransferase non-catalytic subunit TRM6	TRMT6	0	-
A0A024RAY1	Activating transcription factor 7 interacting protein, isoform CRA_a	ATF7IP	-	-
Q5M775	Cytospin-B	SPECC1	-	-
B4DN86	cDNA FLJ56047, highly similar to A kinase anchor protein 1, mitochondrial		223797	-
Q9Y5S5	DNA polymerase epsilon catalytic subunit	POLE1	-	-
M0QZM1	Heterogeneous nuclear ribonucleoprotein M (Fragment)	HNRNPM	9772116	-
A0A087WWS1	THO complex subunit 1	THOC1	-	-
A0A0A6YYJ5	Microtubule-actin cross-linking factor 1, isoforms 1/2/3/5 (Fragment)	MACF1	-	-
Q92793	CREB-binding protein	CREBBP	-	-
P52701	DNA mismatch repair protein Msh6	MSH6	-	-
Q59GV6	Zinedin variant (Fragment)		-	-
O60296	Trafficking kinesin-binding protein 2	TRAK2	0	-
Q5T9A4	ATPase family AAA domain-containing protein 3B	ATAD3B	1.19367e+06	-
Q02952	A-kinase anchor protein 12	AKAP12	-	-
O14715	RANBP2-like and GRIP domain-containing protein 8	RGPD8	0	-
B4E1J8	cDNA FLJ56285, highly similar to ADP-ribosylation factor-like protein 8B		-	-
A0A023I889	ATP synthase subunit a	ATP6	0	-
Q2TNI1	Caveolin	CAV1	3.17712e+06	-
Q9GZP9	Derlin-2	DERL2	-	-
Q13190	Syntaxin-5	STX5	-	-
Q5SW79	Centrosomal protein of 170 kDa	CEP170	-	-
Q9NQG5	Regulation of nuclear pre-mRNA domain-containing protein 1B	RPRD1B	-	-
Q96RN5	Mediator of RNA polymerase II transcription subunit 15	MED15	-	-
Q05519	Serine/arginine-rich splicing factor 11	SRSF11	-	-
A0A3B3IRW6	Glutamine and serine-rich protein 1	QSER1	-	-
J3KR51	HCG1787564	ZNF525	-	-
Q52LR7	Enhancer of polycomb homolog 2	EPC2	-	-
Q99496	E3 ubiquitin-protein ligase RING2	RNF2	-	-
O94973	AP-2 complex subunit alpha-2	AP2A2	-	-
Q14686	Nuclear receptor coactivator 6	NCOA6	-	-
P26196	Probable ATP-dependent RNA helicase DDX6	DDX6	-	-
O95782	AP-2 complex subunit alpha-1	AP2A1	-	-
O75419	Cell division control protein 45 homolog	CDC45	437532	-
Q8IWJ2	GRIP and coiled-coil domain-containing protein 2	GCC2	-	-
B7ZML1	CHD9 protein	CHD9	-	-
Q9HCK8	Chromodomain-helicase-DNA-binding protein 8	CHD8	-	-
P55081	Microfibrillar-associated protein 1	MFAP1	0	-
B2R6Z3	cDNA, FLJ93192, highly similar to Homo sapiens serine/threonine kinase 6 (STK6), mRNA		-	-
Q9UKJ3	G patch domain-containing protein 8	GPATCH8	-	-
A8KAE0	cDNA FLJ78476, highly similar to Homo sapiens WD repeat and HMG-box DNA binding protein 1 (WDHD1), transcript variant 1, mRNA		-	-
O95983	Methyl-CpG-binding domain protein 3	MBD3	-	-
Q5VWQ0	Lysine-specific demethylase 9	RSBN1	-	-
A0A0B4J203	Uncharacterized protein		0	-
Q2F838	Eukaryotic translation elongation factor 1 gamma (Fragment)		-	-
A0A125QYY8	IBM-B1 light chain variable region (Fragment)		0	-
A8K7D9	Importin subunit alpha		-	-
P49757	Protein numb homolog	NUMB	-	-
Q53GB0	Mitochondrial import receptor Tom22 variant (Fragment)		-	-
O00566	U3 small nucleolar ribonucleoprotein protein MPP10	MPHOSPH10	-	-
Q9P1Y6	PHD and RING finger domain-containing protein 1	PHRF1	-	-
A0A024RBS3	Nuclear receptor co-repressor 2, isoform CRA_c	NCOR2	-	-
Q6NTF9	Rhomboid domain-containing protein 2	RHBDD2	-	-
P51531	Probable global transcription activator SNF2L2	SMARCA2	-	-
A0A024R0H6	Paf1, RNA polymerase II associated factor, homolog (S. cerevisiae), isoform CRA_a	PAF1	-	-
A0A024R0H2	Mitochondrial ribosomal protein S12, isoform CRA_a	MRPS12	368261	-
Q9HCM1	Uncharacterized protein KIAA1551	KIAA1551	-	-
Q9UHD8	Septin-9	2024-09-09	-	-
Q96J02	E3 ubiquitin-protein ligase Itchy homolog	ITCH	-	-
A0A3B3IRX3	Mediator of RNA polymerase II transcription subunit 13	MED13L	-	-
B2R9T9	cDNA, FLJ94551		165162	-
O15047	Histone-lysine N-methyltransferase SETD1A	SETD1A	-	-
Q9H1A4	Anaphase-promoting complex subunit 1	ANAPC1	-	-
P61964	WD repeat-containing protein 5	WDR5	-	-
B2RDG1	Fatty acyl-CoA reductase		-	-
Q9C0C2	182 kDa tankyrase-1-binding protein	TNKS1BP1	-	-
O00400	Acetyl-coenzyme A transporter 1	SLC33A1	-	-
A8K9A4	cDNA FLJ75154, highly similar to Homo sapiens heterogeneous nuclear ribonucleoprotein C (C1/C2), mRNA		1.76916e+07	-
A8K6I4	cDNA FLJ76877, highly similar to Homo sapiens superkiller viralicidic activity 2-like 2 (SKIV2L2), mRNA		387912	-
Q9H936	Mitochondrial glutamate carrier 1	SLC25A22	-	-
A4D1K4	Family with sequence similarity 40, member B	FAM40B	-	-
P30260	Cell division cycle protein 27 homolog	CDC27	-	-
A0AVN2	BRCA1 associated RING domain 1	BARD1	-	-
A4D0P7	Origin recognition complex, subunit 5-like (Yeast)	ORC5L	-	-
A0A384P5W4	Epididymis secretory sperm binding protein		-	-
P49327	Fatty acid synthase	FASN	-	-
O43684	Mitotic checkpoint protein BUB3	BUB3	-	-
A0A087WVA8	Testis-expressed protein 2	TEX2	-	-
P35998	26S proteasome regulatory subunit 7	PSMC2	-	-
A8K6A6	cDNA FLJ78619, highly similar to Homo sapiens melanoma cell adhesion molecule (MCAM), mRNA		-	-
A0A3B3ISI6	Leptin receptor gene-related protein	LEPROT	-	-
P27824	Calnexin	CANX	-	-
A0A0A0MSA4	Band 4.1-like protein 3	EPB41L3	-	-
Q14157	Ubiquitin-associated protein 2-like	UBAP2L	-	-
M0R2N5	Very-long-chain enoyl-CoA reductase	TECR	0	-
Q14152	Eukaryotic translation initiation factor 3 subunit A	EIF3A	-	-
O00411	DNA-directed RNA polymerase, mitochondrial	POLRMT	-	-
B2RNR6	Zinc finger RNA binding protein	ZFR	-	-
B4DKM0	cDNA FLJ51883, highly similar to Mitochondrial 39S ribosomal protein L3		-	-
P42695	Condensin-2 complex subunit D3	NCAPD3	-	-
B2R4V2	cDNA, FLJ92227, highly similar to Homo sapiens ribosomal protein L36a-like (RPL36AL), mRNA		375014	-
B9EG90	Topoisomerase (DNA) I	TOP1	428106	-
Q5VUA4	Zinc finger protein 318	ZNF318	-	-
A0A024R5A7	TAF6-like RNA polymerase II, p300/CBP-associated factor (PCAF)-associated factor, 65kDa, isoform CRA_a	TAF6L	-	-
Q96ME7	Zinc finger protein 512	ZNF512	-	-
B4E3W1	cDNA FLJ57204, highly similar to Homo sapiens ancient ubiquitous protein 1 (AUP1), transcript variant 2, mRNA		-	-
F5H423	Uncharacterized protein		-	-
Q13501	Sequestosome-1	SQSTM1	-	-
B4E1N4	cDNA FLJ61695, highly similar to Glioma tumor suppressor candidate region gene 2 protein		-	-
Q6NUT2	Probable C-mannosyltransferase DPY19L2	DPY19L2	-	-
A0A0A0MTJ9	Neutral cholesterol ester hydrolase 1	NCEH1	-	-
B1Q2B0	URCC5	URCC5	-	-
Q86U42	Polyadenylate-binding protein 2	PABPN1	245296	-
Q9UPP1	Histone lysine demethylase PHF8	PHF8	-	-
Q9BY44	Eukaryotic translation initiation factor 2A	EIF2A	-	-
E9PAU2	Ribonucleoprotein PTB-binding 1	RAVER1	-	-
A0A024R1Y0	Breast cancer type 1 susceptibility protein	BRCA1	-	-
Q03001	Dystonin	DST	-	-
A0A087WXU3	Extended synaptotagmin-2	ESYT2	225761	-
Q5CZB5	Uncharacterized protein DKFZp686M0430	DKFZp686M0430	-	-
Q6ZN06	Zinc finger protein 813	ZNF813	-	-
J3KN01	Afadin	AFDN	-	-
Q14204	Cytoplasmic dynein 1 heavy chain 1	DYNC1H1	-	-
Q8WVJ2	NudC domain-containing protein 2	NUDCD2	20990220	-
B2RBE0	cDNA, FLJ95462, highly similar to Homo sapiens fatty-acid-Coenzyme A ligase, long-chain 3 (FACL3),mRNA		-	-
O94913	Pre-mRNA cleavage complex 2 protein Pcf11	PCF11	-	-
O60885	Bromodomain-containing protein 4	BRD4	-	-
O60884	DnaJ homolog subfamily A member 2	DNAJA2	-	-
O75165	DnaJ homolog subfamily C member 13	DNAJC13	-	-
O95373	Importin-7	IPO7	-	-
B7ZKR9	DNA-directed RNA polymerase subunit	POLR1A	-	-
A0A0A0MRM9	Nucleolar and coiled-body phosphoprotein 1 (Fragment)	NOLC1	0	-
Q9UJF2	Ras GTPase-activating protein nGAP	RASAL2	-	-
A0A1W2PNP0	GPI transamidase component PIG-T (Fragment)	PIGT	-	-
Q14473	Uncharacterized protein		6332622	-
X6R4W8	BUB3-interacting and GLEBS motif-containing protein ZNF207	ZNF207	-	-
A0A024R7N2	Cation-transporting ATPase	ATP13A1	-	-
Q6PCB5	Round spermatid basic protein 1-like protein	RSBN1L	-	-
A8K2M0	Proteasome (Prosome, macropain) 26S subunit, ATPase, 4, isoform CRA_b	PSMC4	-	-
B4E0L0	cDNA FLJ54030, highly similar to Polymerase delta-interacting protein 3		1.92301e+06	-
Q96QE3	ATPase family AAA domain-containing protein 5	ATAD5	-	-
P23526	Adenosylhomocysteinase	AHCY	-	-
J3KPP4	Cisplatin resistance-associated overexpressed protein, isoform CRA_b	LUC7L3	0	-
Q96CB9	5-methylcytosine rRNA methyltransferase NSUN4	NSUN4	-	-
Q96CB8	Integrator complex subunit 12	INTS12	-	-
Q70CQ2	Ubiquitin carboxyl-terminal hydrolase 34	USP34	-	-
A0A024QZD5	Small nuclear ribonucleoprotein 70kDa polypeptide (RNP antigen), isoform CRA_b	SNRP70	196725	-
A0A024R9W5	HECT, UBA and WWE domain containing 1, isoform CRA_b	HUWE1	-	-
A0A0S2Z4J1	Epididymis secretory sperm binding protein (Fragment)	HSD17B4	-	-
G5E9G6	E3 ubiquitin-protein ligase TRIP12	TRIP12	0	-
Q9ULG1	Chromatin-remodeling ATPase INO80	INO80	200679	-
R4GMQ1	Lysine-specific histone demethylase 1A	KDM1A	-	-
Q5T8P6	RNA-binding protein 26	RBM26	-	-
A0A384MTZ1	Cytochrome b-c1 complex subunit Rieske, mitochondrial		-	-
Q15648	Mediator of RNA polymerase II transcription subunit 1	MED1	-	-
Q96F88	Processing of 1, ribonuclease P/MRP subunit (S. cerevisiae)	POP1	-	-
P46779	60S ribosomal protein L28	RPL28	-	-
A0A087X2I1	26S proteasome regulatory subunit 10B	PSMC6	-	-
Q6NZY4	Zinc finger CCHC domain-containing protein 8	ZCCHC8	-	-
B8XCX8	EPC1/ASXL2b fusion protein		-	-
Q15652	Probable JmjC domain-containing histone demethylation protein 2C	JMJD1C	-	-
A8K521	DNA helicase		-	-
Q9H1B7	Interferon regulatory factor 2-binding protein-like	IRF2BPL	0	-
Q53EP0	Fibronectin type III domain-containing protein 3B	FNDC3B	-	-
Q14BN4	Sarcolemmal membrane-associated protein	SLMAP	-	-
A0A024RBF6	HCG26523, isoform CRA_a	hCG_26523	1.35498e+06	-
D3DTX6	Neurabin-2	PPP1R9B	-	-
B4DEG7	cDNA FLJ59238, highly similar to SNW domain-containing protein 1		1.31092e+06	-
Q9NPF5	DNA methyltransferase 1-associated protein 1	DMAP1	-	-
Q96F07	Cytoplasmic FMR1-interacting protein 2	CYFIP2	-	-
A0A024R1U4	RAB5C, member RAS oncogene family, isoform CRA_a	RAB5C	-	-
Q3T8J9	GON-4-like protein	GON4L	-	-
Q86W42	THO complex subunit 6 homolog	THOC6	-	-
Q12789	General transcription factor 3C polypeptide 1	GTF3C1	-	-
A0A384MDZ1	Epididymis secretory sperm binding protein		0	-
Q9HC52	Chromobox protein homolog 8	CBX8	-	-
B2R841	Serine/threonine-protein kinase PLK		-	-
Q8NF37	Lysophosphatidylcholine acyltransferase 1	LPCAT1	-	-
Q63HJ5	Uncharacterized protein DKFZp686L2367	DKFZp686L2367	-	-
Q8IXB1	DnaJ homolog subfamily C member 10	DNAJC10	-	-
B3KPJ8	cDNA FLJ31881 fis, clone NT2RP7002829, highly similar to Lethal(3)malignant brain tumor-like 2 protein		0	-
O75475	PC4 and SFRS1-interacting protein	PSIP1	-	-
P13533	Myosin-6	MYH6	0	-
Q9H582	Zinc finger protein 644	ZNF644	-	-
Q6P2E9	Enhancer of mRNA-decapping protein 4	EDC4	-	-
Q69YH5	Cell division cycle-associated protein 2	CDCA2	-	-
Q6KC79	Nipped-B-like protein	NIPBL	-	-
P01111	GTPase NRas	NRAS	-	-
Q969G3	SWI/SNF-related matrix-associated actin-dependent regulator of chromatin subfamily E member 1	SMARCE1	-	-
A0A087WUT6	Eukaryotic translation initiation factor 5B	EIF5B	-	-
A0A024QYS2	Transmembrane 9 superfamily member		-	-
Q09666	Neuroblast differentiation-associated protein AHNAK	AHNAK	2.53281e+08	7.92442e+08
P08670	Vimentin	VIM	2.92165e+08	6.14909e+08
H6VRG1	Keratin 1	KRT1	3.36799e+08	3.57797e+08
P13645	Keratin, type I cytoskeletal 10	KRT10	9.32161e+07	2.56454e+08
A0A024RAZ7	Heterogeneous nuclear ribonucleoprotein A1, isoform CRA_b	HNRPA1	9.17393e+07	1.70228e+08
P32969	60S ribosomal protein L9	RPL9	6.94826e+07	152507711
P35527	Keratin, type I cytoskeletal 9	KRT9	1.4988e+08	1.48888e+08
E7EQ64	Trypsin-1	PRSS1	43429960	1.27992e+08
P05787	Keratin, type II cytoskeletal 8	KRT8	3.13437e+07	1.07796e+08
Q00839	Heterogeneous nuclear ribonucleoprotein U	HNRNPU	6.44339e+07	1.00496e+08
P25705	ATP synthase subunit alpha, mitochondrial	ATP5F1A	6.25612e+07	9.24551e+07
Q15149	Plectin	PLEC	3.30283e+07	8.77952e+07
Q14008	Cytoskeleton-associated protein 5	CKAP5	678604	8.383e+07
B5BUE6	ATP-dependent RNA helicase DDX5 (Fragment)	DDX5	3.58001e+07	7.66908e+07
A0A024R5M9	Nuclear mitotic apparatus protein 1, isoform CRA_a	NUMA1	-	6.92746e+07
B2RA03	cDNA, FLJ94640, highly similar to Homo sapiens keratin 18 (KRT18), mRNA		2.75633e+07	6.83311e+07
A0A0S2Z4Z0	RNA binding motif protein 14 isoform 1 (Fragment)	RBM14	3.33449e+07	6.63381e+07
P35908	Keratin, type II cytoskeletal 2 epidermal	KRT2	5.74855e+07	6.43659e+07
A0A024RBE7	Thymopoietin, isoform CRA_c	TMPO	4.66615e+07	6.36076e+07
P52272	Heterogeneous nuclear ribonucleoprotein M	HNRNPM	-	5.81185e+07
P22626	Heterogeneous nuclear ribonucleoproteins A2/B1	HNRNPA2B1	2.19178e+07	5.44321e+07
O75533	Splicing factor 3B subunit 1	SF3B1	2.45917e+07	5.43669e+07
A7BI36	p180/ribosome receptor	RRBP1	5.40703e+07	5.28108e+07
V9HW22	Epididymis luminal protein 33	HEL-S-72p	1.06432e+07	5.23757e+07
P05141	ADP/ATP translocase 2	SLC25A5	-	5.02775e+07
Q5SSJ5	Heterochromatin protein 1-binding protein 3	HP1BP3	6.29493e+06	4.76841e+07
P49792	E3 SUMO-protein ligase RanBP2	RANBP2	1.06815e+07	4.74247e+07
P60709	Actin, cytoplasmic 1	ACTB	1.90225e+07	4.64757e+07
P46013	Proliferation marker protein Ki-67	MKI67	1.19329e+07	4.41459e+07
A0A024R663	Kinectin 1 (Kinesin receptor), isoform CRA_a	KTN1	1.56756e+07	4.2883e+07
F4ZW66	NF110b		1.97955e+07	4.26938e+07
A0A0S2Z4Z9	Non-POU domain containing octamer-binding isoform 1 (Fragment)	NONO	1.17342e+07	4.24716e+07
B4DUQ1	cDNA FLJ54552, highly similar to Heterogeneous nuclear ribonucleoprotein K		-	4.09784e+07
A0A384MQX1	Epididymis secretory sperm binding protein		2.27691e+07	4.0946e+07
P62280	40S ribosomal protein S11	RPS11	3.36693e+07	3.82665e+07
A6NHR9	Structural maintenance of chromosomes flexible hinge domain-containing protein 1	SMCHD1	6.78939e+06	3.53227e+07
Q9Y2W1	Thyroid hormone receptor-associated protein 3	THRAP3	2.51069e+07	3.53094e+07
P62424	60S ribosomal protein L7a	RPL7A	1.93751e+07	3.49141e+07
A0A024QZW7	Nucleoporin 153kDa, isoform CRA_a	NUP153	2.81079e+07	3.40736e+07
P21333	Filamin-A	FLNA	6.72837e+06	3.39349e+07
Q14151	Scaffold attachment factor B2	SAFB2	1.51681e+07	3.30157e+07
G3V4C1	Heterogeneous nuclear ribonucleoproteins C1/C2	HNRNPC	-	3.25965e+07
A0A024R3R5	Lamin B receptor, isoform CRA_a	LBR	2.65569e+07	2.96388e+07
O75643	U5 small nuclear ribonucleoprotein 200 kDa helicase	SNRNP200	1.36896e+07	2.93607e+07
Q59EJ3	Heat shock 70kDa protein 1A variant (Fragment)		1.59417e+07	2.85013e+07
P29317	Ephrin type-A receptor 2	EPHA2	477070	2.82415e+07
B0AZQ4	Structural maintenance of chromosomes protein		215418	2.82203e+07
P51991	Heterogeneous nuclear ribonucleoprotein A3	HNRNPA3	9.07829e+06	2.60529e+07
Q00325	Phosphate carrier protein, mitochondrial	SLC25A3	1.06162e+07	2.59299e+07
Q5JR94	40S ribosomal protein S8	RPS8	9.62412e+06	2.5532e+07
P13647	Keratin, type II cytoskeletal 5	KRT5	2.75957e+07	2.41672e+07
A0A024R8B6	Nucleoporin 214kDa, isoform CRA_b	NUP214	4.54592e+06	2.37197e+07
D7RXV9	DING protein p38		11988470	22661289
A0A024QZN9	Voltage-dependent anion channel 2, isoform CRA_a	VDAC2	8.52558e+06	2.21884e+07
A0A0D9SF53	ATP-dependent RNA helicase DDX3X	DDX3X	1.46278e+07	2.21599e+07
Q9BQG0	Myb-binding protein 1A	MYBBP1A	7.71751e+06	2.09319e+07
A0A0C4DGG9	Chromodomain-helicase-DNA-binding protein 4	CHD4	4.91515e+06	2.09204e+07
Q96KR1	Zinc finger RNA-binding protein	ZFR	5.56072e+06	2.05214e+07
A8MXP9	Matrin-3	MATR3	1.38094e+07	2.04197e+07
Q01780	Exosome component 10	EXOSC10	1.33726e+07	20377153
P12270	Nucleoprotein TPR	TPR	4.85155e+06	2.00112e+07
Q9HBB3	60S ribosomal protein L6		1.52946e+07	1.99476e+07
A0A140VK53	Testicular secretory protein Li 53		1.10469e+07	1.99199e+07
Q9BTC0	Death-inducer obliterator 1	DIDO1	1.83189e+06	1.98462e+07
O15042	U2 snRNP-associated SURP motif-containing protein	U2SURP	1.6841e+07	1.98317e+07
Q9HCD5	Nuclear receptor coactivator 5	NCOA5	0	1.90331e+07
Q59GY2	Ribosomal protein L4 variant (Fragment)		1.78237e+07	1.90249e+07
P49750	YLP motif-containing protein 1	YLPM1	6.33238e+06	1.88951e+07
Q08211	ATP-dependent RNA helicase A	DHX9	2.06054e+07	1.88195e+07
G8JLB6	Heterogeneous nuclear ribonucleoprotein H	HNRNPH1	1.00053e+07	1.73829e+07
Q6P2Q9	Pre-mRNA-processing-splicing factor 8	PRPF8	8492313	1.67217e+07
A0A024R534	Metastasis associated 1 family, member 2, isoform CRA_a	MTA2	9.40668e+06	1.62197e+07
P63244	Receptor of activated protein C kinase 1	RACK1	4.02977e+06	1.57548e+07
A0A384N5Z8	Epididymis secretory sperm binding protein		1.05478e+07	1.51814e+07
A6NEM2	Host cell factor 1	HCFC1	1.05026e+07	1.51466e+07
J3KQE5	GTP-binding nuclear protein Ran (Fragment)	RAN	5.69018e+06	14096743
Q15020	Squamous cell carcinoma antigen recognized by T-cells 3	SART3	1.84504e+06	1.3378e+07
Q59EC0	Adenosine deaminase, RNA-specific isoform ADAR-a variant (Fragment)		5.94799e+06	1.31676e+07
P39023	60S ribosomal protein L3	RPL3	4.5172e+06	1.30221e+07
Q9H6S0	3-5 RNA helicase YTHDC2	YTHDC2	-	12849983
A2A3R6	40S ribosomal protein S6	RPS6	1.04167e+07	12806319
B2R7W4	cDNA, FLJ93632, highly similar to Homo sapiens heterogeneous nuclear ribonucleoprotein R (HNRPR), mRNA		4914261	1.26338e+07
B2RWN5	HEAT repeat containing 1	HEATR1	4.93622e+06	1.23376e+07
J3QK89	Calcium homeostasis endoplasmic reticulum protein	CHERP	1.76586e+06	1.23113e+07
P08729	Keratin, type II cytoskeletal 7	KRT7	6.57447e+06	1.19044e+07
O75152	Zinc finger CCCH domain-containing protein 11A	ZC3H11A	8.09128e+06	1.18636e+07
P23396	40S ribosomal protein S3	RPS3	7.84108e+06	1.16489e+07
P49756	RNA-binding protein 25	RBM25	3.19118e+06	11637142
B2RBM8	cDNA, FLJ95596, highly similar to Homo sapiens activity-dependent neuroprotector (ADNP), mRNA		8.13195e+06	1.15468e+07
Q1KMD3	Heterogeneous nuclear ribonucleoprotein U-like protein 2	HNRNPUL2	370178	1.12371e+07
Q13435	Splicing factor 3B subunit 2	SF3B2	4.27448e+06	1.11964e+07
A0A024R9W7	Transmembrane protein 33, isoform CRA_a	TMEM33	31131349	1.11665e+07
A0A024R4A0	Nucleolin, isoform CRA_b	NCL	7.95605e+06	1.11489e+07
A0A024R4M0	40S ribosomal protein S9	RPS9	4.30489e+06	1.10808e+07
B3KTJ9	cDNA FLJ38393 fis, clone FEBRA2007212		3.47896e+06	1.10694e+07
Q9UBU9	Nuclear RNA export factor 1	NXF1	2.19231e+06	1.10169e+07
V9HW01	Epididymis secretory protein Li 310	HEL-S-310	4.72985e+06	10844344
B2R4C0	60S ribosomal protein L18a		6906949	1.05089e+07
J3QQ67	60S ribosomal protein L18 (Fragment)	RPL18	8.48575e+06	1.01805e+07
Q53GL6	RNA binding protein (Autoantigenic, hnRNP-associated with lethal yellow) long isoform variant (Fragment)	RALY	1.00092e+07	1.01539e+07
Q9H0A0	RNA cytidine acetyltransferase	NAT10	4.3409e+06	9.96436e+06
P11498	Pyruvate carboxylase, mitochondrial	PC	2.38605e+06	9.8151e+06
H0YKD8	60S ribosomal protein L28	RPL28	7.56867e+06	9.60215e+06
A0A024R9D2	Metadherin, isoform CRA_a	MTDH	6.74021e+06	9.60143e+06
P61106	Ras-related protein Rab-14	RAB14	641475	9.58552e+06
P52597	Heterogeneous nuclear ribonucleoprotein F	HNRNPF	3082620	9.01419e+06
Q14694	Ubiquitin carboxyl-terminal hydrolase 10	USP10	696504	8932729
P18583	Protein SON	SON	9.48134e+06	8.91104e+06
P08779	Keratin, type I cytoskeletal 16	KRT16	0	8.85341e+06
A0A3B3ITT5	60S ribosomal protein L29	RPL29	6.05786e+06	8.78983e+06
P52948	Nuclear pore complex protein Nup98-Nup96	NUP98	5.68736e+06	8.65182e+06
P15880	40S ribosomal protein S2	RPS2	6.17131e+06	8.62396e+06
A8K329	cDNA FLJ76656, highly similar to Homo sapiens scaffold attachment factor B (SAFB), mRNA		8.44541e+06	8.47939e+06
O43143	Pre-mRNA-splicing factor ATP-dependent RNA helicase DHX15	DHX15	4.45086e+06	8.40763e+06
Q8WXH0	Nesprin-2	SYNE2	7.17089e+06	8.406e+06
Q9H089	Large subunit GTPase 1 homolog	LSG1	1.24574e+06	8.37384e+06
O76021	Ribosomal L1 domain-containing protein 1	RSL1D1	9.9891e+06	8.36878e+06
Q96SI9	Spermatid perinuclear RNA-binding protein	STRBP	3.61947e+06	8.29756e+06
M0R2Z9	SURP and G-patch domain-containing protein 2	SUGP2	3.13798e+07	8.11337e+06
A0A024R2Q4	Ribosomal protein L15	RPL15	1.63541e+07	8.09248e+06
Q13344	Fus-like protein (Fragment)		7.75835e+06	8.08822e+06
Q9Y5M8	Signal recognition particle receptor subunit beta	SRPRB	2.16749e+06	8083697
Q9NR30	Nucleolar RNA helicase 2	DDX21	6.99851e+06	8.02556e+06
Q9Y520	Protein PRRC2C	PRRC2C	269304	7.98454e+06
P57740	Nuclear pore complex protein Nup107	NUP107	3.42201e+06	7.95648e+06
A0A384N6C7	Epididymis secretory sperm binding protein		2571718	7.92793e+06
Q96HS1	Serine/threonine-protein phosphatase PGAM5, mitochondrial	PGAM5	9.32568e+06	7.91829e+06
Q59E85	Caveolin (Fragment)		-	7.75062e+06
Q9NXF1	Testis-expressed protein 10	TEX10	7.27177e+06	7.58268e+06
A0A024R8A7	HCG31253, isoform CRA_a	hCG_31253	863098	7.39648e+06
A0A024R814	Ribosomal protein L7, isoform CRA_a	RPL7	4.25321e+06	7.38128e+06
A0A3F2YNY6	Pre-mRNA-processing factor 40 homolog A	PRPF40A	5.3309e+06	7.18705e+06
Q9NYF8	Bcl-2-associated transcription factor 1	BCLAF1	3.45987e+06	7.18657e+06
P62316	Small nuclear ribonucleoprotein Sm D2	SNRPD2	5.07996e+06	7.18356e+06
O00567	Nucleolar protein 56	NOP56	3.31056e+06	7.09344e+06
Q99623	Prohibitin-2	PHB2	4.37471e+06	7.06245e+06
P62263	40S ribosomal protein S14	RPS14	3.44216e+06	7.05644e+06
Q15365	Poly(rC)-binding protein 1	PCBP1	2577593	7.03443e+06
A8K6V3	cDNA FLJ78677, highly similar to Homo sapiens splicing factor 3b, subunit 3, 130kDa (SF3B3), mRNA		5.45254e+06	6.97813e+06
Q53GS0	G protein-binding protein CRFG variant (Fragment)		9.48193e+06	6.96367e+06
P78347	General transcription factor II-I	GTF2I	7.48699e+06	6.82256e+06
Q9Y4W2	Ribosomal biogenesis protein LAS1L	LAS1L	3.6848e+06	6.8011e+06
A0A024RD36	Ribosomal protein L7-like 1, isoform CRA_b	RPL7L1	-	6.69735e+06
Q9NQS7	Inner centromere protein	INCENP	3.08608e+06	6.66762e+06
A0A024R3T8	Poly [ADP-ribose] polymerase	PARP1	1.05325e+07	6.65839e+06
B3KSZ4	cDNA FLJ37346 fis, clone BRAMY2021310, highly similar to Transcriptional repressor p66 beta		3.32021e+06	6.61349e+06
P51149	Ras-related protein Rab-7a	RAB7A	430270	6.55941e+06
P50402	Emerin	EMD	1.37856e+06	6.41433e+06
P46087	Probable 28S rRNA (cytosine(4447)-C(5))-methyltransferase	NOP2	5.02964e+06	6.37699e+06
P62917	60S ribosomal protein L8	RPL8	7.90539e+06	6328452
Q9HCS7	Pre-mRNA-splicing factor SYF1	XAB2	1.28927e+06	6.08863e+06
Q04695	Keratin, type I cytoskeletal 17	KRT17	-	6.03496e+06
A0A024R321	Filamin B, beta (Actin binding protein 278), isoform CRA_a	FLNB	0	6.02814e+06
Q9H6R4	Nucleolar protein 6	NOL6	502786	5.98739e+06
P02533	Keratin, type I cytoskeletal 14	KRT14	1.21305e+07	5.89893e+06
O94906	Pre-mRNA-processing factor 6	PRPF6	445583	5888413
Q03701	CCAAT/enhancer-binding protein zeta	CEBPZ	3.14568e+06	5.82154e+06
Q643R0	HCTP4	HCTP4	3323209	5.72999e+06
F8VXC8	SWI/SNF complex subunit SMARCC2	SMARCC2	2.7602e+06	5.72581e+06
Q96GQ7	Probable ATP-dependent RNA helicase DDX27	DDX27	1.23557e+07	5.71363e+06
B2R8Z8	cDNA, FLJ94136, highly similar to Homo sapiens synaptotagmin binding, cytoplasmic RNA interacting protein (SYNCRIP), mRNA		2.02952e+06	5.51476e+06
A0A0S2Z3G3	Solute carrier family 25 (Mitochondrial carrier dicarboxylate transporter), member 10, isoform CRA_a (Fragment)	SLC25A10	285403	5.47865e+06
E7ETY2	Treacle protein	TCOF1	367211	5.47008e+06
A0A024R5X3	SAFB-like, transcription modulator, isoform CRA_b	SLTM	3.53414e+06	5.46334e+06
B7Z6F7	cDNA FLJ61705, highly similar to Symplekin		2.32125e+06	5.44083e+06
Q96ST3	Paired amphipathic helix protein Sin3a	SIN3A	1.2276e+06	5.43324e+06
Q9UPN3	Microtubule-actin cross-linking factor 1, isoforms 1/2/3/5	MACF1	202638	5.39979e+06
P51572	B-cell receptor-associated protein 31	BCAP31	0	5.3351e+06
P84098	60S ribosomal protein L19	RPL19	3.17222e+06	5.30644e+06
Q7Z3D7	Uncharacterized protein DKFZp686E2459	DKFZp686E2459	1.63155e+06	5.29531e+06
Q9UMS4	Pre-mRNA-processing factor 19	PRPF19	773694	5.28222e+06
P46776	60S ribosomal protein L27a	RPL27A	2404497	5.25969e+06
E7EVA0	Microtubule-associated protein	MAP4	4896908	5.23285e+06
Q8TDD1	ATP-dependent RNA helicase DDX54	DDX54	5.14079e+06	5.19713e+06
Q5U0I6	H.sapiens ras-related Hrab1A protein	RAB1A	1.09107e+06	5.09061e+06
P68371	Tubulin beta-4B chain	TUBB4B	0	5.04593e+06
Q59F66	DEAD box polypeptide 17 isoform p82 variant (Fragment)		3.26369e+06	5.03866e+06
V9HWB4	Epididymis secretory sperm binding protein Li 89n	HEL-S-89n	1.59472e+06	5.03001e+06
P62913	60S ribosomal protein L11	RPL11	778207	5.00714e+06
Q96N66	Lysophospholipid acyltransferase 7	MBOAT7	3.83127e+06	4.96876e+06
Q5SY16	Polynucleotide 5-hydroxyl-kinase NOL9	NOL9	2.39117e+06	4.96828e+06
A0A024R1J8	Neurofibromin 2 (Bilateral acoustic neuroma), isoform CRA_a	NF2	321553	4.96748e+06
B2RDW1	Epididymis luminal protein 112	RPS27A	-	4.94534e+06
A3F768	NF-kappaB repressing factor	NRF	1.51629e+06	4.88603e+06
O14776	Transcription elongation regulator 1	TCERG1	1.28252e+06	4.87379e+06
Q13439	Golgin subfamily A member 4	GOLGA4	120273	4.84506e+06
P35268	60S ribosomal protein L22	RPL22	1.34958e+06	4761148
Q86XP3	ATP-dependent RNA helicase DDX42	DDX42	2.45404e+06	4671195
K7ES00	Histone H3.3 (Fragment)	H3F3B	2.02005e+06	4.63245e+06
P46977	Dolichyl-diphosphooligosaccharide--protein glycosyltransferase subunit STT3A	STT3A	2.61973e+06	4632337
Q92621	Nuclear pore complex protein Nup205	NUP205	2.96744e+06	4.60221e+06
Q9Y2U8	Inner nuclear membrane protein Man1	LEMD3	2.31755e+06	4.58084e+06
Q53G85	Elongation factor 1-alpha (Fragment)		-	4.50797e+06
Q8N684	Cleavage and polyadenylation specificity factor subunit 7	CPSF7	3.60403e+06	4.42823e+06
Q6U8A4	Ubiquitin-specific protease 7 isoform (Fragment)		1.45335e+06	4.38846e+06
Q8IX12	Cell division cycle and apoptosis regulator protein 1	CCAR1	1.85296e+06	4.32739e+06
P22087	rRNA 2-O-methyltransferase fibrillarin	FBL	1931588	4.31781e+06
Q9BVP2	Guanine nucleotide-binding protein-like 3	GNL3	3.8726e+06	4.29762e+06
Q96QC0	Serine/threonine-protein phosphatase 1 regulatory subunit 10	PPP1R10	1.31119e+06	4.27081e+06
Q4LE58	eIF4G1 variant protein (Fragment)	EIF4G1	1.62388e+06	4.24176e+06
A0A0S2Z3L2	ATPase Ca++ transporting cardiac muscle slow twitch 2 isoform 1 (Fragment)	ATP2A2	822338	4.23558e+06
P06748	Nucleophosmin	NPM1	2.5556e+06	4.15245e+06
Q8WYP5	Protein ELYS	AHCTF1	3.31928e+06	4.1484e+06
Q12769	Nuclear pore complex protein Nup160	NUP160	1.69977e+06	4.07202e+06
Q59GX9	Ribosomal protein L5 variant (Fragment)		0	4.0717e+06
O75396	Vesicle-trafficking protein SEC22b	SEC22B	2.84803e+06	4.05901e+06
P07814	Bifunctional glutamate/proline--tRNA ligase	EPRS	1.6882e+06	4.0133e+06
P36542	ATP synthase subunit gamma, mitochondrial	ATP5F1C	-	3.97383e+06
Q14684	Ribosomal RNA processing protein 1 homolog B	RRP1B	1.83946e+06	3.9477e+06
B2R8R5	cDNA, FLJ94025, highly similar to Homo sapiens tripartite motif-containing 28 (TRIM28), mRNA		2.5411e+06	3.9315e+06
O75691	Small subunit processome component 20 homolog	UTP20	977820	3.89941e+06
Q07666	KH domain-containing, RNA-binding, signal transduction-associated protein 1	KHDRBS1	-	3.89627e+06
A0A024R4E2	TAR DNA binding protein, isoform CRA_b	TARDBP	2784897	3.88372e+06
P22695	Cytochrome b-c1 complex subunit 2, mitochondrial	UQCRC2	1.01195e+06	3.83951e+06
A0A024R5Z9	Pyruvate kinase	PKM2	607911	3.83344e+06
O43290	U4/U6.U5 tri-snRNP-associated protein 1	SART1	2.75045e+06	3.8168e+06
A0A024R2K1	RAB5A, member RAS oncogene family, isoform CRA_a	RAB5A	274231	3.80462e+06
Q96L91	E1A-binding protein p400	EP400	1.34415e+06	3.77253e+06
P78527	DNA-dependent protein kinase catalytic subunit	PRKDC	1.74368e+06	3.76965e+06
A0A090N900	Ras homolog enriched in brain	RHEB	-	3764778
F8W0W8	Serine/threonine-protein phosphatase	PPP1CC	299336	3.76008e+06
Q15717	ELAV-like protein 1	ELAVL1	2.11844e+06	3.75053e+06
D9HTE9	Plasma membrane citrate carrier	SLC25A1	1.32356e+06	3.73614e+06
B3KMC9	5-3 exoribonuclease		1.82825e+06	3.66604e+06
Q5W009	RNA binding motif protein 17, isoform CRA_a	RBM17	0	3.63743e+06
B2R791	cDNA, FLJ93335, highly similar to Homo sapiens PRP3 pre-mRNA processing factor 3 homolog (yeast) (PRPF3), mRNA		1.92622e+06	3.62639e+06
O95639	Cleavage and polyadenylation specificity factor subunit 4	CPSF4	0	3.60494e+06
A0A2R8Y6G6	Alpha-enolase	ENO1	0	3.6004e+06
Q6IEH8	Nipped-B protein	NIPBL	1.4637e+06	3565046
P62829	60S ribosomal protein L23	RPL23	3.22336e+06	3.54425e+06
Q5UIP0	Telomere-associated protein RIF1	RIF1	299493	3.46302e+06
Q5BKZ1	DBIRD complex subunit ZNF326	ZNF326	957900	3.41356e+06
A0A024RB16	Family with sequence similarity 62 (C2 domain containing), member A, isoform CRA_a	FAM62A	5.5355e+06	3.40404e+06
O60264	SWI/SNF-related matrix-associated actin-dependent regulator of chromatin subfamily A member 5	SMARCA5	2.38025e+06	3.40108e+06
V9HW31	ATP synthase subunit beta	HEL-S-271	1.11505e+06	3.39194e+06
Q9UK61	Protein TASOR	FAM208A	3.78115e+06	3367644
Q8NI27	THO complex subunit 2	THOC2	2.00671e+07	3.30283e+06
A0A024R4X7	HCG1989366, isoform CRA_a	hCG_1989366	1.88534e+06	3.29238e+06
A4D1Z4	KIAA0415 gene product	KIAA0415	-	3.29094e+06
Q13823	Nucleolar GTP-binding protein 2	GNL2	2.99698e+06	3.28289e+06
B2RDF2	Pescadillo homolog	PES1	2.89156e+06	3.2808e+06
H7C2Q8	EBNA1 binding protein 2, isoform CRA_d	EBNA1BP2	1.77594e+06	3.27802e+06
P04843	Dolichyl-diphosphooligosaccharide--protein glycosyltransferase subunit 1	RPN1	2.80566e+06	3.24501e+06
A0A024R6W2	Nudix (Nucleoside diphosphate linked moiety X)-type motif 21, isoform CRA_a	NUDT21	813868	3.22098e+06
A0A0C4DG89	Probable ATP-dependent RNA helicase DDX46	DDX46	689896	3.21073e+06
A0A024RDF3	Heterogeneous nuclear ribonucleoprotein D (AU-rich element RNA binding protein 1, 37kDa), isoform CRA_d	HNRPD	1.10644e+06	3.13011e+06
P50990	T-complex protein 1 subunit theta	CCT8	822806	3.11513e+06
Q99567	Nuclear pore complex protein Nup88	NUP88	487444	3.09592e+06
Q96PG2	Membrane-spanning 4-domains subfamily A member 10	MS4A10	-	3094239
P81605	Dermcidin	DCD	1.5945e+06	3.08464e+06
O60832	H/ACA ribonucleoprotein complex subunit DKC1	DKC1	750183	3.0819e+06
P04406	Glyceraldehyde-3-phosphate dehydrogenase	GAPDH	1.22379e+06	2.99857e+06
A0A1B0W1E4	Cytochrome c oxidase subunit 2 (Fragment)	COX2	0	2.94892e+06
P62314	Small nuclear ribonucleoprotein Sm D1	SNRPD1	4.18508e+06	2930711
Q92878	DNA repair protein RAD50	RAD50	326406	2.9108e+06
A0A024R7L8	UPF1 regulator of nonsense transcripts homolog (Yeast), isoform CRA_a	UPF1	133206	2.86508e+06
A8K905	Nucleolar complex protein 3 homolog		1.00261e+06	2.82904e+06
P07355	Annexin A2	ANXA2	1.55775e+06	2.82059e+06
D3DQS4	Formin binding protein 4, isoform CRA_d	FNBP4	-	2.78886e+06
P20700	Lamin-B1	LMNB1	1.16775e+06	2.77807e+06
Q8IY17	Neuropathy target esterase	PNPLA6	1.22932e+06	2.65813e+06
A0A0U1RRM4	Polypyrimidine tract-binding protein 1	PTBP1	3.06397e+06	2622877
Q59HG1	Chromosome-associated kinesin KIF4A variant (Fragment)		727615	2.60582e+06
A0A384MDY8	Epididymis secretory sperm binding protein		-	2.60204e+06
Q9Y3B4	Splicing factor 3B subunit 6	SF3B6	262559	2588890
M0QYS1	60S ribosomal protein L13a (Fragment)	RPL13A	6.05844e+06	2.58136e+06
A0A024R1K8	Splicing factor 3a, subunit 1, 120kDa, isoform CRA_a	SF3A1	1.92332e+06	2568688
Q96BD0	Solute carrier organic anion transporter family member 4A1	SLCO4A1	4.35268e+06	2.55859e+06
Q15050	Ribosome biogenesis regulatory protein homolog	RRS1	2.61081e+06	2.54897e+06
Q53XM7	VAMP (Vesicle-associated membrane protein)-associated protein B and C	VAPB	0	2.54877e+06
O95478	Ribosome biogenesis protein NSA2 homolog	NSA2	2297322	2.54218e+06
A0A384ME17	Elongation factor Tu	TUFM	0	2.53741e+06
B4DR61	cDNA FLJ59739, highly similar to Protein transport protein Sec61 subunit alpha isoform 1	SEC61A1	335794	2.51081e+06
A8KAP3	cDNA FLJ78483, highly similar to Homo sapiens elongation factor Tu GTP binding domain containing 2 (EFTUD2), mRNA		3.96801e+06	2.48674e+06
B3KY60	cDNA FLJ16777 fis, clone BRHIP2029567, highly similar to Cell division cycle 5-like protein		3.55568e+06	2.47872e+06
A0A0A0MRP6	Probable global transcription activator SNF2L1	SMARCA1	-	2.476e+06
B4DPP6	cDNA FLJ54371, highly similar to Serum albumin		526547	2471752
Q9UHX1	Poly(U)-binding-splicing factor PUF60	PUF60	0	2.46393e+06
Q96HA1	Nuclear envelope pore membrane protein POM 121	POM121	2.17516e+06	2.44298e+06
Q8WUM0	Nuclear pore complex protein Nup133	NUP133	4.64576e+06	2.42761e+06
P61254	60S ribosomal protein L26	RPL26	-	2.42091e+06
A8KA74	cDNA FLJ76065		-	2.41099e+06
Q14573	Inositol 1,4,5-trisphosphate receptor type 3	ITPR3	1.64333e+06	2.40241e+06
Q8TDN6	Ribosome biogenesis protein BRX1 homolog	BRIX1	197402	2.40004e+06
Q9GZR7	ATP-dependent RNA helicase DDX24	DDX24	2.46984e+06	2.38717e+06
Q9NQC3	Reticulon-4	RTN4	-	2.36576e+06
F5H5D3	Tubulin alpha chain	TUBA1C	3.14542e+06	2.36229e+06
Q8NE71	ATP-binding cassette sub-family F member 1	ABCF1	1.11863e+06	2.35487e+06
A8K4P8	cDNA FLJ75337		579933	2.32922e+06
O15260	Surfeit locus protein 4	SURF4	514908	2324493
P26373	60S ribosomal protein L13	RPL13	3.59038e+07	2.30818e+06
A0A024R5F7	7-dehydrocholesterol reductase isoform 1	DHCR7	0	2.27807e+06
P11940	Polyadenylate-binding protein 1	PABPC1	3.83225e+06	2.27203e+06
A0A024RAH8	RNA helicase	DDX18	3.84111e+06	2.26409e+06
O60287	Nucleolar pre-ribosomal-associated protein 1	URB1	312382	2.23731e+06
A0A090N8E9	Enhancer of zeste homolog 2 (Drosophila)	EZH2	-	2.14991e+06
Q32P45	GTPase activating protein (SH3 domain) binding protein 1	G3BP1	-	2.14014e+06
Q14966	Zinc finger protein 638	ZNF638	2.59588e+06	2.13585e+06
A0A0S2Z428	HCG2039812, isoform CRA_b (Fragment)	KRT6A	4.45631e+06	2.12205e+06
A8K492	cDNA FLJ76789, highly similar to Homo sapiens methionine-tRNA synthetase (MARS), mRNA		1.15762e+06	2.12192e+06
A0A384N6B9	Epididymis secretory sperm binding protein		1.05345e+06	2.11476e+06
P31942	Heterogeneous nuclear ribonucleoprotein H3	HNRNPH3	7.0824e+06	2.11393e+06
P18077	60S ribosomal protein L35a	RPL35A	2.88213e+06	2.11342e+06
Q68CP9	AT-rich interactive domain-containing protein 2	ARID2	0	2.09948e+06
O15427	Monocarboxylate transporter 4	SLC16A3	736513	2.05411e+06
Q92804	TATA-binding protein-associated factor 2N	TAF15	0	2.01918e+06
A0A024R7M6	GATA zinc finger domain containing 2A, isoform CRA_a	GATAD2A	1.15024e+06	2.01534e+06
F6VRR5	Polymerase delta-interacting protein 3	POLDIP3	-	2.0135e+06
B4DL07	cDNA FLJ53353, highly similar to ATP-binding cassette sub-family D member 3		637722	2.00459e+06
Q92973	Transportin-1	TNPO1	2.8679e+06	1.99979e+06
A8K517	Ribosomal protein S23, isoform CRA_a	RPS23	1.04814e+06	1.99791e+06
P49454	Centromere protein F	CENPF	214122	1996457
A0A024RB14	40S ribosomal protein S26	RPS26	-	1.98362e+06
Q9BTX1	Nucleoporin NDC1	NDC1	642372	1.9766e+06
P08240	Signal recognition particle receptor subunit alpha	SRPRA	935510	1.9521e+06
Q59F99	Staufen isoform b variant (Fragment)		2.56263e+06	1.93639e+06
A4D2P0	Ras-related C3 botulinum toxin substrate 1 (Rho family, small GTP binding protein Rac1)	RAC1	0	1.86495e+06
P38159	RNA-binding motif protein, X chromosome	RBMX	2.41516e+06	1.86378e+06
Q96T37	RNA-binding protein 15	RBM15	324733	1.84812e+06
Q9BVJ6	U3 small nucleolar RNA-associated protein 14 homolog A	UTP14A	-	1.82682e+06
Q9C0J8	pre-mRNA 3 end processing protein WDR33	WDR33	1.2323e+06	1.81928e+06
K7ERQ8	Uncharacterized protein (Fragment)		1.56041e+06	1818185
B2R4R0	Histone H4	HIST1H4L	468531	1.80355e+06
O60437	Periplakin	PPL	745202	1.80192e+06
Q59GK9	Ribosomal protein L21 variant (Fragment)		0	1.79854e+06
A0A3B3ISG8	Uncharacterized protein		0	1.78164e+06
Q13151	Heterogeneous nuclear ribonucleoprotein A0	HNRNPA0	1.45508e+06	1.77009e+06
P42166	Lamina-associated polypeptide 2, isoform alpha	TMPO	1.23747e+06	1.76969e+06
A0A0G2JPP5	Protein scribble homolog	SCRIB	878261	1.73453e+06
Q8NFZ5	TNFAIP3-interacting protein 2	TNIP2	-	1.73361e+06
B3KNC3	cDNA FLJ14222 fis, clone NT2RP3003992, highly similar to Nucleolar complex protein 2 homolog		0	1.70066e+06
A0A384MDR8	Epididymis secretory sperm binding protein		365866	1.70044e+06
J9R021	Eukaryotic translation initiation factor 3 subunit A	eIF3a	628135	1.68748e+06
B2RAH5	cDNA, FLJ94919, highly similar to Homo sapiens protein phosphatase 1, regulatory (inhibitor) subunit 12A (PPP1R12A), mRNA		-	1.68022e+06
A0A024R3X4	Epididymis secretory sperm binding protein	HSPD1	293518	1.66595e+06
A0A024R753	RNA binding motif protein 28 isoform 1	RBM28	796523	1.66585e+06
P62318	Small nuclear ribonucleoprotein Sm D3	SNRPD3	1.08837e+06	1.66081e+06
Q5T750	Skin-specific protein 32	XP32	431258	1.60985e+06
Q8IY81	pre-rRNA processing protein FTSJ3	FTSJ3	2.11945e+06	1.59767e+06
Q9Y3Y2	Chromatin target of PRMT1 protein	CHTOP	154334	1.59457e+06
Q9NUQ6	SPATS2-like protein	SPATS2L	-	1.58862e+06
A8K9U6	cDNA FLJ76121, highly similar to Homo sapiens zinc finger CCCH-type, antiviral 1 (ZC3HAV1), transcript variant 1, mRNA		1.60485e+06	1.58071e+06
P42677	40S ribosomal protein S27	RPS27	-	1.55232e+06
A0A024R572	Splicing factor 1, isoform CRA_h	SF1	-	1.54271e+06
O75381	Peroxisomal membrane protein PEX14	PEX14	584843	1.53349e+06
B9ZVT1	RNA-binding protein 12B	RBM12B	-	1.51941e+06
E7ESZ7	NADH dehydrogenase [ubiquinone] 1 alpha subcomplex subunit 10, mitochondrial	NDUFA10	-	1.51716e+06
P30536	Translocator protein	TSPO	-	1501552
B2R5Y4	cDNA, FLJ92684, highly similar to Homo sapiens IK cytokine, down-regulator of HLA II (IK), mRNA		436493	1.49578e+06
H3BVG0	Nuclear pore complex protein Nup93	NUP93	1.58537e+06	1.4883e+06
A8K401	Epididymis secretory sperm binding protein	PHB	337560	1.48597e+06
Q13206	Probable ATP-dependent RNA helicase DDX10	DDX10	2.30978e+06	1.45335e+06
Q14669	E3 ubiquitin-protein ligase TRIP12	TRIP12	938781	1.44103e+06
A0A1S5UZ07	Talin-1	TLN1	1.0923e+06	1.43014e+06
Q5JTV8	Torsin-1A-interacting protein 1	TOR1AIP1	-	1.43001e+06
Q96QD9	UAP56-interacting factor	FYTTD1	1.37826e+06	1.42639e+06
Q9UBB5	Methyl-CpG-binding domain protein 2	MBD2	1.08899e+06	1.42137e+06
D3DTH7	Myosin IC, isoform CRA_a	MYO1C	-	1.4061e+06
A0A1U9X972	PRRC2A		1.55124e+06	1.39036e+06
G3V1L9	Tight junction protein 1 (Zona occludens 1), isoform CRA_a	TJP1	-	1.37598e+06
P21796	Voltage-dependent anion-selective channel protein 1	VDAC1	-	1.35759e+06
A0A2R8YD14	40S ribosomal protein S24	RPS24	102559	1.34744e+06
A0A024RBA9	RAB21, member RAS oncogene family, isoform CRA_a	RAB21	-	1.3389e+06
Q53F19	Nuclear cap-binding protein subunit 3	NCBP3	1.73942e+06	1.33688e+06
B7Z4C8	cDNA FLJ57527, highly similar to 60S ribosomal protein L31	RPL31	1.03483e+06	1.33628e+06
H0YHG0	Uncharacterized protein (Fragment)		-	1.30882e+06
P27635	60S ribosomal protein L10	RPL10	0	1.30531e+06
A0A384NL45	Epididymis secretory sperm binding protein		-	1.30435e+06
P37198	Nuclear pore glycoprotein p62	NUP62	-	1.28688e+06
Q8NEY8	Periphilin-1	PPHLN1	-	1.28364e+06
Q9UNL2	Translocon-associated protein subunit gamma	SSR3	-	1281133
A0A024R0F6	Tripartite motif-containing 33, isoform CRA_a	TRIM33	-	1.26185e+06
B2R491	40S ribosomal protein S4	RPS4X	669740	1.26056e+06
F8W727	60S ribosomal protein L32	RPL32	0	1.25871e+06
J3QR07	YTH domain-containing protein 1	YTHDC1	182973	1.23839e+06
Q13330	Metastasis-associated protein MTA1	MTA1	609949	1.23312e+06
D3DR65	SPFH domain family, member 1, isoform CRA_a	SPFH1	311388	1.22662e+06
A0A090N7Y2	ATP-binding cassette, sub-family F (GCN20), member 2	ABCF2	1.01334e+06	1.20781e+06
Q504R6	RAB13 protein (Fragment)	RAB13	2280186	1.20738e+06
D3DUE7	Cytokine-like nuclear factor n-pac, isoform CRA_a	N-PAC	0	1.20402e+06
Q7Z3K3	Pogo transposable element with ZNF domain	POGZ	842160	1.19148e+06
A0A024R9G3	Derlin	DERL1	0	1.17965e+06
D3DQ70	SERPINE1 mRNA binding protein 1, isoform CRA_d	SERBP1	564495	1.17789e+06
Q9GZR2	RNA exonuclease 4	REXO4	1.63989e+06	1.17524e+06
A8K4M5	cDNA FLJ76043, highly similar to Homo sapiens cyclin T1 (CCNT1), mRNA		-	1.16787e+06
Q9NZB2	Constitutive coactivator of PPAR-gamma-like protein 1	FAM120A	1.45267e+06	1.16016e+06
Q8N1C8	HSPA9 protein (Fragment)	HSPA9	318400	1159581
P16402	Histone H1.3	HIST1H1D	1.84009e+06	1.15332e+06
G3V3A4	SNW domain-containing protein 1	SNW1	-	1.14675e+06
Q14444	Caprin-1	CAPRIN1	-	1.14083e+06
Q59EA2	Coronin (Fragment)		350086	1.12211e+06
P16401	Histone H1.5	HIST1H1B	-	1.11794e+06
A0A024QZY5	PRP4 pre-mRNA processing factor 4 homolog B (Yeast), isoform CRA_a	PRPF4B	368368	1.10597e+06
Q02978	Mitochondrial 2-oxoglutarate/malate carrier protein	SLC25A11	0	1.09818e+06
A0A0S2Q0B1	AT-rich interactive domain-containing protein 1A	ARID1A	0	1.09584e+06
A8K4W0	40S ribosomal protein S3a	RPS3A	364160	1.09042e+06
Q92769	Histone deacetylase 2	HDAC2	1.42784e+06	1.07661e+06
A0A024R6H0	Cleavage and polyadenylation specificity factor subunit 2	CPSF2	0	1.07313e+06
Q96JM3	Chromosome alignment-maintaining phosphoprotein 1	CHAMP1	1.0842e+06	1.05242e+06
Q5JWF2	Guanine nucleotide-binding protein G(s) subunit alpha isoforms XLas	GNAS	-	1.0496e+06
A0A0D9SGF6	Spectrin alpha chain, non-erythrocytic 1	SPTAN1	-	1.04059e+06
Q9ULH0	Kinase D-interacting substrate of 220 kDa	KIDINS220	389950	1.03356e+06
B3KNS8	cDNA FLJ30322 fis, clone BRACE2006703, highly similar to Surfeit locus protein 6		-	1.03244e+06
B5ME19	Eukaryotic translation initiation factor 3 subunit C-like protein	EIF3CL	-	1.02833e+06
B4DWA6	cDNA FLJ60094, highly similar to F-actin capping protein subunit beta		208942	1.01951e+06
P38919	Eukaryotic initiation factor 4A-III	EIF4A3	0	1.0161e+06
Q8TCJ2	Dolichyl-diphosphooligosaccharide--protein glycosyltransferase subunit STT3B	STT3B	517140	1.0153e+06
Q53HS1	Achalasia, adrenocortical insufficiency, alacrimia (Allgrove, triple-A) variant (Fragment)		-	994706
P13010	X-ray repair cross-complementing protein 5	XRCC5	430664	980358
A0A384NQ03	Epididymis secretory sperm binding protein		699662	975591
Q2TB10	Zinc finger protein 800	ZNF800	320041	975020
A0A0S2Z410	Epididymis secretory sperm binding protein (Fragment)	HSD17B10	-	949292
P39880	Homeobox protein cut-like 1	CUX1	-	946712
Q59GF1	Anion exchange protein (Fragment)		-	941604
A0A1U9X8F1	RING1		-	932441
B2RBR9	cDNA, FLJ95650, highly similar to Homo sapiens karyopherin (importin) beta 1 (KPNB1), mRNA		-	899860
P17535	Transcription factor jun-D	JUND	-	899364
A8K3R2	Ribosome biogenesis protein BOP1	BOP1	1.6477e+06	896160
A0A024RDH8	Ribosomal protein L34, isoform CRA_a	RPL34	0	886325
A8MUS3	60S ribosomal protein L23a	RPL23A	427790	871022
A0A024R5X2	HCG2001986, isoform CRA_a	hCG_2001986	-	863645
P15924	Desmoplakin	DSP	1.23411e+06	862024
Q92576	PHD finger protein 3	PHF3	-	859625
A0A0A0MTI1	Delta(24)-sterol reductase	DHCR24	0	856936
O14617	AP-3 complex subunit delta-1	AP3D1	339165	850850
P62081	40S ribosomal protein S7	RPS7	-	848959
Q86TB9	Protein PAT1 homolog 1	PATL1	493337	824770
P51571	Translocon-associated protein subunit delta	SSR4	-	812817
P31930	Cytochrome b-c1 complex subunit 1, mitochondrial	UQCRC1	-	807627
B4DYZ1	RNA helicase		-	806116
A0A024RAD5	Dolichyl-diphosphooligosaccharide--protein glycosyltransferase 48 kDa subunit	DDOST	551970	794709
Q96HU8	GTP-binding protein Di-Ras2	DIRAS2	627297	792265
P62249	40S ribosomal protein S16	RPS16	1.83896e+06	781996
Q5D862	Filaggrin-2	FLG2	718764	779315
A8KAQ6	cDNA FLJ76490, highly similar to Homo sapiens ancient ubiquitous protein 1 (AUP1), transcript variant 2, mRNA		-	777206
Q9NVV0	Trimeric intracellular cation channel type B	TMEM38B	0	773376
Q5SRQ6	Casein kinase II subunit beta	CSNK2B	-	771436
Q86U86	Protein polybromo-1	PBRM1	0	762628
P38432	Coilin	COIL	1.69896e+06	755978
D3DR22	Hydroxysteroid (17-beta) dehydrogenase 12, isoform CRA_a	HSD17B12	-	751566
P54886	Delta-1-pyrroline-5-carboxylate synthase	ALDH18A1	163955	742469
A0A024R0W3	Solute carrier family 38, member 2, isoform CRA_b	SLC38A2	-	739726
Q9H9B4	Sideroflexin-1	SFXN1	538202	739459
Q969E2	Secretory carrier-associated membrane protein 4	SCAMP4	578936	734385
D3DP46	Signal peptidase complex subunit 3	SPCS3	726135	727108
Q03164	Histone-lysine N-methyltransferase 2A	KMT2A	366210	726510
Q59G75	Isoleucyl-tRNA synthetase, cytoplasmic variant (Fragment)		373077	723691
Q9Y6M7	Sodium bicarbonate cotransporter 3	SLC4A7	-	721619
Q6NUQ4	Transmembrane protein 214	TMEM214	-	720792
O43823	A-kinase anchor protein 8	AKAP8	0	716248
A0A024R1U0	Ran GTPase activating protein 1, isoform CRA_d	RANGAP1	347174	715290
O75955	Flotillin-1	FLOT1	-	713696
P49959	Double-strand break repair protein MRE11	MRE11	-	707263
O94842	TOX high mobility group box family member 4	TOX4	-	703752
Q9UKV3	Apoptotic chromatin condensation inducer in the nucleus	ACIN1	201061	697985
A0A384MR33	Structural maintenance of chromosomes protein	SMC1L1	325303	692110
A8K787	cDNA FLJ75273, highly similar to Homo sapiens solute carrier family 25 (mitochondrial carrier; adenine nucleotide translocator), member 4, mRNA		-	670448
B3KMR5	cDNA FLJ12434 fis, clone NT2RM1000037, highly similar to Homo sapiens KIAA0690 protein		0	668331
Q7Z333	Probable helicase senataxin	SETX	277168	654285
Q9NVI7	ATPase family AAA domain-containing protein 3A	ATAD3A	-	652902
B3V096	BetaCstF-64 variant 2	CSTF2	319190	650685
Q9NU22	Midasin	MDN1	-	647003
O96008	Mitochondrial import receptor subunit TOM40 homolog	TOMM40	203372	646723
P35251	Replication factor C subunit 1	RFC1	507794	639511
A5PLM5	Exosome component 9	EXOSC9	369590	639263
Q59FF0	EBNA-2 co-activator variant (Fragment)		-	638558
Q59FI9	Ribosomal protein L12 variant (Fragment)		460632	637106
Q9ULU4	Protein kinase C-binding protein 1	ZMYND8	0	636792
P60866	40S ribosomal protein S20	RPS20	0	633865
P28290	Protein ITPRID2	ITPRID2	7.15684e+06	628120
A8K9K8	rRNA adenine N(6)-methyltransferase		-	624668
A0A024R0Z3	DEAD (Asp-Glu-Ala-Asp) box polypeptide 23, isoform CRA_b	DDX23	805310	622084
A0A2R8YDB8	Histone deacetylase complex subunit SAP130	SAP130	342075	621059
A8K2T7	Receptor protein-tyrosine kinase		2108990	617812
Q9P0L0	Vesicle-associated membrane protein-associated protein A	VAPA	299432	603902
K4HSH7	p14ARF/FAM230A fusion protein transcript variant 2 (Fragment)		0	602796
P54136	Arginine--tRNA ligase, cytoplasmic	RARS	-	588873
O96028	Histone-lysine N-methyltransferase NSD2	NSD2	-	588558
P61011	Signal recognition particle 54 kDa protein	SRP54	235057	585917
A8K6U7	cDNA FLJ78252, highly similar to Homo sapiens heterogeneous nuclear ribonucleoprotein U-like 1 (HNRPUL1), transcript variant 1, mRNA		-	585151
A0A0U4BW16	Non-muscle myosin heavy chain 9	MYH9	260816	582310
Q9Y388	RNA-binding motif protein, X-linked 2	RBMX2	0	579395
P09661	U2 small nuclear ribonucleoprotein A	SNRPA1	-	572864
Q5T749	Keratinocyte proline-rich protein	KPRP	1.13361e+06	571280
Q6PJT7	Zinc finger CCCH domain-containing protein 14	ZC3H14	869222	567086
Q9H9B1	Histone-lysine N-methyltransferase EHMT1	EHMT1	-	567061
Q12873	Chromodomain-helicase-DNA-binding protein 3	CHD3	-	565076
Q69YN4	Protein virilizer homolog	VIRMA	1700696448	564333
Q9H490	Phosphatidylinositol glycan anchor biosynthesis class U protein	PIGU	616270	560611
P05556	Integrin beta-1	ITGB1	177818	559783
Q8NEF9	Serum response factor-binding protein 1	SRFBP1	-	556560
A0A1U9X7Y0	Kinesin-like protein		-	552815
B2RAI2	cDNA, FLJ94931, highly similar to Homo sapiens zinc finger protein 148 (pHZ-52) (ZNF148), mRNA		219527	544816
Q9H920	RING finger protein 121	RNF121	-	543477
P62140	Serine/threonine-protein phosphatase PP1-beta catalytic subunit	PPP1CB	-	539376
A0A024RDE5	Ras-GTPase activating protein SH3 domain-binding protein 2, isoform CRA_a	G3BP2	-	539028
A8K3M3	Tyrosine-protein phosphatase non-receptor type	PTPN1	-	535132
A0A024R3Q3	ADP-ribosylation factor 1, isoform CRA_a	ARF1	-	530055
B3KY94	CDP-diacylglycerol--inositol 3-phosphatidyltransferase	CDIPT	-	529974
E9PB61	THO complex subunit 4	ALYREF	0	527169
A8KAH1	cDNA FLJ75839, highly similar to Homo sapiens phosphatidylserine synthase 1 (PTDSS1), mRNA		402991	525279
G5E975	SWI/SNF related, matrix associated, actin dependent regulator of chromatin, subfamily b, member 1, isoform CRA_c	SMARCB1	-	523003
Q7L2E3	ATP-dependent RNA helicase DHX30	DHX30	1.20569e+06	515567
Q9NRL2	Bromodomain adjacent to zinc finger domain protein 1A	BAZ1A	7.66812e+06	515388
Q9P0H9	Protein RER1	RER1	0	515062
A0A024RCM3	DDX39B	hCG_2005638	-	511269
Q9Y5Q9	General transcription factor 3C polypeptide 3	GTF3C3	456838	510078
A0A024R7G2	Epididymis secretory sperm binding protein	RAB3D	-	510003
Q9UPN4	Centrosomal protein of 131 kDa	CEP131	-	509887
A0A087WTP3	Far upstream element-binding protein 2	KHSRP	613913	508998
Q9Y2X3	Nucleolar protein 58	NOP58	1.9818e+06	507302
A0A024RAW9	WW domain binding protein 11, isoform CRA_a	WBP11	0	507192
Q9NYV4	Cyclin-dependent kinase 12	CDK12	166893	501978
P62136	Serine/threonine-protein phosphatase PP1-alpha catalytic subunit	PPP1CA	0	500210
H3BQK9	Microtubule-actin cross-linking factor 1, isoforms 1/2/3/5	MACF1	-	494356
Q9BSC4	Nucleolar protein 10	NOL10	400131	492779
B0QYD3	DNA dC->dU-editing enzyme APOBEC-3B	APOBEC3B	381747	484218
P21127	Cyclin-dependent kinase 11B	CDK11B	1.70418e+06	480423
A0A0A0MRR7	U1 small nuclear ribonucleoprotein C	SNRPC	0	472806
Q12888	TP53-binding protein 1	TP53BP1	298098	472695
A8K7H3	cDNA FLJ77670, highly similar to Homo sapiens ribosomal protein S15a (RPS15A), mRNA		-	469248
A8K556	cDNA FLJ78217		-	463848
Q9BZJ0	Crooked neck-like protein 1	CRNKL1	504181	461888
Q6AWA4	Uncharacterized protein DKFZp686O0870 (Fragment)	DKFZp686O0870	599589	454385
B4DMN1	cDNA FLJ61136, highly similar to Ras-related protein Rab-11A		-	450743
Q6P1J9	Parafibromin	CDC73	0	446660
A0A024R1I7	Tuftelin-interacting protein 11	TFIP11	-	445298
Q5VT52	Regulation of nuclear pre-mRNA domain-containing protein 2	RPRD2	339979	439384
Q9GZS1	DNA-directed RNA polymerase I subunit RPA49	POLR1E	-	436896
P82675	28S ribosomal protein S5, mitochondrial	MRPS5	447929	435732
Q02241	Kinesin-like protein KIF23	KIF23	0	435452
Q15182	Small nuclear ribonucleoprotein-associated protein	SNRPB	-	432924
A0A024R4E5	High density lipoprotein binding protein (Vigilin), isoform CRA_a	HDLBP	361731	432474
H7C3C4	Anion exchange protein (Fragment)	SLC4A7	-	430531
P14373	Zinc finger protein RFP	TRIM27	0	429374
Q12830	Nucleosome-remodeling factor subunit BPTF	BPTF	0	422305
Q9UIG0	Tyrosine-protein kinase BAZ1B	BAZ1B	2.25645e+06	422301
A8K4Z4	60S acidic ribosomal protein P0		-	422056
Q86YZ3	Hornerin	HRNR	708297	418484
Q16630	Cleavage and polyadenylation specificity factor subunit 6	CPSF6	1.04411e+06	415717
A8KAK5	cDNA FLJ77399, highly similar to Homo sapiens cofactor required for Sp1 transcriptional activation, subunit 2, 150kDa (CRSP2), mRNA		-	413321
P26368	Splicing factor U2AF 65 kDa subunit	U2AF2	0	411334
A0A024RD80	Heat shock protein 90kDa alpha (Cytosolic), class B member 1, isoform CRA_a	HSP90AB1	845993	409629
O60318	Germinal-center associated nuclear protein	MCM3AP	0	409339
A0A0S2Z3H6	Cleft lip and palate associated transmembrane protein 1 isoform 1 (Fragment)	CLPTM1	-	404097
A0A024R324	Epididymis secretory sperm binding protein	RHOA	-	397178
A0A024R0M6	Translocase of inner mitochondrial membrane 50 homolog (Yeast), isoform CRA_b	TIMM50	-	395968
O43491	Band 4.1-like protein 2	EPB41L2	-	391025
P0C7P4	Putative cytochrome b-c1 complex subunit Rieske-like protein 1	UQCRFS1P1	-	391011
Q6FGH9	Dynein light chain	DNCL1	-	389869
P61006	Ras-related protein Rab-8A	RAB8A	4.58953e+06	389852
Q12931	Heat shock protein 75 kDa, mitochondrial	TRAP1	1.49153e+06	389828
P16070	CD44 antigen	CD44	-	388536
Q9BYW2	Histone-lysine N-methyltransferase SETD2	SETD2	-	373405
A0A3B3IUB5	Minor histocompatibility antigen H13	HM13	-	372454
Q9NW64	Pre-mRNA-splicing factor RBM22	RBM22	357580	372292
O15164	Transcription intermediary factor 1-alpha	TRIM24	353191	370309
A8K6J9	cDNA FLJ76879, highly similar to Homo sapiens DEAH (Asp-Glu-Ala-His) box polypeptide 8 (DHX8), mRNA		-	369624
A8K6G9	cDNA FLJ76871, highly similar to Homo sapiens DEAH (Asp-Glu-Ala-His) box polypeptide 38 (DHX38), mRNA		382121	364452
A8K6X9	cDNA FLJ76427, highly similar to Homo sapiens SH2 domain binding protein 1 (tetratricopeptide repeat containing) (SH2BP1), mRNA		664923	357605
Q8WXF1	Paraspeckle component 1	PSPC1	454012	357085
B2RDN9	cDNA, FLJ96699, highly similar to Homo sapiens thyroid autoantigen 70kDa (Ku antigen) (G22P1), mRNA		-	356170
Q9Y4A5	Transformation/transcription domain-associated protein	TRRAP	0	354535
P05023	Sodium/potassium-transporting ATPase subunit alpha-1	ATP1A1	492682	353526
O00505	Importin subunit alpha-4	KPNA3	239449	353296
Q6NW34	Nucleolus and neural progenitor protein	NEPRO	-	348621
B2RCM2	cDNA, FLJ96156, highly similar to Homo sapiens leucyl-tRNA synthetase (LARS), mRNA		-	344326
Q9H4L4	Sentrin-specific protease 3	SENP3	-	340664
Q9C0B5	Palmitoyltransferase ZDHHC5	ZDHHC5	329258	340439
Q9BQ39	ATP-dependent RNA helicase DDX50	DDX50	277581	340112
Q16698	2,4-dienoyl-CoA reductase, mitochondrial	DECR1	-	338927
H0YE88	Transcriptional enhancer factor TEF-1	TEAD1	-	335945
E7EQZ4	Survival motor neuron protein	SMN1	-	332862
Q7Z434	Mitochondrial antiviral-signaling protein	MAVS	0	328823
O95104	Splicing factor, arginine/serine-rich 15	SCAF4	-	327428
X5D2I6	G protein-coupled receptor 89B isoform B (Fragment)	GPR89B	0	323968
Q6UN15	Pre-mRNA 3-end-processing factor FIP1	FIP1L1	-	321724
Q9HC03	Dolichyl-phosphate beta-glucosyltransferase		-	319880
P19525	Interferon-induced, double-stranded RNA-activated protein kinase	EIF2AK2	0	318146
Q15738	Sterol-4-alpha-carboxylate 3-dehydrogenase, decarboxylating	NSDHL	0	317041
Q8IVF2	Protein AHNAK2	AHNAK2	-	309940
I1E4Y6	GRB10-interacting GYF protein 2	GIGYF2	238747	309939
Q5T200	Zinc finger CCCH domain-containing protein 13	ZC3H13	261203	309499
A0A087WY31	YTH domain-containing family protein 3	YTHDF3	152973	308394
P62070	Ras-related protein R-Ras2	RRAS2	-	305971
Q6PJV4	THRAP3 protein (Fragment)	THRAP3	478273	303805
P00338	L-lactate dehydrogenase A chain	LDHA	-	301973
B3KUB5	cDNA FLJ39527 fis, clone PUAEN2003116, highly similar to Homo sapiens stromal interaction molecule 2 (STIM2), mRNA (Fragment)		-	297469
Q58EY4	SWI/SNF related, matrix associated, actin dependent regulator of chromatin, subfamily c, member 1	SMARCC1	0	296735
Q71RC2	La-related protein 4	LARP4	-	296401
P46939	Utrophin	UTRN	518007	296234
Q8IYV2	DEAD (Asp-Glu-Ala-Asp) box polypeptide 20	DDX20	-	294665
A8K8U7	cDNA FLJ78640, highly similar to Homo sapiens TSPY-like 2 (TSPYL2), mRNA		-	294525
Q9Y3U8	60S ribosomal protein L36	RPL36	-	291371
Q8WWM7	Ataxin-2-like protein	ATXN2L	-	289853
G0XQ39	STIM1L	STIM1	-	287261
O75151	Lysine-specific demethylase PHF2	PHF2	1.26837e+06	285910
O60293	Zinc finger C3H1 domain-containing protein	ZFC3H1	-	284144
Q9Y4C8	Probable RNA-binding protein 19	RBM19	308361	284127
O14524	Nuclear envelope integral membrane protein 1	NEMP1	0	284066
A0A024RDW4	Uncharacterized protein	FLJ10154	391183	282169
A0A024RD47	Nuclear receptor co-repressor 1, isoform CRA_a	NCOR1	-	279148
P24928	DNA-directed RNA polymerase II subunit RPB1	POLR2A	-	279061
Q9P0K7	Ankycorbin	RAI14	0	278960
P82094	TATA element modulatory factor	TMF1	-	277486
Q92968	Peroxisomal membrane protein PEX13	PEX13	255821	268573
Q5SRD1	Putative mitochondrial import inner membrane translocase subunit Tim23B	TIMM23B	-	268439
Q8IXZ2	Zinc finger CCCH domain-containing protein 3	ZC3H3	-	264776
O43242	26S proteasome non-ATPase regulatory subunit 3	PSMD3	-	261460
P00387	NADH-cytochrome b5 reductase 3	CYB5R3	110614	260777
H0Y2S9	Myosin phosphatase Rho-interacting protein (Fragment)	MPRIP	-	260224
Q15286	Ras-related protein Rab-35	RAB35	193207	255296
P13639	Elongation factor 2	EEF2	0	254050
A0A024R250	Nucleolar protein 8, isoform CRA_a	NOL8	-	248566
A0A024R7X7	Staufen, RNA binding protein, homolog 2 (Drosophila), isoform CRA_b	STAU2	-	242002
Q4LE48	STAG1 variant protein (Fragment)	STAG1	375957	239775
Q9UHB7	AF4/FMR2 family member 4	AFF4	0	236506
Q16891	MICOS complex subunit MIC60	IMMT	-	227502
A0A3B3IUD7	Programmed cell death 11, isoform CRA_a	PDCD11	151824	224160
Q9UBD5	Origin recognition complex subunit 3	ORC3	0	222520
Q12872	Splicing factor, suppressor of white-apricot homolog	SFSWAP	-	221080
Q9Y2Z4	Tyrosine--tRNA ligase, mitochondrial	YARS2	-	217705
P19784	Casein kinase II subunit alpha	CSNK2A2	-	213585
A0A024R0E2	Cold shock domain containing E1, RNA-binding, isoform CRA_a	CSDE1	226266	212260
Q7Z2W9	39S ribosomal protein L21, mitochondrial	MRPL21	-	211766
Q9Y2X9	Zinc finger protein 281	ZNF281	0	204857
Q8IWI9	MAX gene-associated protein	MGA	-	193306
B4DLM8	cDNA FLJ56105, highly similar to Nuclear valosin-containing protein-like		516888	191381
A0A024R9L1	RNA helicase aquarius	AQR	272170	189447
A0A0F7KYT8	Fragile X mental retardation autosomal homolog variant p2K	FXR1	-	185402
Q8IY37	Probable ATP-dependent RNA helicase DHX37	DHX37	0	179074
Q86Y91	Kinesin-like protein KIF18B	KIF18B	-	178151
Q9Y5Q8	General transcription factor 3C polypeptide 5	GTF3C5	0	175764
A0A0S2Z693	Methylcrotonoyl-CoA carboxylase 1 isoform 1 (Fragment)	MCCC1	-	173316
P30876	DNA-directed RNA polymerase II subunit RPB2	POLR2B	-	171637
Q96RT1	Erbin	ERBIN	125143	170750
Q8WU90	Zinc finger CCCH domain-containing protein 15	ZC3H15	180301	170019
Q96AG4	Leucine-rich repeat-containing protein 59	LRRC59	522999	167521
Q96JP5	E3 ubiquitin-protein ligase ZFP91	ZFP91	833251	163944
O95071	E3 ubiquitin-protein ligase UBR5	UBR5	-	163471
B3KMZ5	cDNA FLJ13047 fis, clone NT2RP3001383, highly similar to Homo sapiens ADP-ribosylation-like factor 6 interacting protein 6 (ARL6IP6), mRNA		-	159968
A0A140T9T7	Antigen peptide transporter 1	TAP1	-	151211
P51636	Caveolin-2	CAV2	-	95461.9
A0A0A6YYL6	Protein RPL17-C18orf32	RPL17-C18orf32	1.56753e+06	80720
Q03252	Lamin-B2	LMNB2	0	77751.9
Q6UWP8	Suprabasin	SBSN	-	76569.3
Q8N1G0	Zinc finger protein 687	ZNF687	217761	53221
A0A024R4Q9	Zinc finger protein 471, isoform CRA_a	ZNF471	-	47297.2
B4DR36	cDNA FLJ56414, highly similar to Homo sapiens proline-, glutamic acid-, leucine-rich protein 1 (PELP1), mRNA		213417	0
B3KM95	Phosphatidate cytidylyltransferase		-	0
H7C0C1	Uncharacterized protein (Fragment)		-	0
Q5HYI8	Rab-like protein 3	RABL3	-	0
F8W930	Insulin-like growth factor 2 mRNA-binding protein 2	IGF2BP2	-	0
Q59EI9	ADP,ATP carrier protein, liver isoform T2 variant (Fragment)		347864	0
Q14241	Elongin-A	ELOA	298677	0
Q9Y2R4	Probable ATP-dependent RNA helicase DDX52	DDX52	-	0
Q9UHB9	Signal recognition particle subunit SRP68	SRP68	-	0
B7ZLH8	EVPL protein	EVPL	-	0
A0A024R0H1	Solute carrier family 16 (Monocarboxylic acid transporters), member 1, isoform CRA_b	SLC16A1	646391	0
Q14147	Probable ATP-dependent RNA helicase DHX34	DHX34	-	0
A0A024RD35	Elongation of very long chain fatty acids protein 5	ELOVL5	860483	0
P04259	Keratin, type II cytoskeletal 6B	KRT6B	1.39723e+06	0
Q15758	Neutral amino acid transporter B(0)	SLC1A5	-	0
Q8WXV6	Plectin isoform 1a (Fragment)	PLEC1	-	0
Q9BVL2	Nucleoporin p58/p45	NUP58	532265	0
A8K3A8	cDNA FLJ75085, highly similar to Homo sapiens glutaminyl-tRNA synthetase (QARS), mRNA		-	0
Q9BUS0	ZYX protein (Fragment)	ZYX	-	0
E7EMK3	Flotillin-2	FLOT2	0	0
B4DNC0	cDNA FLJ61141, highly similar to Ras-related protein Rab-34		-	0
Q53GI2	Testis expressed sequence 264 variant (Fragment)		618011	0
Q9NX20	39S ribosomal protein L16, mitochondrial	MRPL16	-	0
Q59GX2	Solute carrier family 2 (Facilitated glucose transporter), member 1 variant (Fragment)		0	0
A0A024RB87	RAP1B, member of RAS oncogene family, isoform CRA_a	RAP1B	0	0
A0A2X0U4T9	RACGAP1 (Fragment)	RACGAP1	0	0
P62269	40S ribosomal protein S18	RPS18	-	0
Q53GR7	Solute carrier family 25, member 13 (Citrin) variant (Fragment)		-	0
Q29RF7	Sister chromatid cohesion protein PDS5 homolog A	PDS5A	0	0
B4DLJ3	cDNA FLJ51495, highly similar to ADP-ribosylation factor 5		201487	0
Q9NXE4	Sphingomyelin phosphodiesterase 4	SMPD4	-	0
A0A087WUE4	Leukocyte receptor cluster member 8	LENG8	0	0
Q5VZL5	Zinc finger MYM-type protein 4	ZMYM4	0	0
A8K088	cDNA FLJ78614, highly similar to Homo sapiens eukaryotic translation initiation factor 4A, isoform 1 (EIF4A1), mRNA		-	0
P31689	DnaJ homolog subfamily A member 1	DNAJA1	361243	0
A5YKK6	CCR4-NOT transcription complex subunit 1	CNOT1	-	0
Q6FIG4	RAB1B protein	RAB1B	-	0
Q7Z6E9	E3 ubiquitin-protein ligase RBBP6	RBBP6	370639	0
Q9NXV6	CDKN2A-interacting protein	CDKN2AIP	362058	0
B4DR52	Histone H2B		1.2095e+06	0
F4ZW63	NF45		0	0
A8K594	cDNA FLJ77256, highly similar to Homo sapiens SH3-domain binding protein 4 (SH3BP4), mRNA		-	0
A0A024R305	Ubiquitin carboxyl-terminal hydrolase	BAP1	-	0
A0A0B4J1V8	HCG2039996	PPAN-P2RY11	283891	0
B3KW34	Protein YIPF		-	0
A0A024R2U6	RNA binding motif protein 5, isoform CRA_a	RBM5	0	0
Q14692	Ribosome biogenesis protein BMS1 homolog	BMS1	134340	0
H0Y368	Dolichol-phosphate mannosyltransferase subunit 1 (Fragment)	DPM1	370434	0
Q01650	Large neutral amino acids transporter small subunit 1	SLC7A5	0	0
Q9NTI5	Sister chromatid cohesion protein PDS5 homolog B	PDS5B	350489	0
Q6P1M0	Long-chain fatty acid transport protein 4	SLC27A4	0	0
Q8WUY1	Protein THEM6	THEM6	-	0
A0A024R102	SWI/SNF related, matrix associated, actin dependent regulator of chromatin, subfamily d, member 1, isoform CRA_e	SMARCD1	3.06133e+06	0
A0A059RM34	Cytochrome c oxidase subunit 1	COX1	-	0
Q7Z4Z6	Signal peptidase complex catalytic subunit SEC11		-	0
P42696	RNA-binding protein 34	RBM34	223272	0
Q9NPI1	Bromodomain-containing protein 7	BRD7	-	0
A8K7A2	cDNA FLJ78084, highly similar to Homo sapiens cell division cycle associated 8, mRNA		512641	0
Q9NZM1	Myoferlin	MYOF	737765	0
P60468	Protein transport protein Sec61 subunit beta	SEC61B	-	0
A0A024R882	Stomatin, isoform CRA_a	STOM	-	0
A0A2R8YFV2	Protein Wiz	WIZ	-	0
A6H8Y5	Nibrin	NBN	-	0
P51116	Fragile X mental retardation syndrome-related protein 2	FXR2	-	0
A0A140VJM0	Testicular tissue protein Li 96		0	0
Q9BY89	Uncharacterized protein KIAA1671	KIAA1671	-	0
Q9NUQ2	1-acyl-sn-glycerol-3-phosphate acyltransferase epsilon	AGPAT5	-	0
F8W1S1	Keratin, type II cytoskeletal 74	KRT74	0	0
Q5SRE5	Nucleoporin NUP188 homolog	NUP188	-	0
Q9UKD2	mRNA turnover protein 4 homolog	MRTO4	-	0
A0A024R8D4	Mitochondrial ribosomal protein S2, isoform CRA_a	MRPS2	-	0
Q9ULX9	Transcription factor MafF	MAFF	-	0
Q9BU23	Lipase maturation factor 2	LMF2	0	0
A0A024RBI2	Ubiquitin protein ligase E3B, isoform CRA_a	UBE3B	-	0
Q96IR2	Zinc finger protein 845	ZNF845	0	0
Q5QJE6	Deoxynucleotidyltransferase terminal-interacting protein 2	DNTTIP2	0	0
B5BU61	Histone deacetylase	HDAC1	-	0
A0A286YEU2	RNA-binding protein fox-1 homolog 1	RBFOX1	-	0
A0A024R9G7	ATPase family, AAA domain containing 2, isoform CRA_c	ATAD2	-	0
Q8WVC0	RNA polymerase-associated protein LEO1	LEO1	-	0
Q05DF2	SF3A2 protein (Fragment)	SF3A2	-	0
E7ENX8	Uncharacterized protein (Fragment)		-	0
H3BS72	Very-long-chain (3R)-3-hydroxyacyl-CoA dehydratase	HACD3	1.84689e+06	0
A0A0A1HAV6	H.sapiens ras-related Hrab3B protein		-	0
Q7Z589	BRCA2-interacting transcriptional repressor EMSY	EMSY	0	0
Q08379	Golgin subfamily A member 2	GOLGA2	0	0
A0A087WUZ3	Spectrin beta chain	SPTBN1	-	0
Q13427	Peptidyl-prolyl cis-trans isomerase G	PPIG	-	0
B2RWN8	Histone acetyltransferase	MYST4	-	0
Q96N67	Dedicator of cytokinesis protein 7	DOCK7	-	0
P55084	Trifunctional enzyme subunit beta, mitochondrial	HADHB	-	0
P07437	Tubulin beta chain	TUBB	-	0
Q9Y2F5	Little elongation complex subunit 1	ICE1	-	0
B4DZF2	cDNA FLJ59571, highly similar to Eukaryotic translation initiation factor 4gamma 2		-	0
O43719	HIV Tat-specific factor 1	HTATSF1	-	0
Q9NQZ2	Something about silencing protein 10	UTP3	0	0
D3DSQ0	Pericentriolar material 1, isoform CRA_a	PCM1	-	0
A0A1U9X8J5	SLC39A7		0	0
A4D0V4	Capping protein (Actin filament) muscle Z-line, alpha 2	CAPZA2	-	0
Q9Y6C9	Mitochondrial carrier homolog 2	MTCH2	-	0
Q9UHR4	Brain-specific angiogenesis inhibitor 1-associated protein 2-like protein 1	BAIAP2L1	-	0
Q9UFC0	Leucine-rich repeat and WD repeat-containing protein 1	LRWD1	-	0
P52298	Nuclear cap-binding protein subunit 2	NCBP2	-	0
Q8WUA4	General transcription factor 3C polypeptide 2	GTF3C2	-	0
P61020	Ras-related protein Rab-5B	RAB5B	-	0
P05165	Propionyl-CoA carboxylase alpha chain, mitochondrial	PCCA	-	0
Q9Y277	Voltage-dependent anion-selective channel protein 3	VDAC3	588082	0
P57678	Gem-associated protein 4	GEMIN4	5386894	0
B2RE46	cDNA, FLJ96923, highly similar to Homo sapiens ribophorin II (RPN2), mRNA		-	0
O95625	Zinc finger and BTB domain-containing protein 11	ZBTB11	-	0
B2R6J2	cDNA, FLJ92973, highly similar to Homo sapiens villin 2 (ezrin) (VIL2), mRNA		-	0
K7ELC7	60S ribosomal protein L27 (Fragment)	RPL27	-	0
A0A0A0MT49	Transcription activator BRG1	SMARCA4	76392.1	0
G5EA30	CUG triplet repeat, RNA binding protein 1, isoform CRA_c	CELF1	-	0
G3V0E4	Mitochondrial-processing peptidase subunit beta	PMPCB	-	0
B4DDB6	Heterogeneous nuclear ribonucleoprotein A3, isoform CRA_a	HNRPA3	-	0
R4H484	X-DING-CD4 (Fragment)		-	0
B7Z6M0	Peptidylprolyl isomerase		-	0
P0CJ79	Zinc finger protein 888	ZNF888	-	0
Q9NP72	Ras-related protein Rab-18	RAB18	-	0
O00268	Transcription initiation factor TFIID subunit 4	TAF4	-	0
A8KAP0	cDNA FLJ75279, highly similar to Homo sapiens elongation factor RNA polymerase II (ELL), mRNA		-	0
Q9NRP0	Oligosaccharyltransferase complex subunit OSTC	OSTC	-	0
O14979	Heterogeneous nuclear ribonucleoprotein D-like	HNRNPDL	0	0
Q9UBH6	Xenotropic and polytropic retrovirus receptor 1	XPR1	-	0
B5MBX0	Sororin	CDCA5	-	0
A8K6Q4	cDNA FLJ76888, highly similar to Homo sapiens RNA binding motif protein 6 (RBM6), mRNA		0	0
Q6P1X5	Transcription initiation factor TFIID subunit 2	TAF2	-	0
H7C561	Splicing factor 1 (Fragment)	SF1	-	0
B4DWX3	Importin subunit alpha		691615	0
A4D213	DKFZP586J0619 protein	DKFZP586J0619	-	0
I3VM53	F-box and leucine-rich repeat protein 11, isoform CRA_a	KDM2A	-	0
A0A024R7V6	RAB2, member RAS oncogene family, isoform CRA_a	RAB2	991144	0
P07305	Histone H1.0	H1F0	212073	0
Q6NZI2	Caveolae-associated protein 1	CAVIN1	0	0
Q9Y305	Acyl-coenzyme A thioesterase 9, mitochondrial	ACOT9	-	0
F8VYN9	ADP-ribosylation factor-like protein 1	ARL1	-	0
Q8TB61	Adenosine 3-phospho 5-phosphosulfate transporter 1	SLC35B2	644647	0
F8VX04	Sodium-coupled neutral amino acid transporter 1	SLC38A1	0	0
Q9H501	ESF1 homolog	ESF1	0	0
B3KTX3	cDNA FLJ38913 fis, clone NT2NE2008017, highly similar to Homo sapiens SEC14 and spectrin domains 1 (SESTD1), mRNA		-	0
J3KR72	Transcription initiation factor TFIID subunit 6	TAF6	-	0
B4DYF9	cDNA FLJ57669, highly similar to SWI/SNF-related matrix-associatedactin-dependent regulator of chromatin subfamily C member 1		-	0
A8KAL2	cDNA FLJ76981, highly similar to Homo sapiens golgi autoantigen, golgin subfamily a, 5 (GOLGA5), mRNA		-	0
O75964	ATP synthase subunit g, mitochondrial	ATP5MG	0	0
Q9H6F5	Coiled-coil domain-containing protein 86	CCDC86	339185	0
E9PLN8	Uncharacterized protein (Fragment)		-	0
Q92665	28S ribosomal protein S31, mitochondrial	MRPS31	-	0
P05109	Protein S100-A8	S100A8	-	0
Q96JM2	Zinc finger protein 462	ZNF462	-	0
A0A024RAC0	Leucine zipper protein 1, isoform CRA_a	LUZP1	-	0
B5BU01	Eukaryotic translation initiation factor 2 beta	EIF2S2	-	0
A0A024R3N2	Nuclear factor related to kappaB binding protein, isoform CRA_a	NFRKB	-	0
A0A024R0C0	Choline/ethanolamine phosphotransferase 1, isoform CRA_b	CEPT1	0	0
A8K4Z6	cDNA FLJ76180		-	0
Q96H55	Unconventional myosin-XIX	MYO19	-	0
A8K3K1	cDNA FLJ78096, highly similar to Homo sapiens actin, alpha, cardiac muscle (ACTC), mRNA		-	0
B4DE59	cDNA FLJ60424, highly similar to Junction plakoglobin		-	0
A0A024R7E3	DNA (cytosine-5)-methyltransferase	DNMT1	-	0
Q6PKG0	La-related protein 1	LARP1	-	0
Q53YP0	Ribosome biogenesis protein NOP53		0	0
A0A024R277	Serine palmitoyltransferase, long chain base subunit 1, isoform CRA_a	SPTLC1	-	0
Q9BT22	Chitobiosyldiphosphodolichol beta-mannosyltransferase	ALG1	-	0
A8K1U9	cDNA FLJ76762, highly similar to Homo sapiens suppressor of zeste 12 homolog (Drosophila) (SUZ12), mRNA		-	0
A0A2R8YDD6	Ataxin 7, isoform CRA_a	ATXN7	-	0
H7C417	Uncharacterized protein (Fragment)		-	0
A6NHB5	Zinc finger MYM-type protein 3	ZMYM3	0	0
O75529	TAF5-like RNA polymerase II p300/CBP-associated factor-associated factor 65 kDa subunit 5L	TAF5L	-	0
J3KQN4	60S ribosomal protein L36a	RPL36A	-	0
Q96T58	Msx2-interacting protein	SPEN	-	0
P61026	Ras-related protein Rab-10	RAB10	-	0
A0A2R8YFA9	[F-actin]-monooxygenase MICAL2	MICAL2	-	0
A0A087WZN1	Isocitrate dehydrogenase [NAD] subunit, mitochondrial	IDH3B	-	0
Q9BW27	Nuclear pore complex protein Nup85	NUP85	0	0
A0A024RDS1	Heat shock 105kDa/110kDa protein 1, isoform CRA_c	HSPH1	-	0
O43772	Mitochondrial carnitine/acylcarnitine carrier protein	SLC25A20	-	0
Q9P2N5	RNA-binding protein 27	RBM27	-	0
Q02413	Desmoglein-1	DSG1	-	0
M0R1Y2	ER lumen protein-retaining receptor 1 (Fragment)	KDELR1	220482	0
P62304	Small nuclear ribonucleoprotein E	SNRPE	-	0
O94916	Nuclear factor of activated T-cells 5	NFAT5	-	0
Q9NVH1	DnaJ homolog subfamily C member 11	DNAJC11	-	0
Q8TD43	Transient receptor potential cation channel subfamily M member 4	TRPM4	-	0
Q8NFC6	Biorientation of chromosomes in cell division protein 1-like 1	BOD1L1	-	0
Q99590	Protein SCAF11	SCAF11	391433	0
Q9NV31	U3 small nucleolar ribonucleoprotein protein IMP3	IMP3	-	0
Q8WWI1	LIM domain only protein 7	LMO7	-	0
O60716	Catenin delta-1	CTNND1	-	0
A8K984	Structural maintenance of chromosomes protein		-	0
Q59EL4	PRPF4 protein variant (Fragment)		-	0
B4DT31	cDNA FLJ53425, highly similar to Far upstream element-binding protein 1		-	0
Q8NBX0	Saccharopine dehydrogenase-like oxidoreductase	SCCPDH	-	0
Q6NUK7	Tyrosine-protein kinase (Fragment)	LYN	-	0
A0A024R5H8	RAB6A, member RAS oncogene family, isoform CRA_b	RAB6A	-	0
Q5JWT2	Mediator of RNA polymerase II transcription subunit 23	MED23	0	0
Q1ED39	Lysine-rich nucleolar protein 1	KNOP1	-	0
Q6P158	Putative ATP-dependent RNA helicase DHX57	DHX57	0	0
P55201	Peregrin	BRPF1	-	0
Q12959	Disks large homolog 1	DLG1	-	0
Q9NY12	H/ACA ribonucleoprotein complex subunit 1	GAR1	196697	0
Q8N4W9	Zinc finger protein 808	ZNF808	-	0
Q9BW60	Elongation of very long chain fatty acids protein 1	ELOVL1	1.1775e+06	0
Q53F64	Heterogeneous nuclear ribonucleoprotein AB isoform a variant (Fragment)		258711	0
P14868	Aspartate--tRNA ligase, cytoplasmic	DARS	-	0
B4DJ38	cDNA FLJ56092, highly similar to Pentatricopeptide repeat protein 1		-	0
Q6IPH7	RPL14 protein	RPL14	4.60548e+06	0
