# Supplementary material for: The KLF16/MYC feedback loop is a therapeutic target in bladder cancer
Source: J Exp Clin Cancer Res. 2024 Nov 18;43:303. doi: 10.1186/s13046-024-03224-3 (PMC11571712; doi:10.1186/s13046-024-03224-3)
Supplement: Supplementary file 5 — Supplementary Material 5. [file 13046_2024_3224_MOESM5_ESM.xlsx]

## Sheet: Supplementary Table S4 
Supplementary Table S4. Human bladder tissues and the IHC scores of MYC and KLF16
Tumor microarray			Paraffin-embedded tissue slides
Normal	Tumor		Case	KLF16 score	MYC score
7	9		1	6	12
43	87		2	5	8
18	2		3	0	2
37	70		4	2	2
28	86		5	1	2
97	123		6	7	6
60	54		7	8	2
55	15		8	4	6
10	78		9	2	6
24	61		10	0	4
46	20		11	1	0
65	67		12	3	6
54	161		13	2	3
64	51		14	4	10
146	120		15	4	8
76	10		16	2	6
71	100		17	1	3
67	46		18	0	2
36	66		19	3	4
12	25		20	4	2
53	39		21	9	5
28	22		22	5	8
37	60		23	5	6
32	132		24	2	6
46	51		25	2	6
32	40		26	1	1
25	4		27	2	4
24	31		28	5	9
22	47		29	7	4
23	162		30	5	3
33	39		31	1	1
96	90		32	2	4
50	107		33	4	4
47	43		34	8	6
42	46		35	7	5
96	11		36	4	2
52	92		37	6	4
14	116		38	1	0
57	128		39	3	2
33	51		40	3	4
	42		41	3	6
	50		42	5	4
	110		43	2	0
	105		44	1	1
	71		45	3	4
	22		46	1	2
	56		47	1	1
	74		48	2	8
	107		49	0	0
	134		50	1	1
	101		51	2	6
	107		52	7	4
	100		53	2	4
	177		54	1	2
	22		55	1	3
	39		56	2	3
	72		57	1	7
	134		58	0	3
	13		59	4	4
	107		60	3	6
	61		61	6	4
	78		62	2	4
	84		63	1	4
	119		64	4	6
	66		65	1	3
	49		66	0	3
	14		67	3	1
	77		68	0	3
			69	2	3
			70	2	5
			71	3	6
			72	9	6
			73	4	6
			74	2	4
			75	6	4
			76	2	2
			77	4	6
			78	3	5
			79	3	4
			80	10	6
