# Supplementary material for: The KLF16/MYC feedback loop is a therapeutic target in bladder cancer
Source: J Exp Clin Cancer Res. 2024 Nov 18;43:303. doi: 10.1186/s13046-024-03224-3 (PMC11571712; doi:10.1186/s13046-024-03224-3)
Supplement: Supplementary file 6 — Supplementary Material 6. [file 13046_2024_3224_MOESM6_ESM.xlsx]

## Sheet: Sheet1
patient_sn	Characteristics （Age）	Unit（time unit）	Characteristics （tumor grade）	Characteristics （T stage）	Characteristics （N stage）	Characteristics （M stage）	Characteristics （gender）	Characteristics （chemotherapy）	KLF16 score	Characteristics （survival）	Unit（time unit）	Event
1	50	year	low	T3-4	N1-3	M1	Male	yes	6	20	month	1
2	59	year	high	T3-4	N0	M1	Male	yes	5	5	month	1
3	68	year	high	T3-4	N1-3	M1	Male	yes	0	7	month	1
4	66	year	high	T3-4	N1-3	M0	Male	yes	2	16	month	1
5	73	year	high	T3-4	N0	M1	Male	yes	1	13	month	1
6	71	year	low	T3-4	N1-3	M1	Male	yes	7	8	month	1
7	85	year	high	T3-4	N0	M1	Female	yes	8	24	month	1
8	61	year	high	T1-2	N0	M1	Male	yes	4	20	month	1
9	66	year	high	T3-4	N1-3	M1	Male	yes	2	52	month	1
10	72	year	high	T3-4	N0	M1	Male	yes	0	23	month	1
11	82	year	low	T3-4	N0	M1	Male	no	1	40	month	1
12	82	year	high	T3-4	N0	M1	Male	yes	3	10	month	1
13	76	year	high	T3-4	N1-3	M1	Male	yes	2	161	month	1
14	65	year	high	T1-2	N0	M1	Male	yes	4	33	month	1
15	60	year	low	T3-4	N1-3	M1	Male	yes	4	8	month	1
16	40	year	high	T1-2	N0	M1	Male	yes	2	19	month	0
17	61	year	high	T1-2	N1-3	M1	Male	yes	1	6	month	1
18	68	year	high	T3-4	N0	M1	Male	yes	0	11	month	1
19	71	year	high	T3-4	N1-3	M1	Male	yes	3	2	month	1
20	47	year	high	T3-4	N1-3	M0	Female	no	4	12	month	1
21	70	year	high	T3-4	N1-3	M1	Female	yes	9	31	month	1
22	78	year	high	T3-4	N0	M1	Female	yes	5	23	month	1
23	82	year	high	T1-2	N0	M1	Male	yes	5	23	month	0
24	54	year	high	T3-4	N1-3	M1	Male	yes	2	16	month	0
25	71	year	high	T3-4	N1-3	M1	Male	yes	2	8	month	1
26	72	year	high	T3-4	N1-3	M1	Male	yes	1	4	month	1
27	83	year	high	T3-4	N1-3	M1	Female	yes	2	60	month	1
28	45	year	high	T3-4	N1-3	M1	Female	yes	5	4	month	1
29	78	year	high	T3-4	N1-3	M1	Male	no	7	10	month	1
30	87	year	high	T3-4	N1-3	M1	Female	yes	5	40	month	1
31	49	year	high	T1-2	N0	M1	Male	yes	1	47	month	1
32	74	year	high	T3-4	N1-3	M1	Male	yes	2	69	month	1
33	74	year	high	T3-4	N0	M1	Male	yes	4	57	month	1
34	89	year	high	T1-2	N0	M1	Male	yes	8	47	month	1
35	61	year	high	T3-4	N1-3	M0	Male	no	7	19	month	1
36	57	year	high	T1-2	N1-3	M1	Male	yes	4	33	month	1
37	81	year	high	T3-4	N1-3	M1	Female	yes	6	6	month	0
38	82	year	high	T1-2	N1-3	M1	Male	yes	1	26	month	1
39	75	year	high	T3-4	N0	M1	Female	yes	3	35	month	0
40	70	year	high	T3-4	N0	M1	Male	yes	3	21	month	1
41	81	year	high	T3-4	N1-3	M1	Female	yes	3	10	month	1
42	70	year	high	T3-4	N1-3	M1	Male	yes	5	2	month	1
43	94	year	low	T3-4	N1-3	M1	Male	no	2	12	month	0
44	67	year	high	T3-4	N1-3	M1	Female	yes	1	22	month	1
45	74	year	high	T1-2	N1-3	M1	Male	no	3	17	month	1
46	63	year	low	T1-2	N0	M1	Female	yes	1	36	month	0
47	59	year	high	T3-4	N0	M1	Male	no	1	14	month	1
48	57	year	high	T3-4	N0	M1	Male	yes	2	10	month	1
49	63	year	high	T1-2	N1-3	M1	Male	yes	0	8	month	1
50	80	year	high	T3-4	N1-3	M1	Male	yes	1	4	month	1
51	64	year	low	T1-2	N0	M1	Male	yes	2	17	month	1
52	80	year	high	T1-2	N1-3	M1	Male	yes	7	22	month	1
53	50	year	high	T3-4	N1-3	M1	Male	yes	2	13	month	1
54	64	year	high	T3-4	N0	M1	Male	yes	1	28	month	1
55	50	year	high	T3-4	N1-3	M1	Female	no	1	21	month	1
56	62	year	high	T3-4	N0	M1	Female	yes	2	33	month	1
57	69	year	low	T3-4	N1-3	M1	Male	no	1	17	month	1
58	81	year	high	T3-4	N1-3	M0	Female	no	0	42	month	1
59	72	year	high	T3-4	N1-3	M1	Female	yes	4	20	month	0
60	78	year	high	T3-4	N1-3	M1	Male	yes	3	12	month	1
61	78	year	high	T3-4	N1-3	M1	Male	yes	6	1	month	0
62	68	year	low	T1-2	N0	M1	Male	yes	2	74	month	1
63	54	year	high	T1-2	N1-3	M1	Male	yes	1	180	month	0
64	67	year	high	T1-2	N1-3	M0	Male	no	4	12	month	1
65	79	year	high	T3-4	N1-3	M1	Male	yes	1	31	month	0
66	74	year	high	T3-4	N0	M1	Male	no	0	39	month	1
67	75	year	low	T3-4	N0	M1	Male	yes	3	4	month	0
68	87	year	high	T3-4	N0	M1	Male	yes	0	7	month	1
69	59	year	high	T3-4	N1-3	M1	Male	no	2	177	month	0
70	74	year	high	T3-4	N1-3	M1	Male	yes	2	16	month	0
71	75	year	high	T3-4	N0	M1	Male	yes	3	21	month	1
72	71	year	high	T3-4	N1-3	M1	Male	no	9	55	month	1
73	78	year	low	T3-4	N0	M1	Male	yes	4	1	month	1
74	58	year	high	T1-2	N0	M1	Male	yes	2	169	month	1
75	63	year	low	T3-4	N0	M1	Male	yes	6	18	month	1
76	58	year	high	T1-2	N0	M1	Female	yes	2	60	month	1
77	89	year	high	T3-4	N0	M1	Male	yes	4	40	month	0
78	77	year	low	T3-4	N0	M1	Male	yes	3	10	month	1
79	45	year	high	T3-4	N1-3	M0	Male	no	3	6	month	1
80	81	year	high	T3-4	N0	M1	Male	yes	10	26	month	1
