# Supplementary material for: The KLF16/MYC feedback loop is a therapeutic target in bladder cancer
Source: J Exp Clin Cancer Res. 2024 Nov 18;43:303. doi: 10.1186/s13046-024-03224-3 (PMC11571712; doi:10.1186/s13046-024-03224-3)
Supplement: Supplementary file 7 — Supplementary Material 7. [file 13046_2024_3224_MOESM7_ESM.xlsx]

## Sheet: Supplementary Table S5
Supplementary Table S5. RNA-seq analysis result of T24 cells expressing shNC or KLF16-sh1(K_sh1) & KLF16-sh2(K_sh2).
gene_id	K_sh1_count	K_sh2_count	K_shNC_count	K_sh1_fpkm	K_sh2_fpkm	K_shNC_fpkm	K_sh2vsK_shNC_K_sh2	K_sh2vsK_shNC_K_shNC	K_sh2vsK_shNC_log2FoldChange	K_sh2vsK_shNC_pvalue	K_sh2vsK_shNC_padj	K_sh1vsK_shNC_K_sh1	K_sh1vsK_shNC_K_shNC	K_sh1vsK_shNC_log2FoldChange	K_sh1vsK_shNC_pvalue	K_sh1vsK_shNC_padj	gene_name	gene_chr	gene_strand	gene_description
ENSG00000198804	154633	234282	207294	5449.01	8312.53	7386.95	232935	208493	0.159925	0.696664	0.995678	153954	208209	-0.435535	0.289177	0.997756	MT-CO1	MT	+	mitochondrially encoded cytochrome c oxidase I [Source:HGNC Symbol;Acc:HGNC:7419]
ENSG00000156508	167907	137390	194795	1533.9	1263.75	1799.57	136600	195922	-0.520322	0.205781	0.760932	167169	195655	-0.226999	0.580141	1	EEF1A1	6	-	eukaryotic translation elongation factor 1 alpha 1 [Source:HGNC Symbol;Acc:HGNC:3189]
ENSG00000184009	95256	93230	89886	1729.36	1704.23	1650.24	92693.8	90405.9	0.0360554	0.929983	1	94837.5	90282.7	0.0710084	0.86259	1	ACTG1	17	-	actin gamma 1 [Source:HGNC Symbol;Acc:HGNC:144]
ENSG00000075624	109465	87522	84419	1690.27	1360.74	1318.21	87018.6	84907.3	0.0354355	0.931187	1	108984	84791.5	0.362124	0.377932	1	ACTB	7	-	actin beta [Source:HGNC Symbol;Acc:HGNC:132]
ENSG00000198886	69415	90669	74545	2737.18	3599.88	2972.57	90147.5	74976.2	0.265855	0.517198	0.904353	69110	74874	-0.115569	0.778196	1	MT-ND4	MT	+	mitochondrially encoded NADH:ubiquinone oxidoreductase core subunit 4 [Source:HGNC Symbol;Acc:HGNC:7459]
ENSG00000196924	84113	63977	67692	431.789	330.683	351.406	63609.1	68083.6	-0.0980742	0.811086	1	83743.4	67990.7	0.300638	0.464012	1	FLNA	X	-	filamin A [Source:HGNC Symbol;Acc:HGNC:3754]
ENSG00000124942	91874	68047	71294	256.471	191.264	201.262	67655.6	71706.4	-0.0838914	0.837993	1	91470.3	71608.6	0.35317	0.389824	1	AHNAK	11	-	AHNAK nucleoprotein [Source:HGNC Symbol;Acc:HGNC:347]
ENSG00000100345	70604	76000	61559	425.704	461.393	375.347	75562.9	61915.1	0.287387	0.483917	0.901043	70293.8	61830.7	0.185075	0.651991	1	MYH9	22	-	myosin heavy chain 9 [Source:HGNC Symbol;Acc:HGNC:7579]
ENSG00000198712	48461	61730	56540	3849.78	4937.63	4542.16	61375	56867.1	0.110057	0.788532	1	48248.1	56789.5	-0.235152	0.566725	1	MT-CO2	MT	+	mitochondrially encoded cytochrome c oxidase II [Source:HGNC Symbol;Acc:HGNC:7421]
ENSG00000074800	64561	54645	73566	664.913	566.662	766.187	54330.7	73991.5	-0.445591	0.278304	0.792875	64277.3	73890.6	-0.201081	0.624146	1	ENO1	1	-	enolase 1 [Source:HGNC Symbol;Acc:HGNC:3350]
ENSG00000198938	38162	62910	62621	2644.93	4390.18	4389.01	62548.2	62983.2	-0.0099996	0.980595	1	37994.3	62897.3	-0.727213	0.0778102	0.737377	MT-CO3	MT	+	mitochondrially encoded cytochrome c oxidase III [Source:HGNC Symbol;Acc:HGNC:7422]
ENSG00000210082	34784	109622	42573	1212.36	3847.07	1500.55	108992	42819.3	1.34788	0.00124048	0.0439233	34631.2	42760.9	-0.304219	0.458814	1	MT-RNR2	MT	+	mitochondrially encoded 16S RNA [Source:HGNC Symbol;Acc:HGNC:7471]
ENSG00000167658	54245	54909	61866	731.944	746.003	844.176	54593.2	62223.9	-0.188746	0.645573	0.971589	54006.7	62139	-0.202361	0.62196	1	EEF2	19	-	eukaryotic translation elongation factor 2 [Source:HGNC Symbol;Acc:HGNC:3214]
ENSG00000125148	52833	46766	48819	2210.02	1969.7	2065.11	46497	49101.4	-0.0786249	0.848067	1	52600.9	49034.4	0.101291	0.805035	1	MT2A	16	+	metallothionein 2A [Source:HGNC Symbol;Acc:HGNC:7406]
ENSG00000096384	54319	40976	59129	990.456	752.301	1090.3	40740.3	59471	-0.545728	0.184708	0.724939	54080.3	59389.9	-0.135114	0.741952	1	HSP90AB1	6	+	heat shock protein 90 alpha family class B member 1 [Source:HGNC Symbol;Acc:HGNC:5258]
ENSG00000178209	48089	46915	38999	153.789	151.068	126.124	46645.2	39224.6	0.249969	0.542596	0.918358	47877.7	39171.1	0.289564	0.480681	1	PLEC	8	-	plectin [Source:HGNC Symbol;Acc:HGNC:9069]
ENSG00000170421	42381	29330	38911	334.672	233.206	310.73	29161.3	39136.1	-0.424442	0.301773	0.825	42194.8	39082.7	0.110534	0.787678	1	KRT8	12	-	keratin 8 [Source:HGNC Symbol;Acc:HGNC:6446]
ENSG00000111640	40057	43356	42937	730.157	795.73	791.466	43106.6	43185.4	-0.00263216	0.994945	1	39881	43126.5	-0.112872	0.783296	1	GAPDH	12	+	glyceraldehyde-3-phosphate dehydrogenase [Source:HGNC Symbol;Acc:HGNC:4141]
ENSG00000198899	27943	40488	36190	2229.59	3252.8	2920.14	40255.1	36399.3	0.14526	0.723396	1	27820.2	36349.7	-0.385808	0.347784	1	MT-ATP6	MT	+	mitochondrially encoded ATP synthase membrane subunit 6 [Source:HGNC Symbol;Acc:HGNC:7414]
ENSG00000198959	30069	54681	35442	203.319	372.285	242.349	54366.5	35647	0.608935	0.139161	0.646083	29936.9	35598.4	-0.249887	0.542781	1	TGM2	20	-	transglutaminase 2 [Source:HGNC Symbol;Acc:HGNC:11778]
ENSG00000067225	36313	36226	37005	230.213	231.242	237.242	36017.7	37219.1	-0.047337	0.908216	1	36153.5	37168.3	-0.039939	0.922522	1	PKM	15	-	pyruvate kinase M1/2 [Source:HGNC Symbol;Acc:HGNC:9021]
ENSG00000142192	35601	35632	31511	306.281	308.657	274.147	35427.1	31693.3	0.160675	0.695471	0.995678	35444.6	31650.1	0.163357	0.69065	1	APP	21	-	amyloid beta precursor protein [Source:HGNC Symbol;Acc:HGNC:620]
ENSG00000198727	28797	30313	28799	1371.39	1453.52	1386.93	30138.7	28965.6	0.0572752	0.889072	1	28670.5	28926.1	-0.0128052	0.975199	1	MT-CYB	MT	+	mitochondrially encoded cytochrome b [Source:HGNC Symbol;Acc:HGNC:7427]
ENSG00000198786	32696	39798	29213	980.474	1201.66	885.892	39569.1	29382	0.429441	0.296132	0.81742	32552.3	29341.9	0.149798	0.715165	1	MT-ND5	MT	+	mitochondrially encoded NADH:ubiquinone oxidoreductase core subunit 5 [Source:HGNC Symbol;Acc:HGNC:7461]
ENSG00000198763	29623	37469	33831	1544.76	1967.36	1784.06	37253.5	34026.7	0.130709	0.750137	1	29492.8	33980.3	-0.204332	0.618671	1	MT-ND2	MT	+	mitochondrially encoded NADH:ubiquinone oxidoreductase core subunit 2 [Source:HGNC Symbol;Acc:HGNC:7456]
ENSG00000136068	45995	42030	28598	179.132	164.817	112.632	41788.3	28763.4	0.538861	0.19032	0.73218	45792.9	28724.2	0.672855	0.102521	0.816207	FLNB	3	+	filamin B [Source:HGNC Symbol;Acc:HGNC:3755]
ENSG00000109971	28232	31836	33795	316.366	359.207	382.968	31652.9	33990.5	-0.102793	0.80226	1	28108	33944.1	-0.272182	0.507442	1	HSPA8	11	-	heat shock protein family A (Hsp70) member 8 [Source:HGNC Symbol;Acc:HGNC:5241]
ENSG00000167526	29805	26785	35992	262.399	237.435	320.437	26631	36200.2	-0.442892	0.281339	0.79644	29674	36150.8	-0.284826	0.487936	1	RPL13	16	+	ribosomal protein L13 [Source:HGNC Symbol;Acc:HGNC:10303]
ENSG00000188157	21621	33454	22848	109.205	170.136	116.702	33261.6	22980.2	0.533466	0.19482	0.738566	21526	22948.8	-0.0923392	0.822089	1	AGRN	1	+	agrin [Source:HGNC Symbol;Acc:HGNC:329]
ENSG00000140988	30807	28137	35899	693.732	637.968	817.5	27975.2	36106.7	-0.368116	0.370276	0.897567	30671.6	36057.4	-0.23339	0.569712	1	RPS2	16	-	ribosomal protein S2 [Source:HGNC Symbol;Acc:HGNC:10404]
ENSG00000005884	24971	29194	23303	138.427	162.951	130.635	29026.1	23437.8	0.308512	0.452605	0.901043	24861.3	23405.8	0.0870324	0.832146	1	ITGA3	17	+	integrin subunit alpha 3 [Source:HGNC Symbol;Acc:HGNC:6139]
ENSG00000161016	31354	27722	33933	789.114	702.507	863.639	27562.6	34129.3	-0.308299	0.452873	0.901043	31216.2	34082.7	-0.126744	0.757489	1	RPL8	8	-	ribosomal protein L8 [Source:HGNC Symbol;Acc:HGNC:10368]
ENSG00000150093	21992	29927	19768	198.801	272.392	180.709	29754.9	19882.3	0.581635	0.15775	0.669739	21895.4	19855.2	0.141106	0.731122	1	ITGB1	10	-	integrin subunit beta 1 [Source:HGNC Symbol;Acc:HGNC:6153]
ENSG00000197956	23286	38815	21201	1303.09	2187.05	1199.78	38591.8	21323.6	0.855836	0.0383615	0.378316	23183.7	21294.6	0.122625	0.765215	1	S100A6	1	-	S100 calcium binding protein A6 [Source:HGNC Symbol;Acc:HGNC:10496]
ENSG00000148303	26538	26413	33906	643.18	644.556	831.005	26261.1	34102.1	-0.376933	0.35897	0.886654	26421.4	34055.6	-0.366184	0.372801	1	RPL7A	9	+	ribosomal protein L7a [Source:HGNC Symbol;Acc:HGNC:10364]
ENSG00000182718	26152	30126	22159	161.042	186.79	137.99	29952.7	22287.2	0.426472	0.299544	0.822875	26037.1	22256.8	0.226322	0.581526	1	ANXA2	15	-	annexin A2 [Source:HGNC Symbol;Acc:HGNC:537]
ENSG00000196230	29780	16790	30974	481.742	273.476	506.699	16693.4	31153.2	-0.900093	0.0295415	0.328574	29649.2	31110.7	-0.0694187	0.865735	1	TUBB	6	+	tubulin beta class I [Source:HGNC Symbol;Acc:HGNC:20778]
ENSG00000188229	31627	17078	31825	814.084	442.616	828.405	16979.8	32009.1	-0.914659	0.0270447	0.308973	31488	31965.4	-0.0217088	0.957889	1	TUBB4B	9	+	tubulin beta 4B class IVb [Source:HGNC Symbol;Acc:HGNC:20771]
ENSG00000108518	25154	23557	28022	687.874	648.635	774.933	23421.5	28184.1	-0.267045	0.515527	0.904017	25043.5	28145.7	-0.168476	0.681531	1	PFN1	17	-	profilin 1 [Source:HGNC Symbol;Acc:HGNC:8881]
ENSG00000198888	22906	37852	24165	1301.94	2166.25	1388.97	37634.3	24304.8	0.630805	0.12567	0.646083	22805.4	24271.6	-0.089898	0.826708	1	MT-ND1	MT	+	mitochondrially encoded NADH:ubiquinone oxidoreductase core subunit 1 [Source:HGNC Symbol;Acc:HGNC:7455]
ENSG00000196262	26521	21639	31044	325.155	267.126	384.894	21514.5	31223.6	-0.53732	0.191647	0.73218	26404.5	31181	-0.239883	0.559068	1	PPIA	7	+	peptidylprolyl isomerase A [Source:HGNC Symbol;Acc:HGNC:9253]
ENSG00000034510	27837	27168	20266	3049.58	2996.78	2245.17	27011.8	20383.2	0.406202	0.323054	0.842206	27714.7	20355.4	0.445235	0.278885	0.982704	TMSB10	2	+	thymosin beta 10 [Source:HGNC Symbol;Acc:HGNC:11879]
ENSG00000080824	33202	22517	28947	343.772	234.744	303.091	22387.5	29114.4	-0.37904	0.356343	0.883261	33056.1	29074.7	0.185151	0.651971	1	HSP90AA1	14	-	heat shock protein 90 alpha family class A member 1 [Source:HGNC Symbol;Acc:HGNC:5253]
ENSG00000122861	40798	31339	16672	751.478	581.221	310.548	31158.8	16768.4	0.893885	0.0306642	0.335204	40618.8	16745.6	1.27836	0.00216149	0.140125	PLAU	10	+	plasminogen activator, urokinase [Source:HGNC Symbol;Acc:HGNC:9052]
ENSG00000212907	21137	26328	22546	3867.11	4849.98	4171.34	26176.6	22676.4	0.207083	0.614024	0.965604	21044.1	22645.5	-0.105805	0.796669	1	MT-ND4L	MT	+	mitochondrially encoded NADH:ubiquinone oxidoreductase core subunit 4L [Source:HGNC Symbol;Acc:HGNC:7460]
ENSG00000103257	35336	15530	21230	404.651	179.066	245.854	15440.7	21352.8	-0.467686	0.255547	0.779116	35180.7	21323.7	0.722326	0.0798761	0.74623	SLC7A5	16	-	solute carrier family 7 member 5 [Source:HGNC Symbol;Acc:HGNC:11063]
ENSG00000134333	22374	21050	28787	195.773	185.455	254.723	20928.9	28953.5	-0.468237	0.254883	0.779116	22275.7	28914	-0.376297	0.359826	1	LDHA	11	+	lactate dehydrogenase A [Source:HGNC Symbol;Acc:HGNC:6535]
ENSG00000065978	25424	22042	28135	715.791	624.845	801.037	21915.2	28297.7	-0.368751	0.369521	0.896935	25312.3	28259.2	-0.158879	0.698752	1	YBX1	1	+	Y-box binding protein 1 [Source:HGNC Symbol;Acc:HGNC:8014]
ENSG00000177469	25766	14631	18409	365.742	209.113	264.254	14546.9	18515.5	-0.348023	0.397133	0.901043	25652.8	18490.2	0.47235	0.250791	0.972306	CAVIN1	17	-	caveolae associated protein 1 [Source:HGNC Symbol;Acc:HGNC:9688]
ENSG00000142541	21360	19754	31406	489.932	456.214	728.468	19640.4	31587.7	-0.685534	0.0963236	0.5661	21266.2	31544.6	-0.568831	0.167024	0.914329	RPL13A	19	+	ribosomal protein L13a [Source:HGNC Symbol;Acc:HGNC:10304]
ENSG00000130985	20925	22014	22489	176.637	187.109	191.977	21887.4	22619.1	-0.0474404	0.908085	1	20833.1	22588.2	-0.116696	0.776264	1	UBA1	X	+	ubiquitin like modifier activating enzyme 1 [Source:HGNC Symbol;Acc:HGNC:12469]
ENSG00000103187	21894	18370	19116	175.934	148.632	155.34	18264.3	19226.6	-0.074071	0.856918	1	21797.8	19200.4	0.183049	0.655772	1	COTL1	16	-	coactosin like F-actin binding protein 1 [Source:HGNC Symbol;Acc:HGNC:18304]
ENSG00000137309	23002	28235	25686	537.117	663.85	606.545	28072.6	25834.6	0.119859	0.770317	1	22900.9	25799.4	-0.171927	0.6754	1	HMGA1	6	+	high mobility group AT-hook 1 [Source:HGNC Symbol;Acc:HGNC:5010]
ENSG00000044574	18098	22633	22732	251.638	316.859	319.629	22502.8	22863.5	-0.0229391	0.955542	1	18018.5	22832.3	-0.341597	0.405798	1	HSPA5	9	-	heat shock protein family A (Hsp70) member 5 [Source:HGNC Symbol;Acc:HGNC:5238]
ENSG00000057019	18045	25019	17479	86.9718	121.414	85.1925	24875.1	17580.1	0.500756	0.223551	0.779116	17965.7	17556.1	0.0332712	0.935543	1	DCBLD2	3	-	discoidin, CUB and LCCL domain containing 2 [Source:HGNC Symbol;Acc:HGNC:24627]
ENSG00000181163	24508	15906	29729	347.885	227.336	426.748	15814.5	29901	-0.918937	0.0263541	0.307442	24400.3	29860.2	-0.291322	0.478132	1	NPM1	5	+	nucleophosmin 1 [Source:HGNC Symbol;Acc:HGNC:7910]
ENSG00000089157	20620	19159	29129	280.04	261.989	400.055	19048.8	29297.5	-0.621073	0.131618	0.646083	20529.4	29257.5	-0.511114	0.214116	0.972306	RPLP0	12	-	ribosomal protein lateral stalk subunit P0 [Source:HGNC Symbol;Acc:HGNC:10371]
ENSG00000087460	23446	21881	20886	95.6454	89.8755	86.1616	21755.2	21006.8	0.0504997	0.902186	1	23343	20978.2	0.1541	0.707437	1	GNAS	20	+	GNAS complex locus [Source:HGNC Symbol;Acc:HGNC:4392]
ENSG00000115053	22603	16148	29864	177.254	127.505	236.832	16055.1	30036.7	-0.903689	0.0289113	0.323827	22503.7	29995.8	-0.414596	0.313156	1	NCL	2	-	nucleolin [Source:HGNC Symbol;Acc:HGNC:7667]
ENSG00000172757	23506	16381	20144	217.85	152.862	188.794	16286.8	20260.5	-0.314967	0.44335	0.901043	23402.7	20232.9	0.209973	0.609125	1	CFL1	11	-	cofilin 1 [Source:HGNC Symbol;Acc:HGNC:1874]
ENSG00000026508	23918	20066	14216	129.912	109.74	78.0848	19950.6	14298.2	0.480591	0.242749	0.779116	23812.9	14278.7	0.737871	0.0737342	0.72367	CD44	11	+	CD44 molecule (Indian blood group) [Source:HGNC Symbol;Acc:HGNC:1681]
ENSG00000122566	23404	16370	26166	137.23	96.6469	155.153	16275.9	26317.4	-0.693277	0.0926934	0.559917	23301.2	26281.5	-0.173642	0.672345	1	HNRNPA2B1	7	-	heterogeneous nuclear ribonucleoprotein A2/B1 [Source:HGNC Symbol;Acc:HGNC:5033]
ENSG00000164924	26439	19192	16082	167.929	122.738	103.296	19081.6	16175	0.238414	0.561636	0.933377	26322.8	16153	0.704511	0.0875735	0.785708	YWHAZ	8	-	tyrosine 3-monooxygenase/tryptophan 5-monooxygenase activation protein zeta [Source:HGNC Symbol;Acc:HGNC:12855]
ENSG00000127603	24161	28493	16967	32.2258	38.2654	22.8853	28329.1	17065.1	0.731229	0.0763037	0.514638	24054.8	17041.9	0.497241	0.226814	0.972306	MACF1	1	+	microtubule-actin crosslinking factor 1 [Source:HGNC Symbol;Acc:HGNC:13664]
ENSG00000172270	18243	20959	19604	261.069	302.001	283.705	20838.5	19717.4	0.0797789	0.845997	1	18162.8	19690.5	-0.116509	0.77665	1	BSG	19	+	basigin (Ok blood group) [Source:HGNC Symbol;Acc:HGNC:1116]
ENSG00000111057	20336	14979	21632	343.383	254.669	369.38	14892.9	21757.1	-0.546864	0.184031	0.723259	20246.7	21727.5	-0.101836	0.804152	1	KRT18	12	+	keratin 18 [Source:HGNC Symbol;Acc:HGNC:6430]
ENSG00000187514	23583	15598	27775	379.349	252.632	451.811	15508.3	27935.7	-0.849063	0.0399329	0.379143	23479.4	27897.6	-0.248743	0.54469	1	PTMA	2	+	prothymosin alpha [Source:HGNC Symbol;Acc:HGNC:9623]
ENSG00000114867	19325	19905	22533	127.174	131.892	149.954	19790.5	22663.3	-0.19555	0.633928	0.965604	19240.1	22632.4	-0.234275	0.568379	1	EIF4G1	3	+	eukaryotic translation initiation factor 4 gamma 1 [Source:HGNC Symbol;Acc:HGNC:3296]
ENSG00000204628	19305	18096	23462	175.123	165.285	215.229	17991.9	23597.7	-0.391295	0.341122	0.863521	19220.2	23565.5	-0.294055	0.474096	1	RACK1	5	-	receptor for activated C kinase 1 [Source:HGNC Symbol;Acc:HGNC:4399]
ENSG00000174444	20058	15966	24274	193.348	154.962	236.622	15874.2	24414.4	-0.621047	0.131681	0.646083	19969.9	24381.1	-0.287938	0.483315	1	RPL4	15	-	ribosomal protein L4 [Source:HGNC Symbol;Acc:HGNC:10353]
ENSG00000160691	12499	23263	20579	156.417	293.126	260.434	23129.2	20698	0.160221	0.696386	0.995678	12444.1	20669.8	-0.732059	0.0760434	0.728092	SHC1	1	-	SHC adaptor protein 1 [Source:HGNC Symbol;Acc:HGNC:10840]
ENSG00000147065	19448	14048	15004	176.981	128.72	138.077	13967.2	15090.8	-0.111624	0.785871	1	19362.6	15070.2	0.361567	0.379041	1	MSN	X	+	moesin [Source:HGNC Symbol;Acc:HGNC:7373]
ENSG00000168028	20091	17623	26174	277.361	244.965	365.408	17521.6	26325.4	-0.587314	0.153791	0.659563	20002.7	26289.5	-0.394288	0.337414	1	RPSA	3	+	ribosomal protein SA [Source:HGNC Symbol;Acc:HGNC:6502]
ENSG00000135486	19002	12585	28720	202.733	135.194	309.866	12512.6	28886.1	-1.20698	0.00373038	0.0919609	18918.5	28846.7	-0.608606	0.139489	0.872412	HNRNPA1	12	+	heterogeneous nuclear ribonucleoprotein A1 [Source:HGNC Symbol;Acc:HGNC:5031]
ENSG00000197746	9397	25996	13751	157.644	439.111	233.285	25846.5	13830.5	0.902105	0.0292055	0.326331	9355.71	13811.7	-0.561963	0.172489	0.923467	PSAP	10	-	prosaposin [Source:HGNC Symbol;Acc:HGNC:9498]
ENSG00000072110	15805	15057	15347	80.821	77.5259	79.3627	14970.4	15435.8	-0.0441644	0.914496	1	15735.6	15414.7	0.0297191	0.942456	1	ACTN1	14	-	actinin alpha 1 [Source:HGNC Symbol;Acc:HGNC:163]
ENSG00000158710	20181	16246	13242	440.927	357.396	292.577	16152.6	13318.6	0.278319	0.498202	0.901043	20092.3	13300.4	0.595167	0.148486	0.872412	TAGLN2	1	-	transgelin 2 [Source:HGNC Symbol;Acc:HGNC:11554]
ENSG00000143549	19000	8883	15992	123.067	57.9333	104.75	8831.91	16084.5	-0.864865	0.036518	0.366192	18916.5	16062.6	0.235942	0.5657	1	TPM3	1	-	tropomyosin 3 [Source:HGNC Symbol;Acc:HGNC:12012]
ENSG00000110092	19472	13152	20423	219.06	148.978	232.346	13076.4	20541.1	-0.65155	0.113941	0.620011	19386.4	20513.1	-0.0814983	0.842721	1	CCND1	11	+	cyclin D1 [Source:HGNC Symbol;Acc:HGNC:1582]
ENSG00000174748	18778	16886	21798	141.284	127.923	165.852	16788.9	21924.1	-0.385008	0.348942	0.874837	18695.5	21894.2	-0.227856	0.579027	1	RPL15	3	+	ribosomal protein L15 [Source:HGNC Symbol;Acc:HGNC:10306]
ENSG00000139644	20931	18630	13594	183.857	164.771	120.754	18522.9	13672.6	0.438012	0.286886	0.805149	20839	13654	0.609962	0.138712	0.872412	TMBIM6	12	+	transmembrane BAX inhibitor motif containing 6 [Source:HGNC Symbol;Acc:HGNC:11723]
ENSG00000117115	4931	15785	16309	44.7758	144.322	149.761	15694.2	16403.3	-0.063756	0.876728	1	4909.34	16381	-1.7384	3.86167e-05	0.00919686	PADI2	1	-	peptidyl arginine deiminase 2 [Source:HGNC Symbol;Acc:HGNC:18341]
ENSG00000197102	16817	23431	13937	24.7963	34.7863	20.7812	23296.2	14017.6	0.732851	0.0757015	0.512841	16743.1	13998.5	0.258293	0.529566	1	DYNC1H1	14	+	dynein cytoplasmic 1 heavy chain 1 [Source:HGNC Symbol;Acc:HGNC:2961]
ENSG00000163347	15052	17864	19169	223.284	266.821	287.558	17761.3	19279.9	-0.118362	0.773201	1	14985.9	19253.6	-0.361522	0.379102	1	CLDN1	3	-	claudin 1 [Source:HGNC Symbol;Acc:HGNC:2032]
ENSG00000136830	19442	24393	15472	228.22	288.308	183.663	24252.7	15561.5	0.640161	0.120298	0.635874	19356.6	15540.3	0.31681	0.440713	1	FAM129B	9	-	family with sequence similarity 129 member B [Source:HGNC Symbol;Acc:HGNC:25282]
ENSG00000162909	17183	20019	13350	106.197	124.576	83.4365	19903.9	13427.2	0.567883	0.16787	0.690645	17107.5	13408.9	0.351434	0.392573	1	CAPN2	1	+	calpain 2 [Source:HGNC Symbol;Acc:HGNC:1479]
ENSG00000100316	16214	16759	22608	184.046	191.542	259.514	16662.6	22738.8	-0.448537	0.275418	0.788573	16142.8	22707.8	-0.492295	0.231466	0.972306	RPL3	22	-	ribosomal protein L3 [Source:HGNC Symbol;Acc:HGNC:10332]
ENSG00000198431	16735	34449	12340	135.56	280.971	101.085	34250.9	12411.4	1.46447	0.000470889	0.0225288	16661.5	12394.5	0.426817	0.29939	1	TXNRD1	12	+	thioredoxin reductase 1 [Source:HGNC Symbol;Acc:HGNC:12437]
ENSG00000132507	17406	14810	20936	335.985	287.843	408.675	14724.8	21057.1	-0.516053	0.209854	0.767491	17329.5	21028.4	-0.279104	0.496871	1	EIF5A	17	+	eukaryotic translation initiation factor 5A [Source:HGNC Symbol;Acc:HGNC:3300]
ENSG00000111669	18545	14639	18034	373.218	296.638	367.021	14554.8	18138.3	-0.317542	0.439688	0.901043	18463.5	18113.6	0.0276056	0.946522	1	TPI1	12	+	triosephosphate isomerase 1 [Source:HGNC Symbol;Acc:HGNC:12009]
ENSG00000115268	16341	16193	19521	415.503	414.573	501.95	16099.9	19633.9	-0.286297	0.485891	0.901043	16269.2	19607.1	-0.269234	0.512223	1	RPS15	19	+	ribosomal protein S15 [Source:HGNC Symbol;Acc:HGNC:10388]
ENSG00000058085	22279	16548	12447	185.02	138.372	104.532	16452.8	12519	0.394213	0.337709	0.859077	22181.1	12501.9	0.827175	0.045301	0.599396	LAMC2	1	+	laminin subunit gamma 2 [Source:HGNC Symbol;Acc:HGNC:6493]
ENSG00000123416	20915	10231	22750	317.982	156.618	349.776	10172.2	22881.6	-1.16955	0.00492303	0.11159	20823.1	22850.4	-0.134033	0.744105	1	TUBA1B	12	-	tubulin alpha 1b [Source:HGNC Symbol;Acc:HGNC:18809]
ENSG00000110321	19919	14876	16736	125.055	94.0367	106.254	14790.4	16832.8	-0.186609	0.649618	0.974836	19831.5	16809.9	0.238484	0.561506	1	EIF4G2	11	-	eukaryotic translation initiation factor 4 gamma 2 [Source:HGNC Symbol;Acc:HGNC:3297]
ENSG00000147403	12942	13046	19964	145.748	147.931	227.359	12971	20079.5	-0.630431	0.126051	0.646083	12885.1	20052.1	-0.63804	0.121579	0.872412	RPL10	X	+	ribosomal protein L10 [Source:HGNC Symbol;Acc:HGNC:10298]
ENSG00000149273	16278	14205	23483	150.069	131.859	218.93	14123.3	23618.8	-0.741855	0.0722082	0.510902	16206.5	23586.6	-0.541395	0.188402	0.961339	RPS3	11	+	ribosomal protein S3 [Source:HGNC Symbol;Acc:HGNC:10420]
ENSG00000070756	18604	14785	20301	212.73	170.225	234.749	14700	20418.4	-0.474056	0.249176	0.779116	18522.3	20390.6	-0.138642	0.73566	1	PABPC1	8	-	poly(A) binding protein cytoplasmic 1 [Source:HGNC Symbol;Acc:HGNC:8554]
ENSG00000150753	16807	13077	19790	156.405	122.532	186.239	13001.8	19904.5	-0.614378	0.135913	0.646083	16733.2	19877.3	-0.248413	0.54534	1	CCT5	5	+	chaperonin containing TCP1 subunit 5 [Source:HGNC Symbol;Acc:HGNC:1618]
ENSG00000153187	17931	13383	18545	43.2803	32.525	45.2663	13306	18652.3	-0.487267	0.236325	0.779116	17852.2	18626.8	-0.061279	0.881456	1	HNRNPU	1	-	heterogeneous nuclear ribonucleoprotein U [Source:HGNC Symbol;Acc:HGNC:5048]
ENSG00000089009	16548	14268	21913	202.199	175.539	270.768	14185.9	22039.8	-0.635642	0.122945	0.641496	16475.3	22009.7	-0.417832	0.309513	1	RPL6	12	-	ribosomal protein L6 [Source:HGNC Symbol;Acc:HGNC:10362]
ENSG00000143933	12899	14020	16219	108.398	118.629	137.832	13939.4	16312.8	-0.226839	0.580841	0.951024	12842.3	16290.6	-0.343128	0.403857	1	CALM2	2	-	calmodulin 2 [Source:HGNC Symbol;Acc:HGNC:1445]
ENSG00000116133	13547	11995	18927	117.029	104.335	165.346	11926	19036.5	-0.674649	0.101806	0.581681	13487.5	19010.5	-0.495174	0.228834	0.972306	DHCR24	1	-	24-dehydrocholesterol reductase [Source:HGNC Symbol;Acc:HGNC:2859]
ENSG00000110955	16193	17066	17468	378.935	402.113	413.374	16967.8	17569	-0.0502316	0.902748	1	16121.9	17545.1	-0.122048	0.766366	1	ATP5F1B	12	-	ATP synthase F1 subunit beta [Source:HGNC Symbol;Acc:HGNC:830]
ENSG00000011304	16482	11962	19083	130.116	95.0834	152.346	11893.2	19193.4	-0.690466	0.0940959	0.560849	16409.6	19167.2	-0.2241	0.585343	1	PTBP1	19	+	polypyrimidine tract binding protein 1 [Source:HGNC Symbol;Acc:HGNC:9583]
ENSG00000213719	17830	16341	12070	498.887	460.371	341.524	16247	12139.8	0.420424	0.306675	0.832863	17751.7	12123.3	0.550171	0.181491	0.94854	CLIC1	6	-	chloride intracellular channel 1 [Source:HGNC Symbol;Acc:HGNC:2062]
ENSG00000101187	13123	14465	19964	176.023	195.36	270.8	14381.8	20079.5	-0.481473	0.241886	0.779116	13065.3	20052.1	-0.618003	0.133632	0.872412	SLCO4A1	20	+	solute carrier organic anion transporter family member 4A1 [Source:HGNC Symbol;Acc:HGNC:10953]
ENSG00000035403	15626	12732	12499	84.9758	69.7144	68.7362	12658.8	12571.3	0.0100039	0.98078	1	15557.3	12554.2	0.309428	0.451524	1	VCL	10	+	vinculin [Source:HGNC Symbol;Acc:HGNC:12665]
ENSG00000231500	15396	14719	18266	440.769	424.288	528.823	14634.3	18371.7	-0.328121	0.424625	0.901043	15328.4	18346.6	-0.259308	0.527908	1	RPS18	6	+	ribosomal protein S18 [Source:HGNC Symbol;Acc:HGNC:10401]
ENSG00000103335	13785	14480	13139	66.3339	70.1578	63.9373	14396.7	13215	0.123563	0.763625	1	13724.4	13197	0.0565382	0.890659	1	PIEZO1	16	-	piezo type mechanosensitive ion channel component 1 [Source:HGNC Symbol;Acc:HGNC:28993]
ENSG00000136942	14639	14937	19375	518.206	532.394	693.579	14851.1	19487.1	-0.391945	0.340402	0.862425	14574.7	19460.5	-0.417081	0.310433	1	RPL35	9	-	ribosomal protein L35 [Source:HGNC Symbol;Acc:HGNC:10344]
ENSG00000167553	16004	10195	16450	187.782	120.446	195.188	10136.4	16545.2	-0.706861	0.0866598	0.551984	15933.7	16522.6	-0.0523597	0.898658	1	TUBA1C	12	+	tubulin alpha 1c [Source:HGNC Symbol;Acc:HGNC:20768]
ENSG00000144381	17410	13502	21051	222.854	174.02	272.494	13424.3	21172.8	-0.657353	0.110774	0.610581	17333.5	21143.9	-0.286676	0.485284	1	HSPD1	2	-	heat shock protein family D (Hsp60) member 1 [Source:HGNC Symbol;Acc:HGNC:5261]
ENSG00000131016	12524	27686	10114	77.8541	173.292	63.5806	27526.8	10172.5	1.43615	0.000600784	0.0268095	12469	10158.6	0.295633	0.472051	1	AKAP12	6	+	A-kinase anchoring protein 12 [Source:HGNC Symbol;Acc:HGNC:370]
ENSG00000215301	15597	12184	18514	53.3288	41.9459	64.0154	12113.9	18621.1	-0.620266	0.132253	0.646083	15528.5	18595.7	-0.260051	0.526722	1	DDX3X	X	+	DEAD-box helicase 3 X-linked [Source:HGNC Symbol;Acc:HGNC:2745]
ENSG00000135480	14970	15797	15461	198.737	211.16	207.567	15706.1	15550.4	0.0143744	0.972241	1	14904.2	15529.2	-0.059264	0.885377	1	KRT7	12	+	keratin 7 [Source:HGNC Symbol;Acc:HGNC:6445]
ENSG00000100097	13501	20552	11105	667.526	1023.14	555.244	20433.8	11169.2	0.87142	0.0350971	0.357286	13441.7	11154	0.269149	0.512549	1	LGALS1	22	+	galectin 1 [Source:HGNC Symbol;Acc:HGNC:6561]
ENSG00000108654	15134	13232	14782	111.308	97.9889	109.943	13155.9	14867.5	-0.176451	0.667563	0.985115	15067.5	14847.2	0.0212466	0.958903	1	DDX5	17	-	DEAD-box helicase 5 [Source:HGNC Symbol;Acc:HGNC:2746]
ENSG00000009307	17170	15386	16147	161.47	145.689	153.56	15297.5	16240.4	-0.0862897	0.833663	1	17094.6	16218.3	0.0759183	0.853417	1	CSDE1	1	-	cold shock domain containing E1 [Source:HGNC Symbol;Acc:HGNC:29905]
ENSG00000142937	13891	13377	18601	265.122	257.069	359.014	13300.1	18708.6	-0.492264	0.231574	0.779116	13830	18683.1	-0.433931	0.291378	1	RPS8	1	+	ribosomal protein S8 [Source:HGNC Symbol;Acc:HGNC:10441]
ENSG00000141367	13794	13216	13597	63.3264	61.0905	63.1249	13140	13675.7	-0.0576447	0.88853	1	13733.4	13657	0.00804737	0.984563	1	CLTC	17	+	clathrin heavy chain [Source:HGNC Symbol;Acc:HGNC:2092]
ENSG00000169908	13178	15676	12371	195.218	233.821	185.327	15585.8	12442.6	0.32495	0.429191	0.901043	13120.1	12425.6	0.0784635	0.848641	1	TM4SF1	3	-	transmembrane 4 L six family member 1 [Source:HGNC Symbol;Acc:HGNC:11853]
ENSG00000115310	16382	11687	11082	133.979	96.2392	91.654	11619.8	11146.1	0.0600433	0.883972	1	16310	11130.9	0.551183	0.180733	0.946329	RTN4	2	-	reticulon 4 [Source:HGNC Symbol;Acc:HGNC:14085]
ENSG00000166913	13238	12059	13083	90.6744	83.1672	90.6218	11989.6	13158.7	-0.134224	0.743946	1	13179.8	13140.7	0.00428669	0.991881	1	YWHAB	20	+	tyrosine 3-monooxygenase/tryptophan 5-monooxygenase activation protein beta [Source:HGNC Symbol;Acc:HGNC:12849]
ENSG00000134294	12607	13507	15408	103.761	111.934	128.243	13429.3	15497.1	-0.206613	0.615022	0.965604	12551.6	15476	-0.302157	0.462211	1	SLC38A2	12	-	solute carrier family 38 member 2 [Source:HGNC Symbol;Acc:HGNC:13448]
ENSG00000142949	18268	20031	14319	92.6659	102.308	73.4522	19915.8	14401.8	0.467658	0.255605	0.779116	18187.7	14382.2	0.33868	0.409909	1	PTPRF	1	+	protein tyrosine phosphatase, receptor type F [Source:HGNC Symbol;Acc:HGNC:9670]
ENSG00000119335	18348	14028	17262	228.929	176.233	217.804	13947.3	17361.9	-0.31593	0.442031	0.901043	18267.4	17338.2	0.0753176	0.854547	1	SET	9	+	SET nuclear proto-oncogene [Source:HGNC Symbol;Acc:HGNC:10760]
ENSG00000167978	12140	10716	16765	49.7254	44.1948	69.4426	10654.4	16862	-0.662322	0.108202	0.603074	12086.7	16839	-0.478385	0.244987	0.972306	SRRM2	16	+	serine/arginine repetitive matrix 2 [Source:HGNC Symbol;Acc:HGNC:16639]
ENSG00000198034	12915	12274	18656	235.335	225.194	343.774	12203.4	18763.9	-0.620671	0.131999	0.646083	12858.3	18738.3	-0.543293	0.186954	0.960672	RPS4X	X	-	ribosomal protein S4 X-linked [Source:HGNC Symbol;Acc:HGNC:10424]
ENSG00000132341	16583	11968	16949	186.752	135.707	193.023	11899.2	17047	-0.518656	0.207668	0.764116	16510.1	17023.8	-0.0441999	0.914403	1	RAN	12	+	RAN, member RAS oncogene family [Source:HGNC Symbol;Acc:HGNC:9846]
ENSG00000108298	13311	12575	16830	410.725	390.685	525.155	12502.7	16927.4	-0.437115	0.287913	0.807042	13252.5	16904.3	-0.351118	0.393003	1	RPL19	17	+	ribosomal protein L19 [Source:HGNC Symbol;Acc:HGNC:10312]
ENSG00000165119	14397	11902	16421	152.972	127.332	176.442	11833.5	16516	-0.480976	0.242462	0.779116	14333.7	16493.5	-0.202477	0.622087	1	HNRNPK	9	-	heterogeneous nuclear ribonucleoprotein K [Source:HGNC Symbol;Acc:HGNC:5044]
ENSG00000122406	14727	12259	17521	215.289	180.443	259.017	12188.5	17622.4	-0.531882	0.196356	0.741924	14662.3	17598.3	-0.263325	0.521563	1	RPL5	1	+	ribosomal protein L5 [Source:HGNC Symbol;Acc:HGNC:10360]
ENSG00000140416	15071	9325	12201	63.6005	39.6229	52.0688	9271.37	12271.6	-0.404461	0.32552	0.842206	15004.8	12254.8	0.292068	0.477289	1	TPM1	15	+	tropomyosin 1 [Source:HGNC Symbol;Acc:HGNC:12010]
ENSG00000163739	9953	15296	8554	417.3	645.731	362.683	15208	8603.48	0.821832	0.0467749	0.409132	9909.27	8591.75	0.205824	0.61664	1	CXCL1	4	+	C-X-C motif chemokine ligand 1 [Source:HGNC Symbol;Acc:HGNC:4602]
ENSG00000150991	15041	15457	10963	209.669	216.951	154.543	15368.1	11026.4	0.478971	0.244462	0.779116	14974.9	11011.4	0.443548	0.280972	0.986341	UBC	12	-	ubiquitin C [Source:HGNC Symbol;Acc:HGNC:12468]
ENSG00000086758	15089	13152	13937	47.1748	41.4019	44.0638	13076.4	14017.6	-0.100279	0.80722	1	15022.7	13998.5	0.101871	0.804194	1	HUWE1	X	-	HECT, UBA and WWE domain containing 1, E3 ubiquitin protein ligase [Source:HGNC Symbol;Acc:HGNC:30892]
ENSG00000127022	14054	13924	13652	122.479	122.182	120.316	13843.9	13731	0.0118189	0.977233	1	13992.3	13712.2	0.0291632	0.943562	1	CANX	5	+	calnexin [Source:HGNC Symbol;Acc:HGNC:1473]
ENSG00000084234	13523	17405	10746	98.4599	127.597	79.1218	17304.9	10808.2	0.679053	0.0996437	0.575817	13463.6	10793.4	0.318907	0.437895	1	APLP2	11	+	amyloid beta precursor like protein 2 [Source:HGNC Symbol;Acc:HGNC:598]
ENSG00000088832	11969	11965	11958	252.373	254.025	254.98	11896.2	12027.2	-0.015798	0.969537	1	11916.4	12010.8	-0.0113784	0.978122	1	FKBP1A	20	-	FK506 binding protein 1A [Source:HGNC Symbol;Acc:HGNC:3711]
ENSG00000142627	17721	11643	12192	231.526	153.163	161.083	11576	12262.5	-0.0831135	0.839803	1	17643.1	12245.8	0.526816	0.200628	0.972306	EPHA2	1	-	EPH receptor A2 [Source:HGNC Symbol;Acc:HGNC:3386]
ENSG00000169715	12377	9746	13662	639.292	506.861	713.611	9689.95	13741	-0.503924	0.220921	0.777116	12322.6	13722.3	-0.155211	0.70562	1	MT1E	16	+	metallothionein 1E [Source:HGNC Symbol;Acc:HGNC:7397]
ENSG00000110047	12238	16809	11922	93.6463	129.509	92.2555	16712.3	11991	0.478961	0.244427	0.779116	12184.2	11974.6	0.0250362	0.951603	1	EHD1	11	-	EH domain containing 1 [Source:HGNC Symbol;Acc:HGNC:3242]
ENSG00000127481	14759	12943	10195	32.5012	28.6983	22.7035	12868.6	10254	0.327664	0.425472	0.901043	14694.2	10240	0.521023	0.20569	0.972306	UBR4	1	-	ubiquitin protein ligase E3 component n-recognin 4 [Source:HGNC Symbol;Acc:HGNC:30313]
ENSG00000197958	13302	12737	16112	294.779	284.201	361.07	12663.7	16205.2	-0.355749	0.386828	0.901043	13243.6	16183.1	-0.289195	0.481585	1	RPL12	9	-	ribosomal protein L12 [Source:HGNC Symbol;Acc:HGNC:10302]
ENSG00000130402	13569	15147	12301	120.909	135.899	110.845	15059.9	12372.2	0.283611	0.490116	0.901043	13509.4	12355.3	0.128832	0.753885	1	ACTN4	19	+	actinin alpha 4 [Source:HGNC Symbol;Acc:HGNC:166]
ENSG00000108953	15996	13076	13675	225.938	185.965	195.33	13000.8	13754.1	-0.0812612	0.843289	1	15925.7	13735.3	0.213463	0.603341	1	YWHAE	17	-	tyrosine 3-monooxygenase/tryptophan 5-monooxygenase activation protein epsilon [Source:HGNC Symbol;Acc:HGNC:12851]
ENSG00000130702	11790	10517	14488	44.8282	40.2631	55.7068	10456.5	14571.8	-0.478773	0.244685	0.779116	11738.2	14551.9	-0.309997	0.450732	1	LAMA5	20	-	laminin subunit alpha 5 [Source:HGNC Symbol;Acc:HGNC:6485]
ENSG00000144713	13034	11636	16716	190.386	171.135	246.918	11569.1	16812.7	-0.539272	0.190267	0.73218	12976.7	16789.8	-0.371652	0.365993	1	RPL32	3	-	ribosomal protein L32 [Source:HGNC Symbol;Acc:HGNC:10336]
ENSG00000100401	12612	14366	14574	128.142	146.968	149.744	14283.4	14658.3	-0.0373806	0.92763	1	12556.6	14638.3	-0.221303	0.590154	1	RANGAP1	22	-	Ran GTPase activating protein 1 [Source:HGNC Symbol;Acc:HGNC:9854]
ENSG00000090339	10040	16196	8055	147.207	239.101	119.433	16102.9	8101.59	0.991028	0.016815	0.237595	9995.89	8090.55	0.305093	0.458183	1	ICAM1	19	+	intercellular adhesion molecule 1 [Source:HGNC Symbol;Acc:HGNC:5344]
ENSG00000137962	9544	10854	14208	33.4062	38.2529	50.2912	10791.6	14290.2	-0.405115	0.324639	0.842206	9502.07	14270.7	-0.586736	0.154432	0.882049	ARHGAP29	1	-	Rho GTPase activating protein 29 [Source:HGNC Symbol;Acc:HGNC:30207]
ENSG00000229117	12838	13933	15391	641.163	700.639	777.321	13852.9	15480	-0.160222	0.696524	0.995678	12781.6	15458.9	-0.274369	0.504334	1	RPL41	12	+	ribosomal protein L41 [Source:HGNC Symbol;Acc:HGNC:10354]
ENSG00000131747	14420	7162	19318	121.725	60.8736	164.908	7120.81	19429.7	-1.44814	0.000544661	0.0249349	14356.6	19403.2	-0.434576	0.290646	0.999738	TOP2A	17	-	DNA topoisomerase II alpha [Source:HGNC Symbol;Acc:HGNC:11989]
ENSG00000147140	13730	11119	14882	140.978	114.954	154.527	11055.1	14968.1	-0.43718	0.287911	0.807042	13669.7	14947.7	-0.128941	0.753643	1	NONO	X	+	non-POU domain containing octamer binding [Source:HGNC Symbol;Acc:HGNC:7871]
ENSG00000078369	12318	11586	10981	104.306	98.7825	94.0313	11519.4	11044.5	0.06073	0.882655	1	12263.9	11029.5	0.153052	0.709583	1	GNB1	1	-	G protein subunit beta 1 [Source:HGNC Symbol;Acc:HGNC:4396]
ENSG00000129351	14097	10920	15885	69.497	54.2052	79.1935	10857.2	15976.9	-0.557329	0.175957	0.707121	14035.1	15955.1	-0.18498	0.652496	1	ILF3	19	+	interleukin enhancer binding factor 3 [Source:HGNC Symbol;Acc:HGNC:6038]
ENSG00000162244	12512	12775	15759	330.355	339.621	420.771	12701.5	15850.2	-0.319492	0.436959	0.901043	12457	15828.5	-0.345566	0.400548	1	RPL29	3	-	ribosomal protein L29 [Source:HGNC Symbol;Acc:HGNC:10331]
ENSG00000175166	12476	12397	10934	124.32	124.383	110.181	12325.7	10997.2	0.164526	0.688904	0.995678	12421.2	10982.3	0.177627	0.665573	1	PSMD2	3	+	proteasome 26S subunit, non-ATPase 2 [Source:HGNC Symbol;Acc:HGNC:9559]
ENSG00000064666	15956	9753	10946	237.863	146.393	165.014	9696.91	11009.3	-0.183126	0.65595	0.977388	15885.9	10994.3	0.530985	0.197158	0.972306	CNN2	19	+	calponin 2 [Source:HGNC Symbol;Acc:HGNC:2156]
ENSG00000108424	15915	10447	14778	112.631	74.4427	105.762	10386.9	14863.5	-0.517	0.209187	0.766937	15845.1	14843.2	0.0942303	0.818607	1	KPNB1	17	+	karyopherin subunit beta 1 [Source:HGNC Symbol;Acc:HGNC:6400]
ENSG00000111371	13180	11103	12888	71.5096	60.6552	70.7127	11039.1	12962.6	-0.231719	0.572859	0.943371	13122.1	12944.9	0.0196167	0.9621	1	SLC38A1	12	-	solute carrier family 38 member 1 [Source:HGNC Symbol;Acc:HGNC:13447]
ENSG00000182871	10763	13861	9002	68.6023	88.9567	58.024	13781.3	9054.07	0.606065	0.14141	0.649827	10715.7	9041.73	0.245055	0.551123	1	COL18A1	21	+	collagen type XVIII alpha 1 chain [Source:HGNC Symbol;Acc:HGNC:2195]
ENSG00000105372	11421	11008	15687	163.356	158.532	226.899	10944.7	15777.7	-0.527654	0.19997	0.75085	11370.8	15756.2	-0.470581	0.252772	0.972306	RPS19	19	+	ribosomal protein S19 [Source:HGNC Symbol;Acc:HGNC:10402]
ENSG00000143321	10705	9967	11828	155.323	145.61	173.549	9909.68	11896.4	-0.263614	0.521327	0.907607	10658	11880.2	-0.156625	0.703137	1	HDGF	1	-	heparin binding growth factor [Source:HGNC Symbol;Acc:HGNC:4856]
ENSG00000145592	10561	10995	15902	70.3862	73.783	107.176	10931.8	15994	-0.548998	0.182466	0.721285	10514.6	15972.2	-0.603161	0.14324	0.872412	RPL37	5	-	ribosomal protein L37 [Source:HGNC Symbol;Acc:HGNC:10347]
ENSG00000102144	11574	11540	12444	114.097	114.545	124.055	11473.6	12516	-0.125448	0.760186	1	11523.1	12498.9	-0.117267	0.775402	1	PGK1	X	+	phosphoglycerate kinase 1 [Source:HGNC Symbol;Acc:HGNC:8896]
ENSG00000147604	12021	10531	15651	224.696	198.2	295.842	10470.4	15741.5	-0.588249	0.15333	0.65934	11968.2	15720.1	-0.393399	0.338728	1	RPL7	8	-	ribosomal protein L7 [Source:HGNC Symbol;Acc:HGNC:10363]
ENSG00000185624	11708	10834	10633	119.967	111.775	110.179	10771.7	10694.5	0.0103747	0.980102	1	11656.6	10679.9	0.126239	0.758754	1	P4HB	17	-	prolyl 4-hydroxylase subunit beta [Source:HGNC Symbol;Acc:HGNC:8548]
ENSG00000089597	12767	10724	13563	137.918	116.645	148.167	10662.3	13641.5	-0.355472	0.3873	0.901043	12710.9	13622.9	-0.0999609	0.807831	1	GANAB	11	-	glucosidase II alpha subunit [Source:HGNC Symbol;Acc:HGNC:4138]
ENSG00000211459	8411	20737	8623	479.07	1189.26	496.675	20617.7	8672.88	1.24929	0.00271746	0.0755604	8374.05	8661.05	-0.0486169	0.906099	1	MT-RNR1	MT	+	mitochondrially encoded 12S RNA [Source:HGNC Symbol;Acc:HGNC:7470]
ENSG00000112096	5379	24394	5282	17.7215	80.9211	17.5979	24253.7	5312.55	2.1907	3.21355e-07	7.54709e-05	5355.37	5305.31	0.0135483	0.974233	1	SOD2	6	-	superoxide dismutase 2 [Source:HGNC Symbol;Acc:HGNC:11180]
ENSG00000100201	11396	12339	12717	61.954	67.5423	69.9141	12268	12790.6	-0.0601747	0.883685	1	11345.9	12773.1	-0.170934	0.677435	1	DDX17	22	-	DEAD-box helicase 17 [Source:HGNC Symbol;Acc:HGNC:2740]
ENSG00000143947	11523	9821	15519	200.042	171.668	272.447	9764.52	15608.8	-0.676729	0.100836	0.579376	11472.4	15587.5	-0.44222	0.282386	0.988548	RPS27A	2	+	ribosomal protein S27a [Source:HGNC Symbol;Acc:HGNC:10417]
ENSG00000205542	10200	12831	12408	325.069	411.732	399.89	12757.2	12479.8	0.0317203	0.93863	1	10155.2	12462.8	-0.295403	0.472396	1	TMSB4X	X	+	thymosin beta 4 X-linked [Source:HGNC Symbol;Acc:HGNC:11881]
ENSG00000132475	11065	8264	12300	98.0183	73.7098	110.185	8216.47	12371.1	-0.590381	0.151984	0.656752	11016.4	12354.3	-0.165358	0.68741	1	H3F3B	17	-	H3 histone family member 3B [Source:HGNC Symbol;Acc:HGNC:4765]
ENSG00000038382	13097	11928	10049	40.6662	37.2913	31.5535	11859.4	10107.1	0.230655	0.574677	0.944935	13039.5	10093.3	0.369475	0.368952	1	TRIO	5	+	trio Rho guanine nucleotide exchange factor [Source:HGNC Symbol;Acc:HGNC:12303]
ENSG00000126247	10503	10013	11144	164.091	157.512	176.065	9955.41	11208.5	-0.171033	0.677332	0.992655	10456.9	11193.2	-0.0981696	0.811295	1	CAPNS1	19	+	calpain small subunit 1 [Source:HGNC Symbol;Acc:HGNC:1481]
ENSG00000100403	9375	13978	11800	48.4004	72.661	61.6059	13897.6	11868.3	0.227726	0.579445	0.949353	9333.81	11852.1	-0.344597	0.402053	1	ZC3H7B	22	+	zinc finger CCCH-type containing 7B [Source:HGNC Symbol;Acc:HGNC:30869]
ENSG00000071127	10485	13087	9720	72.7902	91.4794	68.2392	13011.7	9776.23	0.412459	0.316035	0.842206	10438.9	9762.89	0.0965924	0.814308	1	WDR1	4	-	WD repeat domain 1 [Source:HGNC Symbol;Acc:HGNC:12754]
ENSG00000138071	13790	10623	10320	172.375	133.701	130.453	10561.9	10379.7	0.0251055	0.951512	1	13729.4	10365.5	0.40547	0.324243	1	ACTR2	2	+	ARP2 actin related protein 2 homolog [Source:HGNC Symbol;Acc:HGNC:169]
ENSG00000174231	10372	9548	13618	49.6335	46.0049	65.9005	9493.09	13696.8	-0.528881	0.19901	0.748602	10326.4	13678.1	-0.405522	0.324183	1	PRPF8	17	-	pre-mRNA processing factor 8 [Source:HGNC Symbol;Acc:HGNC:17340]
ENSG00000082153	12813	11038	14043	86.1133	74.6945	95.4427	10974.5	14124.2	-0.364011	0.376005	0.901043	12756.7	14105	-0.144947	0.724256	1	BZW1	2	+	basic leucine zipper and W2 domains 1 [Source:HGNC Symbol;Acc:HGNC:18380]
ENSG00000197879	8963	6766	10968	60.0823	45.6671	74.3504	6727.09	11031.4	-0.713557	0.0839148	0.542335	8923.62	11016.4	-0.303948	0.45979	1	MYO1C	17	-	myosin IC [Source:HGNC Symbol;Acc:HGNC:7597]
ENSG00000105193	10730	9865	14628	223.988	207.349	308.797	9808.26	14712.6	-0.584978	0.155647	0.664521	10682.9	14692.6	-0.459783	0.263816	0.972306	RPS16	19	-	ribosomal protein S16 [Source:HGNC Symbol;Acc:HGNC:10396]
ENSG00000117298	11020	16487	8086	81.6582	123.009	60.5919	16392.2	8132.77	1.01118	0.0147508	0.216868	10971.6	8121.68	0.433915	0.291727	1	ECE1	1	-	endothelin converting enzyme 1 [Source:HGNC Symbol;Acc:HGNC:3146]
ENSG00000092199	11462	11310	15340	85.2123	84.6609	115.327	11245	15428.7	-0.456338	0.267369	0.783995	11411.6	15407.7	-0.433141	0.292355	1	HNRNPC	14	-	heterogeneous nuclear ribonucleoprotein C (C1/C2) [Source:HGNC Symbol;Acc:HGNC:5035]
ENSG00000006125	11668	12608	10243	83.5653	90.919	74.1856	12535.5	10302.3	0.283056	0.491078	0.901043	11616.7	10288.2	0.175212	0.669888	1	AP2B1	17	+	adaptor related protein complex 2 subunit beta 1 [Source:HGNC Symbol;Acc:HGNC:563]
ENSG00000148773	11952	5823	15736	50.7099	24.8758	67.5165	5789.51	15827	-1.45086	0.000533782	0.0245195	11899.5	15805.4	-0.409518	0.319365	1	MKI67	10	-	marker of proliferation Ki-67 [Source:HGNC Symbol;Acc:HGNC:7107]
ENSG00000145632	10654	9753	13699	121.416	111.913	157.876	9696.91	13778.2	-0.50679	0.218318	0.7715	10607.2	13759.5	-0.375377	0.361337	1	PLK2	5	-	polo like kinase 2 [Source:HGNC Symbol;Acc:HGNC:19699]
ENSG00000113013	8571	11278	12915	56.4244	74.756	85.9791	11213.1	12989.7	-0.212177	0.605631	0.965604	8533.34	12972	-0.60421	0.142655	0.872412	HSPA9	5	-	heat shock protein family A (Hsp70) member 9 [Source:HGNC Symbol;Acc:HGNC:5244]
ENSG00000165280	11430	9540	12223	114.211	95.9815	123.51	9485.13	12293.7	-0.374175	0.362949	0.89146	11379.8	12276.9	-0.109477	0.789977	1	VCP	9	-	valosin containing protein [Source:HGNC Symbol;Acc:HGNC:12666]
ENSG00000168385	9799	10183	12237	72.1677	75.5119	91.1379	10124.4	12307.8	-0.281727	0.493124	0.901043	9755.95	12291	-0.333245	0.417678	1	2024-09-02	2	+	septin 2 [Source:HGNC Symbol;Acc:HGNC:7729]
ENSG00000067560	12102	9597	11231	254.683	203.356	239.015	9541.81	11296	-0.24347	0.55366	0.925988	12048.8	11280.6	0.095053	0.817152	1	RHOA	3	-	ras homolog family member A [Source:HGNC Symbol;Acc:HGNC:667]
ENSG00000196419	12483	9007	13814	206.294	149.874	230.861	8955.2	13893.9	-0.633648	0.124295	0.644014	12428.2	13875	-0.15887	0.699008	1	XRCC6	22	+	X-ray repair cross complementing 6 [Source:HGNC Symbol;Acc:HGNC:4055]
ENSG00000197694	13722	10745	8913	45.9238	36.2081	30.1653	10683.2	8964.56	0.253037	0.538241	0.918358	13661.7	8952.33	0.609796	0.138998	0.872412	SPTAN1	9	+	spectrin alpha, non-erythrocytic 1 [Source:HGNC Symbol;Acc:HGNC:11273]
ENSG00000102317	12511	10450	10443	182.208	153.239	153.802	10389.9	10503.4	-0.0156755	0.969814	1	12456	10489.1	0.247953	0.546323	1	RBM3	X	+	RNA binding motif protein 3 [Source:HGNC Symbol;Acc:HGNC:9900]
ENSG00000167996	6899	14485	7508	184.667	390.392	203.231	14401.7	7551.43	0.931405	0.0245076	0.291557	6868.69	7541.13	-0.134744	0.743329	1	FTH1	11	-	ferritin heavy chain 1 [Source:HGNC Symbol;Acc:HGNC:3976]
ENSG00000166598	9793	11749	11847	113.339	136.913	138.655	11681.4	11915.5	-0.0286259	0.944647	1	9749.97	11899.3	-0.287401	0.484492	1	HSP90B1	12	+	heat shock protein 90 beta family member 1 [Source:HGNC Symbol;Acc:HGNC:12028]
ENSG00000105974	11284	8927	7903	150.207	119.65	106.385	8875.66	7948.72	0.15913	0.698804	0.995678	11234.4	7937.88	0.501095	0.223648	0.972306	CAV1	7	+	caveolin 1 [Source:HGNC Symbol;Acc:HGNC:1527]
ENSG00000087086	7081	15723	10532	438.228	979.759	659.142	15632.6	10592.9	0.561449	0.172815	0.699327	7049.89	10578.5	-0.585451	0.155513	0.883816	FTL	19	+	ferritin light chain [Source:HGNC Symbol;Acc:HGNC:3999]
ENSG00000198840	9263	12843	9716	1454.71	2030.81	1543.03	12769.1	9772.2	0.385901	0.348119	0.873286	9222.3	9758.88	-0.081587	0.842811	1	MT-ND3	MT	+	mitochondrially encoded NADH:ubiquinone oxidoreductase core subunit 3 [Source:HGNC Symbol;Acc:HGNC:7458]
ENSG00000085063	8541	12592	8799	44.8056	66.5116	46.6788	12519.6	8849.9	0.500448	0.224168	0.779116	8503.47	8837.83	-0.0556388	0.892559	1	CD59	11	-	CD59 molecule (CD59 blood group) [Source:HGNC Symbol;Acc:HGNC:1689]
ENSG00000188042	8715	12931	10618	118.004	176.296	145.391	12856.6	10679.4	0.267677	0.514884	0.904017	8676.71	10664.9	-0.297641	0.469168	1	ARL4C	2	-	ADP ribosylation factor like GTPase 4C [Source:HGNC Symbol;Acc:HGNC:698]
ENSG00000115306	13617	9552	10298	39.9867	28.2428	30.5809	9497.06	10357.6	-0.12513	0.760872	1	13557.2	10343.4	0.390336	0.342583	1	SPTBN1	2	+	spectrin beta, non-erythrocytic 1 [Source:HGNC Symbol;Acc:HGNC:11275]
ENSG00000160789	11806	10288	11641	91.8409	80.5829	91.577	10228.8	11708.3	-0.194893	0.635365	0.965604	11754.1	11692.4	0.00760012	0.985469	1	LMNA	1	+	lamin A/C [Source:HGNC Symbol;Acc:HGNC:6636]
ENSG00000176619	11405	8143	15826	114.087	82.0169	160.094	8096.17	15917.5	-0.975296	0.0185998	0.25261	11354.9	15895.8	-0.485331	0.238263	0.972306	LMNB2	19	-	lamin B2 [Source:HGNC Symbol;Acc:HGNC:6638]
ENSG00000101210	13873	19338	8436	153.528	215.481	94.41	19226.8	8484.8	1.18015	0.00456272	0.105343	13812	8473.23	0.704936	0.0875825	0.785708	EEF1A2	20	-	eukaryotic translation elongation factor 1 alpha 2 [Source:HGNC Symbol;Acc:HGNC:3192]
ENSG00000253729	11662	9330	12808	41.1029	33.1101	45.6504	9276.34	12882.1	-0.473733	0.249742	0.779116	11610.8	12864.5	-0.147934	0.718854	1	PRKDC	8	-	protein kinase, DNA-activated, catalytic subunit [Source:HGNC Symbol;Acc:HGNC:9413]
ENSG00000134954	11887	8516	8685	90.3497	65.1732	66.7555	8467.02	8735.24	-0.0449917	0.913092	1	11834.8	8723.33	0.440076	0.284896	0.993225	ETS1	11	-	ETS proto-oncogene 1, transcription factor [Source:HGNC Symbol;Acc:HGNC:3488]
ENSG00000113407	8869	10125	12699	84.2811	96.8789	122.036	10066.8	12772.5	-0.343432	0.40359	0.901043	8830.03	12755	-0.53057	0.197631	0.972306	TARS	5	+	threonyl-tRNA synthetase [Source:HGNC Symbol;Acc:HGNC:11572]
ENSG00000198695	9422	14152	7694	975.177	1474.81	805.296	14070.6	7738.51	0.862547	0.0370474	0.370595	9380.6	7727.95	0.27959	0.496617	1	MT-ND6	MT	-	mitochondrially encoded NADH:ubiquinone oxidoreductase core subunit 6 [Source:HGNC Symbol;Acc:HGNC:7462]
ENSG00000115091	11915	8110	9304	53.7332	36.8255	42.4308	8063.36	9357.82	-0.214789	0.601426	0.963886	11862.7	9345.06	0.344147	0.402667	1	ACTR3	2	+	ARP3 actin related protein 3 homolog [Source:HGNC Symbol;Acc:HGNC:170]
ENSG00000137076	10395	7196	9869	56.0578	39.0734	53.8205	7154.61	9926.09	-0.472344	0.251326	0.779116	10349.3	9912.55	0.0622081	0.879857	1	TLN1	9	-	talin 1 [Source:HGNC Symbol;Acc:HGNC:11845]
ENSG00000260032	7307	11753	8416	74.3668	120.439	86.6181	11685.4	8464.68	0.465174	0.258433	0.779116	7274.9	8453.14	-0.216557	0.598522	1	NORAD	20	-	non-coding RNA activated by DNA damage [Source:HGNC Symbol;Acc:HGNC:44311]
ENSG00000169045	11636	7364	12458	66.6953	42.4995	72.2109	7321.65	12530.1	-0.775143	0.0606187	0.471128	11584.9	12513	-0.111181	0.786775	1	HNRNPH1	5	-	heterogeneous nuclear ribonucleoprotein H1 [Source:HGNC Symbol;Acc:HGNC:5041]
ENSG00000163468	9978	10135	12326	134.938	138.004	168.568	10076.7	12397.3	-0.298998	0.467035	0.901043	9934.16	12380.4	-0.317584	0.439851	1	CCT3	1	-	chaperonin containing TCP1 subunit 3 [Source:HGNC Symbol;Acc:HGNC:1616]
ENSG00000163191	11205	11936	6377	895.37	960.347	515.312	11867.4	6413.89	0.887714	0.0319816	0.34416	11155.8	6405.14	0.800476	0.0528097	0.641686	S100A11	1	-	S100 calcium binding protein A11 [Source:HGNC Symbol;Acc:HGNC:10488]
ENSG00000142676	10648	9781	12785	217.595	201.253	264.207	9724.75	12859	-0.403036	0.327189	0.843712	10601.2	12841.4	-0.276572	0.501032	1	RPL11	1	+	ribosomal protein L11 [Source:HGNC Symbol;Acc:HGNC:10301]
ENSG00000165732	12676	8240	12650	137.208	89.8053	138.468	8192.61	12723.2	-0.635056	0.123512	0.641708	12620.3	12705.8	-0.00974278	0.981286	1	DDX21	10	+	DExD-box helicase 21 [Source:HGNC Symbol;Acc:HGNC:2744]
ENSG00000164587	9496	9759	12789	101.194	104.713	137.821	9702.87	12863	-0.406736	0.322782	0.842206	9454.28	12845.4	-0.442212	0.282515	0.988839	RPS14	5	-	ribosomal protein S14 [Source:HGNC Symbol;Acc:HGNC:10387]
ENSG00000142864	12774	8250	12429	90.4256	58.8027	88.9742	8202.55	12500.9	-0.607879	0.140283	0.64663	12717.9	12483.8	0.0267948	0.94818	1	SERBP1	1	-	SERPINE1 mRNA binding protein 1 [Source:HGNC Symbol;Acc:HGNC:17860]
ENSG00000138326	9986	9541	13379	69.0613	66.4379	93.5685	9486.13	13456.4	-0.504395	0.220505	0.776073	9942.13	13438	-0.434692	0.29072	0.999738	RPS24	10	+	ribosomal protein S24 [Source:HGNC Symbol;Acc:HGNC:10411]
ENSG00000163814	11770	19066	4533	98.2868	160.309	38.2796	18956.3	4559.22	2.05579	1.45362e-06	0.000243728	11718.3	4553	1.36385	0.00110852	0.0895725	CDCP1	3	-	CUB domain containing protein 1 [Source:HGNC Symbol;Acc:HGNC:24357]
ENSG00000167460	6885	9829	8843	43.3403	62.2983	56.2925	9772.47	8894.15	0.135865	0.741087	1	6854.75	8882.02	-0.373778	0.363734	1	TPM4	19	+	tropomyosin 4 [Source:HGNC Symbol;Acc:HGNC:12013]
ENSG00000175793	8830	12268	10842	363.485	508.485	451.334	12197.4	10904.7	0.161625	0.694115	0.995678	8791.2	10889.8	-0.308847	0.452609	1	SFN	1	+	stratifin [Source:HGNC Symbol;Acc:HGNC:10773]
ENSG00000131473	10736	8143	11814	111.82	85.3969	124.434	8096.17	11882.3	-0.553501	0.179096	0.712601	10688.8	11866.1	-0.150744	0.713786	1	ACLY	17	-	ATP citrate lyase [Source:HGNC Symbol;Acc:HGNC:115]
ENSG00000138119	10903	10878	10363	69.9211	70.2409	67.2065	10815.4	10422.9	0.0533286	0.896923	1	10855.1	10408.7	0.0605777	0.882971	1	MYOF	10	-	myoferlin [Source:HGNC Symbol;Acc:HGNC:3656]
ENSG00000170144	11378	8485	12996	102.478	76.9479	118.369	8436.2	13071.2	-0.631716	0.125469	0.646083	11328	13053.4	-0.204524	0.61869	1	HNRNPA3	2	+	heterogeneous nuclear ribonucleoprotein A3 [Source:HGNC Symbol;Acc:HGNC:24941]
ENSG00000101182	11145	9441	10292	346.052	295.161	323.165	9386.7	10351.5	-0.141152	0.73135	1	11096	10337.4	0.102167	0.803761	1	PSMA7	20	-	proteasome subunit alpha 7 [Source:HGNC Symbol;Acc:HGNC:9536]
ENSG00000184216	9302	4799	11838	126.33	65.6237	162.582	4771.4	11906.5	-1.31924	0.00158648	0.0520538	9261.13	11890.2	-0.360513	0.380715	1	IRAK1	X	-	interleukin 1 receptor associated kinase 1 [Source:HGNC Symbol;Acc:HGNC:6112]
ENSG00000142534	9157	9245	12166	357.963	363.89	480.945	9191.83	12236.4	-0.412747	0.31574	0.842206	9116.77	12219.7	-0.422608	0.304356	1	RPS11	19	+	ribosomal protein S11 [Source:HGNC Symbol;Acc:HGNC:10384]
ENSG00000105993	9389	8692	9029	34.0548	31.7437	33.1178	8642.01	9081.23	-0.0715195	0.862067	1	9347.75	9068.84	0.0436996	0.915559	1	DNAJB6	7	+	DnaJ heat shock protein family (Hsp40) member B6 [Source:HGNC Symbol;Acc:HGNC:14888]
ENSG00000198668	10747	12068	7482	75.7904	85.6922	53.359	11998.6	7525.28	0.673039	0.102811	0.58493	10699.8	7515.02	0.509726	0.21585	0.972306	CALM1	14	+	calmodulin 1 [Source:HGNC Symbol;Acc:HGNC:1442]
ENSG00000189091	8054	8325	13662	35.2391	36.6755	60.4492	8277.12	13741	-0.73128	0.076483	0.515531	8018.61	13722.3	-0.775087	0.0606048	0.678497	SF3B3	16	+	splicing factor 3b subunit 3 [Source:HGNC Symbol;Acc:HGNC:10770]
ENSG00000150938	8124	6921	9709	61.9823	53.1674	74.9092	6881.2	9765.16	-0.504977	0.220209	0.775152	8088.31	9751.85	-0.269834	0.51171	1	CRIM1	2	+	cysteine rich transmembrane BMP regulator 1 [Source:HGNC Symbol;Acc:HGNC:2359]
ENSG00000063177	8463	8813	12441	109.256	114.557	162.42	8762.31	12513	-0.514034	0.211902	0.768894	8425.82	12495.9	-0.568559	0.167595	0.914543	RPL18	19	-	ribosomal protein L18 [Source:HGNC Symbol;Acc:HGNC:10310]
ENSG00000167468	9898	13149	8321	266.386	356.316	226.465	13073.4	8369.13	0.643474	0.118641	0.631211	9854.51	8357.72	0.237672	0.563239	1	GPX4	19	+	glutathione peroxidase 4 [Source:HGNC Symbol;Acc:HGNC:4556]
ENSG00000183255	9357	9433	6769	143.748	145.913	105.16	9378.75	6808.16	0.462124	0.261737	0.779116	9315.89	6798.87	0.454391	0.269777	0.977015	PTTG1IP	21	-	PTTG1 interacting protein [Source:HGNC Symbol;Acc:HGNC:13524]
ENSG00000197747	10781	11600	7350	379.658	411.311	261.748	11533.3	7392.52	0.641657	0.119745	0.633683	10733.6	7382.44	0.539962	0.189974	0.961339	S100A10	1	-	S100 calcium binding protein A10 [Source:HGNC Symbol;Acc:HGNC:10487]
ENSG00000096433	10207	14954	7543	56.1928	82.8932	41.9942	14868	7586.63	0.970667	0.019166	0.25648	10162.2	7576.29	0.423637	0.303331	1	ITPR3	6	+	inositol 1,4,5-trisphosphate receptor type 3 [Source:HGNC Symbol;Acc:HGNC:6182]
ENSG00000088325	11026	5976	14014	166.193	90.6951	213.609	5941.63	14095.1	-1.24624	0.00279326	0.0770189	10977.6	14075.8	-0.358661	0.383046	1	TPX2	20	+	TPX2, microtubule nucleation factor [Source:HGNC Symbol;Acc:HGNC:1249]
ENSG00000051523	7641	14521	7249	123.68	236.659	118.656	14437.5	7290.93	0.985632	0.0174239	0.243753	7607.43	7280.99	0.0632734	0.877964	1	CYBA	16	-	cytochrome b-245 alpha chain [Source:HGNC Symbol;Acc:HGNC:2577]
ENSG00000204469	8484	8459	11674	50.5759	50.7739	70.3762	8410.35	11741.5	-0.481376	0.242282	0.779116	8446.72	11725.5	-0.473182	0.250358	0.972306	PRRC2A	6	+	proline rich coiled-coil 2A [Source:HGNC Symbol;Acc:HGNC:13918]
ENSG00000124145	5106	12725	5089	106.18	266.438	107.018	12651.8	5118.44	1.30555	0.00176638	0.0554892	5083.57	5111.46	-0.00789351	0.98523	1	SDC4	20	-	syndecan 4 [Source:HGNC Symbol;Acc:HGNC:10661]
ENSG00000119900	4798	9073	7547	28.7285	54.6994	45.6973	9020.82	7590.66	0.24903	0.544827	0.919207	4776.92	7580.3	-0.666161	0.106649	0.833195	OGFRL1	6	+	opioid growth factor receptor like 1 [Source:HGNC Symbol;Acc:HGNC:21378]
ENSG00000026025	10524	11759	6365	110.866	124.729	67.8078	11691.4	6401.82	0.868878	0.0357498	0.36183	10477.8	6393.09	0.712735	0.0842969	0.77095	VIM	10	+	vimentin [Source:HGNC Symbol;Acc:HGNC:12692]
ENSG00000135624	9831	8737	12194	148.759	133.115	186.592	8686.75	12264.5	-0.497598	0.226817	0.779116	9787.81	12247.8	-0.323463	0.431454	1	CCT7	2	+	chaperonin containing TCP1 subunit 7 [Source:HGNC Symbol;Acc:HGNC:1622]
ENSG00000118705	9266	8308	9829	178.606	161.243	191.592	8260.22	9885.86	-0.259182	0.528487	0.913197	9225.29	9872.38	-0.0978017	0.812052	1	RPN2	20	+	ribophorin II [Source:HGNC Symbol;Acc:HGNC:10382]
ENSG00000162434	8120	8464	6434	69.8465	73.3066	55.9671	8415.32	6471.22	0.378975	0.357176	0.884431	8084.32	6462.39	0.323053	0.432403	1	JAK1	1	-	Janus kinase 1 [Source:HGNC Symbol;Acc:HGNC:6190]
ENSG00000143761	6143	9216	9761	101.736	153.679	163.475	9163	9817.46	-0.0995294	0.808794	1	6116.01	9804.08	-0.68078	0.0990624	0.802828	ARF1	1	+	ADP ribosylation factor 1 [Source:HGNC Symbol;Acc:HGNC:652]
ENSG00000146648	7866	8479	8111	34.1362	37.0496	35.5957	8430.23	8157.92	0.0473712	0.908516	1	7831.44	8146.79	-0.0569538	0.890069	1	EGFR	7	+	epidermal growth factor receptor [Source:HGNC Symbol;Acc:HGNC:3236]
ENSG00000144028	9296	8797	10264	46.2311	44.0506	51.62	8746.41	10323.4	-0.239149	0.560781	0.932712	9255.16	10309.3	-0.155614	0.705046	1	SNRNP200	2	-	small nuclear ribonucleoprotein U5 subunit 200 [Source:HGNC Symbol;Acc:HGNC:30859]
ENSG00000159840	7968	6929	7782	124.343	108.873	122.808	6889.15	7827.02	-0.184133	0.654439	0.976072	7932.99	7816.34	0.0213713	0.958861	1	ZYX	7	+	zyxin [Source:HGNC Symbol;Acc:HGNC:13200]
ENSG00000183853	10401	10762	8989	71.7943	74.7974	62.7464	10700.1	9041	0.243068	0.554354	0.926688	10355.3	9028.67	0.197782	0.630443	1	KIRREL1	1	+	kirre like nephrin family adhesion molecule 1 [Source:HGNC Symbol;Acc:HGNC:15734]
ENSG00000197756	9276	9083	11565	73.6785	72.6421	92.8942	9030.76	11631.9	-0.365162	0.374635	0.901043	9235.25	11616	-0.330892	0.421009	1	RPL37A	2	+	ribosomal protein L37a [Source:HGNC Symbol;Acc:HGNC:10348]
ENSG00000182481	8559	6521	12848	148.113	113.622	224.837	6483.5	12922.3	-0.995007	0.0164189	0.234293	8521.4	12904.7	-0.598728	0.146291	0.872412	KPNA2	17	+	karyopherin subunit alpha 2 [Source:HGNC Symbol;Acc:HGNC:6395]
ENSG00000010278	7044	8142	6785	91.8976	106.953	89.5154	8095.17	6824.25	0.246388	0.549201	0.921983	7013.05	6814.94	0.0413403	0.920254	1	CD9	12	+	CD9 molecule [Source:HGNC Symbol;Acc:HGNC:1709]
ENSG00000079246	9711	7898	10099	96.5901	79.0978	101.58	7852.58	10157.4	-0.37129	0.366803	0.892868	9668.33	10143.6	-0.0692249	0.866407	1	XRCC5	2	+	X-ray repair cross complementing 5 [Source:HGNC Symbol;Acc:HGNC:12833]
ENSG00000101367	10537	8149	8342	218.282	169.975	174.757	8102.13	8390.25	-0.0504119	0.902653	1	10490.7	8378.81	0.32429	0.430399	1	MAPRE1	20	+	microtubule associated protein RP/EB family member 1 [Source:HGNC Symbol;Acc:HGNC:6890]
ENSG00000131469	9151	8464	11793	245.431	228.568	319.851	8415.32	11861.2	-0.495155	0.229118	0.779116	9110.79	11845	-0.37863	0.357306	1	RPL27	17	+	ribosomal protein L27 [Source:HGNC Symbol;Acc:HGNC:10328]
ENSG00000044115	9054	9103	7911	55.7159	56.403	49.2304	9050.65	7956.76	0.185837	0.651331	0.974962	9014.22	7945.91	0.181987	0.658093	1	CTNNA1	5	+	catenin alpha 1 [Source:HGNC Symbol;Acc:HGNC:2509]
ENSG00000182944	8661	6909	11061	45.5759	36.6068	58.8606	6869.26	11125	-0.695565	0.0919361	0.558582	8622.95	11109.8	-0.365577	0.37413	1	EWSR1	22	+	EWS RNA binding protein 1 [Source:HGNC Symbol;Acc:HGNC:3508]
ENSG00000152291	7618	7571	7875	58.4583	58.4975	61.1109	7527.46	7920.55	-0.0734373	0.858473	1	7584.53	7909.75	-0.0605717	0.883129	1	TGOLN2	2	-	trans-golgi network protein 2 [Source:HGNC Symbol;Acc:HGNC:15450]
ENSG00000152234	8868	9059	10410	44.1754	45.4374	52.4407	9006.9	10470.2	-0.217186	0.597289	0.960935	8829.04	10455.9	-0.243991	0.552869	1	ATP5F1A	18	-	ATP synthase F1 subunit alpha [Source:HGNC Symbol;Acc:HGNC:823]
ENSG00000198467	9657	7610	7964	161.557	128.188	134.734	7566.23	8010.07	-0.0822379	0.84168	1	9614.57	7999.15	0.265373	0.518719	1	TPM2	9	-	tropomyosin 2 [Source:HGNC Symbol;Acc:HGNC:12011]
ENSG00000005022	10537	6689	11344	381.703	243.977	415.564	6650.53	11409.6	-0.778698	0.0594973	0.466868	10490.7	11394.1	-0.119169	0.7719	1	SLC25A5	X	+	solute carrier family 25 member 5 [Source:HGNC Symbol;Acc:HGNC:10991]
ENSG00000170889	9359	8183	12014	116.345	102.426	151.032	8135.94	12083.5	-0.57065	0.166069	0.687957	9317.88	12067	-0.372991	0.364479	1	RPS9	19	+	ribosomal protein S9 [Source:HGNC Symbol;Acc:HGNC:10442]
ENSG00000075415	7982	8411	10131	48.7547	51.7287	62.5778	8362.63	10189.6	-0.285066	0.488162	0.901043	7946.93	10175.7	-0.356654	0.385948	1	SLC25A3	12	+	solute carrier family 25 member 3 [Source:HGNC Symbol;Acc:HGNC:10989]
ENSG00000179218	8865	9192	8848	177.488	185.301	179.142	9139.13	8899.18	0.0383844	0.925843	1	8826.05	8887.05	-0.00993567	0.981015	1	CALR	19	+	calreticulin [Source:HGNC Symbol;Acc:HGNC:1455]
ENSG00000115677	9483	9213	8727	42.2987	41.3772	39.3649	9160.01	8777.48	0.0615419	0.881192	1	9441.34	8765.51	0.107151	0.794474	1	HDLBP	2	-	high density lipoprotein binding protein [Source:HGNC Symbol;Acc:HGNC:4857]
ENSG00000118680	6622	7530	6944	186.244	213.239	197.499	7486.69	6984.17	0.100239	0.807624	1	6592.91	6974.64	-0.0812035	0.843738	1	MYL12B	18	+	myosin light chain 12B [Source:HGNC Symbol;Acc:HGNC:29827]
ENSG00000083845	8546	8165	11896	128.385	123.505	180.724	8118.04	11964.8	-0.559587	0.174387	0.702693	8508.45	11948.5	-0.489854	0.234112	0.972306	RPS5	19	+	ribosomal protein S5 [Source:HGNC Symbol;Acc:HGNC:10426]
ENSG00000159140	7939	6510	9601	32.7502	27.0401	40.0523	6472.56	9656.54	-0.57716	0.161478	0.678242	7904.12	9643.37	-0.286928	0.485375	1	SON	21	+	SON DNA binding protein [Source:HGNC Symbol;Acc:HGNC:11183]
ENSG00000167522	7139	8484	8664	19.8544	23.7574	24.3669	8435.21	8714.12	-0.0469304	0.909351	1	7107.63	8702.23	-0.292012	0.477781	1	ANKRD11	16	-	ankyrin repeat domain 11 [Source:HGNC Symbol;Acc:HGNC:21316]
ENSG00000274012	11738	11731	11411	2126.05	2139.4	2090.09	11663.5	11477	0.0232581	0.955065	1	11686.4	11461.4	0.028056	0.945758	1	RN7SL2	14	-	RNA, 7SL, cytoplasmic 2 [Source:HGNC Symbol;Acc:HGNC:23134]
ENSG00000135862	9140	4954	6885	59.0822	32.2437	45.0067	4925.51	6924.83	-0.491495	0.233069	0.779116	9099.84	6915.38	0.396026	0.335934	1	LAMC1	1	+	laminin subunit gamma 1 [Source:HGNC Symbol;Acc:HGNC:6492]
ENSG00000137154	8872	8030	11800	177.628	161.877	238.91	7983.82	11868.3	-0.57195	0.165124	0.685875	8833.02	11852.1	-0.424155	0.302617	1	RPS6	9	-	ribosomal protein S6 [Source:HGNC Symbol;Acc:HGNC:10429]
ENSG00000117450	8811	7720	8762	314.565	277.512	316.338	7675.6	8812.68	-0.199299	0.627945	0.965604	8772.29	8800.67	-0.00465944	0.991267	1	PRDX1	1	-	peroxiredoxin 1 [Source:HGNC Symbol;Acc:HGNC:9352]
ENSG00000115484	9825	7909	10318	188.645	152.902	200.342	7863.51	10377.7	-0.400233	0.33072	0.848683	9781.83	10363.5	-0.0833381	0.839448	1	CCT4	2	-	chaperonin containing TCP1 subunit 4 [Source:HGNC Symbol;Acc:HGNC:1617]
ENSG00000103044	7875	13133	6316	80.9052	135.853	65.6192	13057.5	6352.54	1.03946	0.0122623	0.195674	7840.4	6343.87	0.305558	0.457736	1	HAS3	16	+	hyaluronan synthase 3 [Source:HGNC Symbol;Acc:HGNC:4820]
ENSG00000116560	10301	6814	9891	75.3744	50.2025	73.1894	6774.81	9948.21	-0.554248	0.178641	0.711552	10255.7	9934.65	0.0458905	0.91129	1	SFPQ	1	-	splicing factor proline and glutamine rich [Source:HGNC Symbol;Acc:HGNC:10774]
ENSG00000181222	9801	6732	8998	63.7417	44.0835	59.1783	6693.28	9050.05	-0.435205	0.29047	0.809333	9757.94	9037.71	0.110618	0.787954	1	POLR2A	17	+	RNA polymerase II subunit A [Source:HGNC Symbol;Acc:HGNC:9187]
ENSG00000159176	9075	7016	6145	47.7915	37.2025	32.7257	6975.65	6180.55	0.17459	0.671381	0.988731	9035.13	6172.12	0.54977	0.182236	0.950201	CSRP1	1	-	cysteine and glycine rich protein 1 [Source:HGNC Symbol;Acc:HGNC:2469]
ENSG00000135387	10236	8174	10025	72.3369	58.1625	71.6436	8126.99	10083	-0.311126	0.449349	0.901043	10191	10069.2	0.0173445	0.966583	1	CAPRIN1	11	+	cell cycle associated protein 1 [Source:HGNC Symbol;Acc:HGNC:6743]
ENSG00000130726	8871	6328	10933	119.491	85.8241	148.925	6291.61	10996.2	-0.805498	0.0513635	0.432352	8832.02	10981.2	-0.314222	0.444788	1	TRIM28	19	+	tripartite motif containing 28 [Source:HGNC Symbol;Acc:HGNC:16384]
ENSG00000047849	7765	7176	8316	28.236	26.2738	30.5801	7134.73	8364.1	-0.229349	0.577116	0.947051	7730.88	8352.7	-0.111607	0.786197	1	MAP4	3	-	microtubule associated protein 4 [Source:HGNC Symbol;Acc:HGNC:6862]
ENSG00000174437	10675	7727	9440	42.201	30.757	37.739	7682.56	9494.61	-0.305516	0.457606	0.901043	10628.1	9481.66	0.16467	0.68873	1	ATP2A2	12	+	ATPase sarcoplasmic/endoplasmic reticulum Ca2+ transporting 2 [Source:HGNC Symbol;Acc:HGNC:812]
ENSG00000172354	10075	9590	6704	191.617	183.648	128.94	9534.85	6742.78	0.499858	0.22492	0.779116	10030.7	6733.58	0.574972	0.163035	0.904748	GNB2	7	+	G protein subunit beta 2 [Source:HGNC Symbol;Acc:HGNC:4398]
ENSG00000169710	7547	8018	13529	43.7938	46.8471	79.3902	7971.89	13607.3	-0.771374	0.0618368	0.474859	7513.84	13588.7	-0.854774	0.0387691	0.583134	FASN	17	-	fatty acid synthase [Source:HGNC Symbol;Acc:HGNC:3594]
ENSG00000152558	8490	8528	10747	99.2738	100.404	127.08	8478.95	10809.2	-0.350292	0.394408	0.901043	8452.7	10794.4	-0.352798	0.391044	1	TMEM123	11	-	transmembrane protein 123 [Source:HGNC Symbol;Acc:HGNC:30138]
ENSG00000142871	7380	4755	7382	163.345	105.969	165.229	4727.65	7424.7	-0.651195	0.114699	0.62214	7347.58	7414.58	-0.0130958	0.974948	1	CYR61	1	+	cysteine rich angiogenic inducer 61 [Source:HGNC Symbol;Acc:HGNC:2654]
ENSG00000085733	8049	9939	7780	62.9389	78.2526	61.5205	9881.84	7825	0.336683	0.413074	0.901043	8013.64	7814.33	0.0363338	0.929867	1	CTTN	11	+	cortactin [Source:HGNC Symbol;Acc:HGNC:3338]
ENSG00000102007	7921	7545	8348	336.519	322.751	358.653	7501.61	8396.29	-0.16255	0.692698	0.995678	7886.2	8384.84	-0.0884517	0.829842	1	PLP2	X	+	proteolipid protein 2 [Source:HGNC Symbol;Acc:HGNC:9087]
ENSG00000175216	9349	6909	10669	59.4989	44.2729	68.6642	6869.26	10730.7	-0.643509	0.118731	0.631477	9307.92	10716.1	-0.203244	0.621009	1	CKAP5	11	-	cytoskeleton associated protein 5 [Source:HGNC Symbol;Acc:HGNC:28959]
ENSG00000160014	10539	9236	7787	156.167	137.801	116.687	9182.88	7832.04	0.229555	0.576692	0.946679	10492.7	7821.36	0.423888	0.303019	1	CALM3	19	+	calmodulin 3 [Source:HGNC Symbol;Acc:HGNC:1449]
ENSG00000177731	8244	6580	8446	69.2898	55.6847	71.7869	6542.16	8494.86	-0.376817	0.359902	0.887611	8207.78	8483.27	-0.0476281	0.908017	1	FLII	17	-	FLII, actin remodeling protein [Source:HGNC Symbol;Acc:HGNC:3750]
ENSG00000198755	8137	7547	10302	294.566	275.088	377.141	7503.6	10361.6	-0.465585	0.258107	0.779116	8101.25	10347.5	-0.353056	0.390734	1	RPL10A	6	+	ribosomal protein L10a [Source:HGNC Symbol;Acc:HGNC:10299]
ENSG00000145741	7926	7346	9658	174.576	162.915	215.12	7303.75	9713.87	-0.411402	0.317503	0.842206	7891.18	9700.62	-0.297832	0.468961	1	BTF3	5	+	basic transcription factor 3 [Source:HGNC Symbol;Acc:HGNC:1125]
ENSG00000197457	3942	11760	9898	70.6459	212.205	179.383	11692.4	9955.26	0.232034	0.572403	0.943371	3924.68	9941.68	-1.34089	0.00133925	0.101002	STMN3	20	-	stathmin 3 [Source:HGNC Symbol;Acc:HGNC:15926]
ENSG00000129250	9117	11017	7334	57.7383	70.2513	46.9695	10953.6	7376.42	0.570409	0.166313	0.688458	9076.94	7366.36	0.301249	0.463945	1	KIF1C	17	+	kinesin family member 1C [Source:HGNC Symbol;Acc:HGNC:6317]
ENSG00000196576	4645	9093	10402	34.7799	68.5533	78.763	9040.7	10462.2	-0.210672	0.608327	0.965604	4624.59	10447.9	-1.17579	0.00474545	0.219114	PLXNB2	22	-	plexin B2 [Source:HGNC Symbol;Acc:HGNC:9104]
ENSG00000092841	8389	8196	7061	98.9016	97.2912	84.1826	8148.86	7101.84	0.198402	0.629561	0.965604	8352.14	7092.16	0.235917	0.566264	1	MYL6	12	+	myosin light chain 6 [Source:HGNC Symbol;Acc:HGNC:7587]
ENSG00000101150	6296	9460	8116	72.8822	110.262	95.0083	9405.59	8162.95	0.204426	0.619076	0.965604	6268.34	8151.82	-0.379032	0.357137	1	TPD52L2	20	+	tumor protein D52 like 2 [Source:HGNC Symbol;Acc:HGNC:12007]
ENSG00000100644	6469	9656	8126	68.241	102.561	86.6858	9600.47	8173.01	0.232235	0.572216	0.943371	6440.58	8161.86	-0.341702	0.406346	1	HIF1A	14	+	hypoxia inducible factor 1 subunit alpha [Source:HGNC Symbol;Acc:HGNC:4910]
ENSG00000155660	9208	7553	9017	152.682	126.102	151.199	7509.56	9069.16	-0.272236	0.508026	0.901043	9167.54	9056.79	0.017535	0.966249	1	PDIA4	7	-	protein disulfide isomerase family A member 4 [Source:HGNC Symbol;Acc:HGNC:30167]
ENSG00000155506	9886	7395	8793	63.2572	47.6438	56.8971	7352.47	8843.86	-0.266444	0.517109	0.904353	9842.56	8831.8	0.156324	0.703793	1	LARP1	5	+	La ribonucleoprotein domain family member 1 [Source:HGNC Symbol;Acc:HGNC:29531]
ENSG00000133112	8060	7019	8980	60.2504	52.8298	67.8835	6978.63	9031.95	-0.372086	0.365887	0.89173	8024.59	9019.63	-0.168638	0.681747	1	TPT1	13	-	tumor protein, translationally-controlled 1 [Source:HGNC Symbol;Acc:HGNC:12022]
ENSG00000075618	9838	6665	7863	144.792	98.7681	117.028	6626.67	7908.48	-0.255113	0.535179	0.918358	9794.78	7897.7	0.310576	0.450176	1	FSCN1	7	+	fascin actin-bundling protein 1 [Source:HGNC Symbol;Acc:HGNC:11148]
ENSG00000100994	8404	12274	7311	102.068	150.096	89.7932	12203.4	7353.29	0.730813	0.0767195	0.516667	8367.08	7343.26	0.188299	0.647086	1	PYGB	20	+	glycogen phosphorylase B [Source:HGNC Symbol;Acc:HGNC:9723]
ENSG00000085662	4346	9611	4794	64.5221	143.67	71.9747	9555.72	4821.73	0.986796	0.0173684	0.243363	4326.91	4815.16	-0.154243	0.708235	1	AKR1B1	7	-	aldo-keto reductase family 1 member B [Source:HGNC Symbol;Acc:HGNC:381]
ENSG00000112081	8010	6053	10385	61.1469	46.5255	80.1699	6018.19	10445.1	-0.795409	0.0543344	0.447773	7974.81	10430.8	-0.387327	0.346501	1	SRSF3	6	+	serine and arginine rich splicing factor 3 [Source:HGNC Symbol;Acc:HGNC:10785]
ENSG00000173812	9602	7195	7657	144.01	108.653	116.132	7153.62	7701.29	-0.106425	0.795965	1	9559.81	7690.79	0.313846	0.445449	1	EIF1	17	+	eukaryotic translation initiation factor 1 [Source:HGNC Symbol;Acc:HGNC:3249]
ENSG00000131236	6908	6709	6322	98.4173	96.24	91.0828	6670.41	6358.57	0.0690729	0.86693	1	6877.65	6349.9	0.11518	0.779663	1	CAP1	1	+	cyclase associated actin cytoskeleton regulatory protein 1 [Source:HGNC Symbol;Acc:HGNC:20040]
ENSG00000105568	7057	9579	7562	51.5611	70.4694	55.8729	9523.91	7605.74	0.32446	0.430242	0.901043	7025.99	7595.37	-0.112416	0.784749	1	PPP2R1A	19	+	protein phosphatase 2 scaffold subunit Aalpha [Source:HGNC Symbol;Acc:HGNC:9302]
ENSG00000188846	7508	7345	10239	47.2949	46.5866	65.2245	7302.76	10298.2	-0.495876	0.228552	0.779116	7475.01	10284.2	-0.460273	0.263563	0.972306	RPL14	3	+	ribosomal protein L14 [Source:HGNC Symbol;Acc:HGNC:10305]
ENSG00000140575	7573	6214	7583	35.6739	29.4735	36.1232	6178.26	7626.86	-0.303883	0.46023	0.901043	7539.73	7616.46	-0.0146086	0.972	1	IQGAP1	15	+	IQ motif containing GTPase activating protein 1 [Source:HGNC Symbol;Acc:HGNC:6110]
ENSG00000168439	9451	6930	9305	110.274	81.4152	109.793	6890.14	9358.83	-0.441786	0.28323	0.799574	9409.48	9346.06	0.00975565	0.981346	1	STIP1	11	+	stress induced phosphoprotein 1 [Source:HGNC Symbol;Acc:HGNC:11387]
ENSG00000153827	8038	6460	8381	34.6804	28.0639	36.5675	6422.85	8429.48	-0.392224	0.340657	0.862728	8002.68	8417.99	-0.0729898	0.859294	1	TRIP12	2	-	thyroid hormone receptor interactor 12 [Source:HGNC Symbol;Acc:HGNC:12306]
ENSG00000082898	8809	6079	8906	40.8831	28.4072	41.7987	6044.04	8957.52	-0.567576	0.168569	0.691966	8770.3	8945.3	-0.028504	0.944982	1	XPO1	2	-	exportin 1 [Source:HGNC Symbol;Acc:HGNC:12825]
ENSG00000166508	8005	4221	10553	99.1728	52.6532	132.212	4196.72	10614	-1.33861	0.00136202	0.0469631	7969.83	10599.6	-0.411379	0.317453	1	MCM7	7	-	minichromosome maintenance complex component 7 [Source:HGNC Symbol;Acc:HGNC:6950]
ENSG00000147162	6352	11286	5999	35.1765	62.9305	33.5957	11221.1	6033.7	0.895084	0.0306201	0.334882	6324.09	6025.47	0.0697824	0.865609	1	OGT	X	+	O-linked N-acetylglucosamine (GlcNAc) transferase [Source:HGNC Symbol;Acc:HGNC:8127]
ENSG00000166441	7468	6996	10187	56.4149	53.2131	77.8214	6955.76	10245.9	-0.558761	0.175128	0.704686	7435.19	10232	-0.460634	0.263194	0.972306	RPL27A	11	+	ribosomal protein L27a [Source:HGNC Symbol;Acc:HGNC:10329]
ENSG00000089280	9081	5864	9529	47.9859	31.1999	50.9202	5830.27	9584.12	-0.71707	0.0824928	0.537475	9041.1	9571.05	-0.0821776	0.841696	1	FUS	16	+	FUS RNA binding protein [Source:HGNC Symbol;Acc:HGNC:4010]
ENSG00000240342	8141	8097	10375	503.256	503.98	648.578	8050.43	10435	-0.374289	0.362931	0.89146	8105.23	10420.8	-0.362534	0.378163	1	RPS2P5	12	+	ribosomal protein S2 pseudogene 5 [Source:HGNC Symbol;Acc:HGNC:31386]
ENSG00000149136	7926	6368	10742	68.1131	55.1009	93.3522	6331.38	10804.1	-0.770981	0.0620587	0.474859	7891.18	10789.4	-0.451297	0.272911	0.977015	SSRP1	11	-	structure specific recognition protein 1 [Source:HGNC Symbol;Acc:HGNC:11327]
ENSG00000107581	8044	6384	8805	61.5534	49.1872	68.1354	6347.28	8855.93	-0.480497	0.243376	0.779116	8008.66	8843.86	-0.143113	0.727867	1	EIF3A	10	-	eukaryotic translation initiation factor 3 subunit A [Source:HGNC Symbol;Acc:HGNC:3271]
ENSG00000125691	5655	7370	10136	51.393	67.44	93.1538	7327.61	10194.6	-0.476387	0.247286	0.779116	5630.15	10180.7	-0.85458	0.038901	0.583134	RPL23	17	-	ribosomal protein L23 [Source:HGNC Symbol;Acc:HGNC:10316]
ENSG00000141753	11888	2378	6809	293.62	59.1381	170.068	2364.32	6848.39	-1.53429	0.000264364	0.0145963	11835.8	6839.05	0.791275	0.0555346	0.655377	IGFBP4	17	+	insulin like growth factor binding protein 4 [Source:HGNC Symbol;Acc:HGNC:5473]
ENSG00000168003	10061	6132	6414	105.579	64.7916	68.0659	6096.73	6451.1	-0.0815075	0.843215	1	10016.8	6442.3	0.636762	0.122659	0.872412	SLC3A2	11	+	solute carrier family 3 member 2 [Source:HGNC Symbol;Acc:HGNC:11026]
ENSG00000128272	7182	6986	7816	155.231	152.034	170.837	6945.82	7861.21	-0.178603	0.664169	0.983612	7150.45	7850.49	-0.134748	0.743291	1	ATF4	22	+	activating transcription factor 4 [Source:HGNC Symbol;Acc:HGNC:786]
ENSG00000088247	8383	6351	9507	99.8271	76.15	114.487	6314.47	9561.99	-0.598639	0.146547	0.653694	8346.17	9548.95	-0.194226	0.63666	1	KHSRP	19	-	KH-type splicing regulatory protein [Source:HGNC Symbol;Acc:HGNC:6316]
ENSG00000101444	8800	8179	8925	122.797	114.917	125.943	8131.96	8976.63	-0.142568	0.728852	1	8761.34	8964.39	-0.0330532	0.936168	1	AHCY	20	-	adenosylhomocysteinase [Source:HGNC Symbol;Acc:HGNC:343]
ENSG00000128342	8791	8272	5626	120.353	114.027	77.8899	8224.43	5658.54	0.539474	0.1906	0.73218	8752.38	5650.83	0.631201	0.126033	0.872412	LIF	22	-	LIF, interleukin 6 family cytokine [Source:HGNC Symbol;Acc:HGNC:6596]
ENSG00000197451	8370	5478	10017	212.129	139.79	256.729	5446.49	10074.9	-0.887357	0.0320965	0.345071	8333.23	10061.2	-0.271852	0.508534	1	HNRNPAB	5	+	heterogeneous nuclear ribonucleoprotein A/B [Source:HGNC Symbol;Acc:HGNC:5034]
ENSG00000105887	9799	6252	6519	141.047	90.6109	94.8914	6216.04	6556.71	-0.0769738	0.851843	1	9755.95	6547.77	0.57527	0.16284	0.903887	MTPN	7	-	myotrophin [Source:HGNC Symbol;Acc:HGNC:15667]
ENSG00000130723	7809	5508	7514	34.2471	24.3221	33.3244	5476.32	7557.47	-0.464686	0.259333	0.779116	7774.69	7547.16	0.0428509	0.917282	1	PRRC2B	9	+	proline rich coiled-coil 2B [Source:HGNC Symbol;Acc:HGNC:28121]
ENSG00000148248	5930	7102	8116	93.5059	112.757	129.416	7061.15	8162.95	-0.209182	0.611064	0.965604	5903.95	8151.82	-0.465433	0.258488	0.972306	SURF4	9	-	surfeit 4 [Source:HGNC Symbol;Acc:HGNC:11476]
ENSG00000160710	5170	5838	8145	28.9882	32.959	46.1833	5804.42	8192.12	-0.497074	0.227644	0.779116	5147.28	8180.94	-0.668442	0.105404	0.828326	ADAR	1	-	adenosine deaminase, RNA specific [Source:HGNC Symbol;Acc:HGNC:225]
ENSG00000165527	5700	7054	7467	80.1355	99.8538	106.16	7013.43	7510.19	-0.0987279	0.81047	1	5674.96	7499.95	-0.402264	0.328607	1	ARF6	14	+	ADP ribosylation factor 6 [Source:HGNC Symbol;Acc:HGNC:659]
ENSG00000106682	8281	5673	8006	141.012	97.2668	137.864	5640.37	8052.31	-0.513603	0.212648	0.768894	8244.62	8041.33	0.0360178	0.930465	1	EIF4H	7	+	eukaryotic translation initiation factor 4H [Source:HGNC Symbol;Acc:HGNC:12741]
ENSG00000163466	7655	7113	6262	63.3882	59.3055	52.4372	7072.09	6298.22	0.167189	0.684539	0.995678	7621.37	6289.63	0.277069	0.500708	1	ARPC2	2	+	actin related protein 2/3 complex subunit 2 [Source:HGNC Symbol;Acc:HGNC:705]
ENSG00000116489	6740	5021	7361	88.6767	66.5149	97.9376	4992.12	7403.58	-0.568558	0.168018	0.690823	6710.39	7393.48	-0.139856	0.733962	1	CAPZA1	1	+	capping actin protein of muscle Z-line subunit alpha 1 [Source:HGNC Symbol;Acc:HGNC:1488]
ENSG00000176014	9053	6434	6975	119.484	85.5025	93.0949	6397	7015.35	-0.133117	0.746383	1	9013.22	7005.78	0.363492	0.377041	1	TUBB6	18	+	tubulin beta 6 class V [Source:HGNC Symbol;Acc:HGNC:20776]
ENSG00000072274	7991	7082	7797	55.054	49.1273	54.3223	7041.27	7842.1	-0.155402	0.705625	0.996306	7955.89	7831.41	0.0227515	0.956183	1	TFRC	3	-	transferrin receptor [Source:HGNC Symbol;Acc:HGNC:11763]
ENSG00000189403	9452	2376	9812	66.5024	16.8321	69.8127	2362.33	9868.76	-2.0626	1.38418e-06	0.000233804	9410.47	9855.3	-0.0666318	0.871389	1	HMGB1	13	-	high mobility group box 1 [Source:HGNC Symbol;Acc:HGNC:4983]
ENSG00000196305	7109	6410	8647	52.1937	47.3856	64.2004	6373.13	8697.02	-0.44851	0.276066	0.788665	7077.77	8685.16	-0.295253	0.472916	1	IARS	9	-	isoleucyl-tRNA synthetase [Source:HGNC Symbol;Acc:HGNC:5330]
ENSG00000169813	7629	7048	8058	127.433	118.539	136.115	7007.46	8104.61	-0.209847	0.609938	0.965604	7595.48	8093.56	-0.0916314	0.823835	1	HNRNPF	10	-	heterogeneous nuclear ribonucleoprotein F [Source:HGNC Symbol;Acc:HGNC:5039]
ENSG00000167986	6556	5368	8796	25.5367	21.0531	34.6476	5337.13	8846.88	-0.729092	0.077575	0.519819	6527.2	8834.82	-0.43673	0.288813	0.997756	DDB1	11	-	damage specific DNA binding protein 1 [Source:HGNC Symbol;Acc:HGNC:2717]
ENSG00000145425	7189	6189	9729	166.866	144.643	228.365	6153.41	9785.28	-0.669217	0.104879	0.592754	7157.41	9771.93	-0.449199	0.275222	0.977015	RPS3A	4	+	ribosomal protein S3A [Source:HGNC Symbol;Acc:HGNC:10421]
ENSG00000130816	6479	5103	9910	35.9384	28.5007	55.5888	5073.65	9967.32	-0.974164	0.0188172	0.25435	6450.53	9953.73	-0.625809	0.129179	0.872412	DNMT1	19	-	DNA methyltransferase 1 [Source:HGNC Symbol;Acc:HGNC:2976]
ENSG00000146731	8287	6454	8644	115.431	90.5173	121.759	6416.88	8694	-0.438141	0.287279	0.805859	8250.59	8682.15	-0.0735531	0.858201	1	CCT6A	7	+	chaperonin containing TCP1 subunit 6A [Source:HGNC Symbol;Acc:HGNC:1620]
ENSG00000037474	8533	6238	8214	84.2103	61.9851	81.975	6202.12	8261.51	-0.413637	0.315049	0.842206	8495.51	8250.25	0.0422624	0.918377	1	NSUN2	5	-	NOP2/Sun RNA methyltransferase family member 2 [Source:HGNC Symbol;Acc:HGNC:25994]
ENSG00000169504	8203	4629	7749	99.1614	56.3425	94.7281	4602.38	7793.82	-0.759936	0.0660246	0.487236	8166.96	7783.2	0.0694353	0.866112	1	CLIC4	1	+	chloride intracellular channel 4 [Source:HGNC Symbol;Acc:HGNC:13518]
ENSG00000163399	6929	7836	8527	51.853	59.0441	64.5301	7790.93	8576.32	-0.138561	0.736221	1	6898.56	8564.63	-0.312091	0.448098	1	ATP1A1	1	+	ATPase Na+/K+ transporting subunit alpha 1 [Source:HGNC Symbol;Acc:HGNC:799]
ENSG00000099783	8307	5532	9368	80.4029	53.9123	91.6932	5500.18	9422.19	-0.776569	0.0602751	0.469417	8270.5	9409.34	-0.186116	0.650812	1	HNRNPM	19	+	heterogeneous nuclear ribonucleoprotein M [Source:HGNC Symbol;Acc:HGNC:5046]
ENSG00000105640	6545	6397	9564	100.833	99.2315	149.004	6360.21	9619.32	-0.596851	0.147743	0.653694	6516.24	9606.21	-0.559917	0.174294	0.92895	RPL18A	19	+	ribosomal protein L18a [Source:HGNC Symbol;Acc:HGNC:10311]
ENSG00000124207	7154	5770	9355	102.297	83.0751	135.277	5736.81	9409.11	-0.713796	0.0838997	0.542335	7122.57	9396.28	-0.399686	0.331468	1	CSE1L	20	+	chromosome segregation 1 like [Source:HGNC Symbol;Acc:HGNC:2431]
ENSG00000115419	6251	7813	5116	34.5643	43.4986	28.607	7768.07	5145.59	0.594206	0.149718	0.653694	6223.54	5138.58	0.27636	0.502048	1	GLS	2	+	glutaminase [Source:HGNC Symbol;Acc:HGNC:4331]
ENSG00000187109	8836	6700	8689	27.665	21.1217	27.5111	6661.47	8739.26	-0.391665	0.341306	0.863893	8797.18	8727.34	0.0114981	0.977984	1	NAP1L1	12	-	nucleosome assembly protein 1 like 1 [Source:HGNC Symbol;Acc:HGNC:7637]
ENSG00000126457	8192	8020	8878	92.8133	91.49	101.718	7973.87	8929.36	-0.163272	0.691354	0.995678	8156.01	8917.18	-0.128722	0.754313	1	PRMT1	19	+	protein arginine methyltransferase 1 [Source:HGNC Symbol;Acc:HGNC:5187]
ENSG00000179295	7677	7483	8010	59.3976	58.295	62.6719	7439.96	8056.33	-0.114826	0.780203	1	7643.27	8045.35	-0.0739635	0.857459	1	PTPN11	12	+	protein tyrosine phosphatase, non-receptor type 11 [Source:HGNC Symbol;Acc:HGNC:9644]
ENSG00000067057	8006	8832	7168	89.9558	99.9197	81.4469	8781.2	7209.46	0.284523	0.489123	0.901043	7970.82	7199.63	0.146804	0.721212	1	PFKP	10	+	phosphofructokinase, platelet [Source:HGNC Symbol;Acc:HGNC:8878]
ENSG00000213585	8624	7457	7639	148.153	128.986	132.709	7414.11	7683.19	-0.05143	0.900735	1	8586.11	7672.71	0.162266	0.693191	1	VDAC1	5	-	voltage dependent anion channel 1 [Source:HGNC Symbol;Acc:HGNC:12669]
ENSG00000155366	8255	8559	4176	111.36	116.255	56.9684	8509.77	4200.16	1.01866	0.014147	0.211398	8218.73	4194.43	0.97042	0.0193186	0.427588	RHOC	1	-	ras homolog family member C [Source:HGNC Symbol;Acc:HGNC:669]
ENSG00000071082	7060	6523	9186	66.2446	61.6272	87.1637	6485.48	9239.14	-0.510535	0.215246	0.769686	7028.98	9226.54	-0.392468	0.340267	1	RPL31	2	+	ribosomal protein L31 [Source:HGNC Symbol;Acc:HGNC:10334]
ENSG00000137818	7394	6868	9523	122.828	114.876	159.976	6828.5	9578.09	-0.488161	0.235901	0.779116	7361.51	9565.02	-0.37776	0.358587	1	RPLP1	15	+	ribosomal protein lateral stalk subunit P1 [Source:HGNC Symbol;Acc:HGNC:10372]
ENSG00000117632	8531	5958	8204	74.0382	52.0637	72.002	5923.73	8251.46	-0.478133	0.245762	0.779116	8493.52	8240.2	0.0436817	0.915635	1	STMN1	1	-	stathmin 1 [Source:HGNC Symbol;Acc:HGNC:6510]
ENSG00000002834	8638	8189	6029	66.4732	63.4517	46.9182	8141.9	6063.88	0.425119	0.301865	0.825153	8600.05	6055.61	0.506065	0.219339	0.972306	LASP1	17	+	LIM and SH3 protein 1 [Source:HGNC Symbol;Acc:HGNC:6513]
ENSG00000108854	7501	10863	4633	58.5527	85.3801	36.5724	10800.5	4659.8	1.21274	0.00361111	0.0902897	7468.04	4653.45	0.682417	0.0984557	0.801246	SMURF2	17	-	SMAD specific E3 ubiquitin protein ligase 2 [Source:HGNC Symbol;Acc:HGNC:16809]
ENSG00000125977	7673	6202	7923	156.977	127.756	163.917	6166.33	7968.83	-0.369949	0.368771	0.895728	7639.29	7957.96	-0.0589602	0.886223	1	EIF2S2	20	-	eukaryotic translation initiation factor 2 subunit beta [Source:HGNC Symbol;Acc:HGNC:3266]
ENSG00000108106	8979	5088	9818	174.999	99.8465	193.505	5058.74	9874.79	-0.964956	0.0199499	0.263416	8939.55	9861.33	-0.141578	0.730602	1	UBE2S	19	-	ubiquitin conjugating enzyme E2 S [Source:HGNC Symbol;Acc:HGNC:17895]
ENSG00000072501	7573	5358	8619	39.2501	27.9611	45.1744	5327.18	8668.86	-0.702455	0.0889391	0.558582	7539.73	8657.04	-0.199358	0.627859	1	SMC1A	X	-	structural maintenance of chromosomes 1A [Source:HGNC Symbol;Acc:HGNC:11111]
ENSG00000128595	7818	7546	7543	93.6325	90.9969	91.3562	7502.6	7586.63	-0.0160685	0.969168	1	7783.65	7576.29	0.0389555	0.92481	1	CALU	7	+	calumenin [Source:HGNC Symbol;Acc:HGNC:1458]
ENSG00000143384	7415	7171	6809	92.1786	89.7589	85.5983	7129.76	6848.39	0.0580879	0.887963	1	7382.42	6839.05	0.110297	0.788737	1	MCL1	1	-	MCL1, BCL2 family apoptosis regulator [Source:HGNC Symbol;Acc:HGNC:6943]
ENSG00000177119	9914	6936	5078	65.4161	46.0812	33.8838	6896.11	5107.37	0.433192	0.293004	0.812837	9870.44	5100.41	0.952485	0.0215771	0.446645	ANO6	12	+	anoctamin 6 [Source:HGNC Symbol;Acc:HGNC:25240]
ENSG00000164111	6607	6168	5233	118.328	111.226	94.7759	6132.53	5263.27	0.220517	0.592194	0.957119	6577.97	5256.09	0.323645	0.431807	1	ANXA5	4	-	annexin A5 [Source:HGNC Symbol;Acc:HGNC:543]
ENSG00000168615	7875	6781	6852	61.899	53.6668	54.4645	6742	6891.64	-0.031669	0.938969	1	7840.4	6882.24	0.188047	0.647585	1	ADAM9	8	+	ADAM metallopeptidase domain 9 [Source:HGNC Symbol;Acc:HGNC:216]
ENSG00000105323	8490	5301	9089	70.5067	44.3261	76.3312	5270.51	9141.58	-0.794485	0.0546717	0.44893	8452.7	9129.11	-0.11106	0.787164	1	HNRNPUL1	19	+	heterogeneous nuclear ribonucleoprotein U like 1 [Source:HGNC Symbol;Acc:HGNC:17011]
ENSG00000105220	7175	7796	8261	36.5048	39.9373	42.5034	7751.16	8308.79	-0.100223	0.807583	1	7143.48	8297.46	-0.216039	0.599414	1	GPI	19	+	glucose-6-phosphate isomerase [Source:HGNC Symbol;Acc:HGNC:4458]
ENSG00000089159	6111	7799	7042	44.5116	57.1977	51.8704	7754.15	7082.73	0.130659	0.750835	1	6084.15	7073.08	-0.217278	0.59748	1	PXN	12	-	paxillin [Source:HGNC Symbol;Acc:HGNC:9718]
ENSG00000101152	7099	8237	6408	72.9605	85.239	66.6003	8189.63	6445.07	0.345596	0.401026	0.901043	7067.81	6436.28	0.135034	0.74285	1	DNAJC5	20	+	DnaJ heat shock protein family (Hsp40) member C5 [Source:HGNC Symbol;Acc:HGNC:16235]
ENSG00000006118	5218	11205	3985	38.9951	84.3133	30.116	11140.6	4008.05	1.47482	0.000437705	0.0213725	5195.07	4002.59	0.376202	0.361349	1	TMEM132A	11	+	transmembrane protein 132A [Source:HGNC Symbol;Acc:HGNC:31092]
ENSG00000171314	8018	5235	7747	169.657	111.532	165.768	5204.89	7791.81	-0.582079	0.158143	0.670661	7982.77	7781.19	0.036899	0.928775	1	PGAM1	10	+	phosphoglycerate mutase 1 [Source:HGNC Symbol;Acc:HGNC:8888]
ENSG00000135829	7628	5179	8385	73.4254	50.195	81.621	5149.21	8433.5	-0.711766	0.0848446	0.54622	7594.49	8422	-0.149209	0.716793	1	DHX9	1	+	DExH-box helicase 9 [Source:HGNC Symbol;Acc:HGNC:2750]
ENSG00000137331	8335	10150	3920	333.999	409.529	158.851	10091.6	3942.68	1.35588	0.00118629	0.0426001	8298.38	3937.3	1.0756	0.00966651	0.306688	IER3	6	-	immediate early response 3 [Source:HGNC Symbol;Acc:HGNC:5392]
ENSG00000108107	6763	6562	7947	53.0051	51.7837	62.9861	6524.26	7992.97	-0.292912	0.476513	0.901043	6733.29	7982.07	-0.245448	0.550738	1	RPL28	19	+	ribosomal protein L28 [Source:HGNC Symbol;Acc:HGNC:10330]
ENSG00000125107	6483	5146	7940	32.4613	25.9441	40.2044	5116.4	7985.93	-0.642317	0.119623	0.633247	6454.52	7975.04	-0.305177	0.458276	1	CNOT1	16	-	CCR4-NOT transcription complex subunit 1 [Source:HGNC Symbol;Acc:HGNC:7877]
ENSG00000175063	8240	6027	8654	348.166	256.412	369.776	5992.34	8704.06	-0.53856	0.191293	0.73218	8203.8	8692.19	-0.0834266	0.83937	1	UBE2C	20	+	ubiquitin conjugating enzyme E2 C [Source:HGNC Symbol;Acc:HGNC:15937]
ENSG00000171858	7036	6544	9027	373.723	349.982	484.876	6506.36	9079.22	-0.480708	0.243146	0.779116	7005.09	9066.84	-0.37219	0.36575	1	RPS21	20	+	ribosomal protein S21 [Source:HGNC Symbol;Acc:HGNC:10409]
ENSG00000171867	6621	9122	6815	126.19	175.054	131.35	9069.54	6854.42	0.403988	0.326342	0.842251	6591.91	6845.07	-0.0543686	0.895141	1	PRNP	20	+	prion protein [Source:HGNC Symbol;Acc:HGNC:9449]
ENSG00000161011	4001	6346	5292	28.404	45.3618	37.9922	6309.5	5322.61	0.245387	0.551102	0.923826	3983.42	5315.35	-0.416146	0.312724	1	SQSTM1	5	+	sequestosome 1 [Source:HGNC Symbol;Acc:HGNC:11280]
ENSG00000131165	7285	5881	5976	123.394	100.299	102.362	5847.18	6010.57	-0.0397603	0.923397	1	7252.99	6002.37	0.273039	0.507007	1	CHMP1A	16	-	charged multivesicular body protein 1A [Source:HGNC Symbol;Acc:HGNC:8740]
ENSG00000156261	6970	5959	8706	113.359	97.5833	143.187	5924.73	8756.36	-0.563572	0.171593	0.696111	6939.38	8744.42	-0.333551	0.41754	1	CCT8	21	-	chaperonin containing TCP1 subunit 8 [Source:HGNC Symbol;Acc:HGNC:1623]
ENSG00000049759	6599	6248	5224	20.5427	19.5839	16.4455	6212.07	5254.22	0.241592	0.557294	0.928192	6570.01	5247.05	0.324381	0.430765	1	NEDD4L	18	+	neural precursor cell expressed, developmentally down-regulated 4-like, E3 ubiquitin protein ligase [Source:HGNC Symbol;Acc:HGNC:7728]
ENSG00000114391	6278	6525	8945	127.193	133.107	183.267	6487.47	8996.74	-0.471738	0.252021	0.779116	6250.42	8984.47	-0.523473	0.203929	0.972306	RPL24	3	-	ribosomal protein L24 [Source:HGNC Symbol;Acc:HGNC:10325]
ENSG00000101608	6446	4908	5636	107.938	82.7501	95.4375	4879.77	5668.6	-0.216174	0.599606	0.962197	6417.68	5660.87	0.181024	0.6601	1	MYL12A	18	+	myosin light chain 12A [Source:HGNC Symbol;Acc:HGNC:16701]
ENSG00000119318	7028	7022	7956	82.7484	83.2468	94.7296	6981.61	8002.02	-0.1968	0.632344	0.965604	6997.12	7991.11	-0.191631	0.641316	1	RAD23B	9	+	RAD23 homolog B, nucleotide excision repair protein [Source:HGNC Symbol;Acc:HGNC:9813]
ENSG00000168906	6778	5906	8894	82.0815	72.0138	108.919	5872.03	8945.45	-0.607283	0.140897	0.649011	6748.22	8933.25	-0.404671	0.32554	1	MAT2A	2	+	methionine adenosyltransferase 2A [Source:HGNC Symbol;Acc:HGNC:6904]
ENSG00000184640	6706	6550	6733	28.3702	27.901	28.8052	6512.33	6771.95	-0.0563959	0.891247	1	6676.54	6762.71	-0.0185017	0.964499	1	2024-09-09	17	+	septin 9 [Source:HGNC Symbol;Acc:HGNC:7323]
ENSG00000089154	6260	7064	8074	35.2344	40.0333	45.9562	7023.37	8120.7	-0.209437	0.610634	0.965604	6232.5	8109.63	-0.379819	0.356147	1	GCN1	12	-	GCN1, eIF2 alpha kinase activator homolog [Source:HGNC Symbol;Acc:HGNC:4199]
ENSG00000164733	6325	7894	4692	46.2688	58.1438	34.7095	7848.6	4719.14	0.733896	0.0757384	0.512938	6297.21	4712.71	0.418148	0.310153	1	CTSB	8	-	cathepsin B [Source:HGNC Symbol;Acc:HGNC:2527]
ENSG00000083857	5407	4733	4745	18.1618	16.0073	16.1176	4705.78	4772.45	-0.0202951	0.961224	1	5383.24	4765.94	0.175711	0.669685	1	FAT1	4	-	FAT atypical cadherin 1 [Source:HGNC Symbol;Acc:HGNC:3595]
ENSG00000086061	7922	5307	8423	157.678	106.357	169.538	5276.48	8471.72	-0.683067	0.0980403	0.571093	7887.19	8460.17	-0.101173	0.805782	1	DNAJA1	9	+	DnaJ heat shock protein family (Hsp40) member A1 [Source:HGNC Symbol;Acc:HGNC:5229]
ENSG00000100664	9168	5173	7085	58.5733	33.2772	45.775	5143.25	7125.98	-0.470399	0.253614	0.779116	9127.72	7116.27	0.359129	0.382769	1	EIF5	14	+	eukaryotic translation initiation factor 5 [Source:HGNC Symbol;Acc:HGNC:3299]
ENSG00000175550	7903	8900	6187	247.225	280.329	195.724	8848.81	6222.79	0.507914	0.21764	0.77015	7868.28	6214.3	0.340449	0.408106	1	DRAP1	11	+	DR1 associated protein 1 [Source:HGNC Symbol;Acc:HGNC:3019]
ENSG00000148154	4108	7372	7329	48.368	87.3961	87.2641	7329.6	7371.4	-0.00820259	0.98445	1	4089.95	7361.34	-0.847866	0.0405775	0.583134	UGCG	9	+	UDP-glucose ceramide glucosyltransferase [Source:HGNC Symbol;Acc:HGNC:12524]
ENSG00000164032	9275	4988	8254	218.836	118.498	196.94	4959.31	8301.75	-0.74326	0.0720791	0.510902	9234.25	8290.42	0.155547	0.705241	1	H2AFZ	4	-	H2A histone family member Z [Source:HGNC Symbol;Acc:HGNC:4741]
ENSG00000163931	7410	5821	9636	42.352	33.4991	55.695	5787.52	9691.74	-0.743797	0.0717867	0.510902	7377.44	9678.52	-0.39166	0.341214	1	TKT	3	-	transketolase [Source:HGNC Symbol;Acc:HGNC:11834]
ENSG00000116285	6149	11304	4936	79.8188	147.745	64.7946	11239	4964.55	1.17876	0.00463881	0.106417	6121.98	4957.78	0.304297	0.459897	1	ERRFI1	1	-	ERBB receptor feedback inhibitor 1 [Source:HGNC Symbol;Acc:HGNC:18185]
ENSG00000134308	7145	6265	6440	143.104	126.343	130.436	6228.97	6477.25	-0.0563875	0.891291	1	7113.61	6468.42	0.137166	0.738928	1	YWHAQ	2	-	tyrosine 3-monooxygenase/tryptophan 5-monooxygenase activation protein theta [Source:HGNC Symbol;Acc:HGNC:12854]
ENSG00000114353	7481	3981	6194	53.1371	28.4714	44.491	3958.1	6229.83	-0.654366	0.113125	0.61935	7448.13	6221.33	0.25965	0.528014	1	GNAI2	3	+	G protein subunit alpha i2 [Source:HGNC Symbol;Acc:HGNC:4385]
ENSG00000135404	7725	8695	4927	159.422	180.675	102.824	8644.99	4955.5	0.802819	0.0522408	0.436994	7691.06	4948.74	0.636107	0.123246	0.872412	CD63	12	-	CD63 molecule [Source:HGNC Symbol;Acc:HGNC:1692]
ENSG00000182899	6327	7546	8552	110.58	132.793	151.151	7502.6	8601.47	-0.197189	0.631609	0.965604	6299.2	8589.74	-0.447438	0.277224	0.978959	RPL35A	3	+	ribosomal protein L35a [Source:HGNC Symbol;Acc:HGNC:10345]
ENSG00000126777	8200	7167	6599	25.3523	22.3111	20.6322	7125.78	6637.17	0.102478	0.803443	1	8163.97	6628.12	0.300666	0.464914	1	KTN1	14	+	kinectin 1 [Source:HGNC Symbol;Acc:HGNC:6467]
ENSG00000138448	6186	5689	4447	40.9368	37.9069	29.7601	5656.28	4472.72	0.338692	0.410961	0.901043	6158.82	4466.62	0.463458	0.26085	0.972306	ITGAV	2	+	integrin subunit alpha V [Source:HGNC Symbol;Acc:HGNC:6150]
ENSG00000134352	7390	6133	5756	43.215	36.1112	34.0388	6097.73	5789.3	0.0748824	0.855889	1	7357.53	5781.4	0.347796	0.398163	1	IL6ST	5	-	interleukin 6 signal transducer [Source:HGNC Symbol;Acc:HGNC:6021]
ENSG00000069275	8872	4238	8115	73.6453	35.4212	68.1201	4213.63	8161.94	-0.953829	0.021447	0.275663	8833.02	8150.81	0.115962	0.778024	1	NUCKS1	1	-	nuclear casein kinase and cyclin dependent kinase substrate 1 [Source:HGNC Symbol;Acc:HGNC:29923]
ENSG00000006327	7243	8196	5867	212.969	242.649	174.452	8148.86	5900.94	0.465646	0.258273	0.779116	7211.18	5892.89	0.291254	0.479125	1	TNFRSF12A	16	+	TNF receptor superfamily member 12A [Source:HGNC Symbol;Acc:HGNC:18152]
ENSG00000070614	4420	7466	5114	25.2043	42.8666	29.4901	7423.06	5143.58	0.52923	0.199217	0.749255	4400.58	5136.57	-0.223105	0.588096	1	NDST1	5	+	N-deacetylase and N-sulfotransferase 1 [Source:HGNC Symbol;Acc:HGNC:7680]
ENSG00000065000	5659	8302	5929	35.7014	52.7359	37.8259	8254.25	5963.3	0.469019	0.254841	0.779116	5634.14	5955.16	-0.079945	0.846252	1	AP3D1	19	-	adaptor related protein complex 3 subunit delta 1 [Source:HGNC Symbol;Acc:HGNC:568]
ENSG00000118181	5997	5901	8723	220.624	218.587	324.525	5867.06	8773.46	-0.580497	0.159162	0.673352	5970.65	8761.49	-0.553279	0.179504	0.942589	RPS25	11	-	ribosomal protein S25 [Source:HGNC Symbol;Acc:HGNC:10413]
ENSG00000171793	6325	4002	7015	29.8415	19.0115	33.4696	3978.98	7055.58	-0.826345	0.0458973	0.40439	6297.21	7045.96	-0.16208	0.693692	1	CTPS1	1	+	CTP synthase 1 [Source:HGNC Symbol;Acc:HGNC:2519]
ENSG00000127483	6721	4636	7826	49.0731	34.0826	57.7847	4609.34	7871.27	-0.772021	0.0618748	0.474859	6691.47	7860.54	-0.2323	0.572286	1	HP1BP3	1	-	heterochromatin protein 1 binding protein 3 [Source:HGNC Symbol;Acc:HGNC:24973]
ENSG00000101057	7321	4382	7875	143.25	86.3326	155.825	4356.8	7920.55	-0.862314	0.0372894	0.371964	7288.83	7909.75	-0.117942	0.774404	1	MYBL2	20	+	MYB proto-oncogene like 2 [Source:HGNC Symbol;Acc:HGNC:7548]
ENSG00000133816	6582	6198	5485	17.7133	16.7947	14.9273	6162.35	5516.73	0.159665	0.698165	0.995678	6553.08	5509.21	0.250324	0.543075	1	MICAL2	11	+	microtubule associated monooxygenase, calponin and LIM domain containing 2 [Source:HGNC Symbol;Acc:HGNC:24693]
ENSG00000067082	5509	7872	4524	48.7612	70.1562	40.4937	7826.73	4550.17	0.782472	0.0584735	0.461854	5484.8	4543.96	0.27148	0.5098	1	KLF6	10	-	Kruppel like factor 6 [Source:HGNC Symbol;Acc:HGNC:2235]
ENSG00000117523	7915	5703	6761	30.3451	22.0151	26.2127	5670.2	6800.11	-0.262153	0.524151	0.910126	7880.22	6790.84	0.214644	0.601822	1	PRRC2C	1	+	proline rich coiled-coil 2C [Source:HGNC Symbol;Acc:HGNC:24903]
ENSG00000104852	6855	6316	6828	79.5225	73.7741	80.1013	6279.67	6867.5	-0.129092	0.753827	1	6824.88	6858.13	-0.00701132	0.986794	1	SNRNP70	19	+	small nuclear ribonucleoprotein U1 subunit 70 [Source:HGNC Symbol;Acc:HGNC:11150]
ENSG00000198561	6268	5650	5819	38.7119	35.1352	36.3435	5617.51	5852.66	-0.0591615	0.886029	1	6240.46	5844.68	0.0945269	0.818543	1	CTNND1	11	+	catenin delta 1 [Source:HGNC Symbol;Acc:HGNC:2515]
ENSG00000105976	8454	7876	6567	65.2606	61.2172	51.2647	7830.7	6604.99	0.245582	0.550541	0.92313	8416.86	6595.98	0.351689	0.392764	1	MET	7	+	MET proto-oncogene, receptor tyrosine kinase [Source:HGNC Symbol;Acc:HGNC:7029]
ENSG00000134287	6913	6829	5552	75.097	74.6951	60.9914	6789.72	5584.12	0.282019	0.49323	0.901043	6882.63	5576.5	0.303593	0.460781	1	ARF3	12	-	ADP ribosylation factor 3 [Source:HGNC Symbol;Acc:HGNC:654]
ENSG00000188643	10108	10956	4229	322.894	352.392	136.614	10893	4253.46	1.35666	0.00117688	0.0423955	10063.6	4247.66	1.24438	0.00284861	0.158743	S100A16	1	-	S100 calcium binding protein A16 [Source:HGNC Symbol;Acc:HGNC:20441]
ENSG00000105401	6599	6405	6383	117.913	115.234	115.338	6368.16	6419.92	-0.0116783	0.977764	1	6570.01	6411.17	0.035307	0.931955	1	CDC37	19	-	cell division cycle 37 [Source:HGNC Symbol;Acc:HGNC:1735]
ENSG00000136238	5241	4664	6226	91.4524	81.9442	109.863	4637.18	6262.01	-0.43337	0.292933	0.812837	5217.97	6253.48	-0.261163	0.525822	1	RAC1	7	+	Rac family small GTPase 1 [Source:HGNC Symbol;Acc:HGNC:9801]
ENSG00000099817	6229	6299	7689	69.5721	70.8382	86.846	6262.77	7733.48	-0.30431	0.459586	0.901043	6201.63	7722.93	-0.316495	0.441839	1	POLR2E	19	-	RNA polymerase II subunit E [Source:HGNC Symbol;Acc:HGNC:9192]
ENSG00000166949	5285	6930	6357	31.5125	41.6055	38.3313	6890.14	6393.77	0.107865	0.793347	1	5261.78	6385.05	-0.279142	0.497723	1	SMAD3	15	+	SMAD family member 3 [Source:HGNC Symbol;Acc:HGNC:6769]
ENSG00000125868	6309	7186	6073	89.0198	102.092	86.6548	7144.67	6108.13	0.226133	0.582623	0.952585	6281.28	6099.8	0.0422961	0.918472	1	DSTN	20	+	destrin, actin depolymerizing factor [Source:HGNC Symbol;Acc:HGNC:15750]
ENSG00000163902	6927	5699	6149	94.2875	78.1064	84.6402	5666.22	6184.57	-0.126283	0.759116	1	6896.57	6176.14	0.159171	0.698942	1	RPN1	3	-	ribophorin I [Source:HGNC Symbol;Acc:HGNC:10381]
ENSG00000145555	6354	5411	8623	24.7268	21.202	33.9346	5379.88	8672.88	-0.688924	0.0952034	0.562813	6326.08	8661.05	-0.453222	0.271076	0.977015	MYO10	5	-	myosin X [Source:HGNC Symbol;Acc:HGNC:7593]
ENSG00000134871	1582	3648	5051	4.4556	10.3451	14.386	3627.02	5080.22	-0.486092	0.238667	0.779116	1575.05	5073.29	-1.68745	6.60832e-05	0.0134697	COL4A2	13	+	collagen type IV alpha 2 chain [Source:HGNC Symbol;Acc:HGNC:2203]
ENSG00000058262	5910	7647	6798	68.3702	89.0736	79.5286	7603.02	6837.32	0.153138	0.709747	0.999664	5884.03	6828	-0.214653	0.601952	1	SEC61A1	3	+	Sec61 translocon alpha 1 subunit [Source:HGNC Symbol;Acc:HGNC:18276]
ENSG00000135916	5446	7912	5613	113.337	165.79	118.127	7866.5	5645.47	0.478619	0.245338	0.779116	5422.07	5637.77	-0.0562789	0.891597	1	ITM2C	2	+	integral membrane protein 2C [Source:HGNC Symbol;Acc:HGNC:6175]
ENSG00000092820	4070	6167	6343	66.174	100.959	104.292	6131.53	6379.69	-0.0572378	0.889666	1	4052.12	6370.99	-0.652825	0.113946	0.860906	EZR	6	-	ezrin [Source:HGNC Symbol;Acc:HGNC:12691]
ENSG00000137801	4452	2647	5453	26.4152	15.8136	32.7188	2631.78	5484.54	-1.0593	0.0108893	0.18138	4432.44	5477.06	-0.305294	0.458594	1	THBS1	15	+	thrombospondin 1 [Source:HGNC Symbol;Acc:HGNC:11785]
ENSG00000169714	5994	5942	8158	169.019	168.706	232.629	5907.83	8205.19	-0.473901	0.249955	0.779116	5967.66	8194	-0.457393	0.266764	0.975382	CNBP	3	-	CCHC-type zinc finger nucleic acid binding protein [Source:HGNC Symbol;Acc:HGNC:13164]
ENSG00000125844	8887	6514	5538	69.183	51.0588	43.5974	6476.54	5570.04	0.217532	0.597151	0.960827	8847.95	5562.44	0.669614	0.104744	0.828326	RRBP1	20	-	ribosome binding protein 1 [Source:HGNC Symbol;Acc:HGNC:10448]
ENSG00000072778	5025	5792	5551	56.1246	65.1365	62.6976	5758.69	5583.11	0.0446705	0.913945	1	5002.92	5575.5	-0.156325	0.704292	1	ACADVL	17	+	acyl-CoA dehydrogenase very long chain [Source:HGNC Symbol;Acc:HGNC:92]
ENSG00000164889	6687	8592	5678	47.8728	61.9343	41.107	8542.58	5710.84	0.580958	0.158858	0.672606	6657.62	5703.06	0.223267	0.587488	1	SLC4A2	7	+	solute carrier family 4 member 2 [Source:HGNC Symbol;Acc:HGNC:11028]
ENSG00000030582	3861	5328	5094	57.0101	79.2127	76.0631	5297.36	5123.47	0.0481515	0.907291	1	3844.04	5116.48	-0.412518	0.317014	1	GRN	17	+	granulin precursor [Source:HGNC Symbol;Acc:HGNC:4601]
ENSG00000063046	6439	6133	7512	56.9279	54.5958	67.1623	6097.73	7555.45	-0.309241	0.452381	0.901043	6410.71	7545.15	-0.235061	0.567772	1	EIF4B	12	+	eukaryotic translation initiation factor 4B [Source:HGNC Symbol;Acc:HGNC:3285]
ENSG00000145901	4436	8840	3213	41.609	83.4886	30.4768	8789.16	3231.59	1.44345	0.000575965	0.026025	4416.51	3227.18	0.452618	0.272679	0.977015	TNIP1	5	-	TNFAIP3 interacting protein 1 [Source:HGNC Symbol;Acc:HGNC:16903]
ENSG00000110958	7732	5805	6917	123.606	93.4393	111.823	5771.61	6957.01	-0.269487	0.51259	0.903075	7698.03	6947.52	0.147988	0.719085	1	PTGES3	12	-	prostaglandin E synthase 3 [Source:HGNC Symbol;Acc:HGNC:16049]
ENSG00000132646	5624	3339	7804	207.746	124.189	291.519	3319.8	7849.14	-1.24141	0.00292883	0.0796971	5599.29	7838.44	-0.485313	0.238829	0.972306	PCNA	20	-	proliferating cell nuclear antigen [Source:HGNC Symbol;Acc:HGNC:8729]
ENSG00000124795	6673	4090	7684	83.1447	51.3116	96.8198	4066.48	7728.45	-0.926378	0.0254392	0.300214	6643.68	7717.91	-0.216223	0.599171	1	DEK	6	-	DEK proto-oncogene [Source:HGNC Symbol;Acc:HGNC:2768]
ENSG00000101361	6102	4737	9230	61.4241	48.0119	93.9575	4709.76	9283.39	-0.978981	0.0182648	0.250145	6075.19	9270.73	-0.609743	0.139278	0.872412	NOP56	20	+	NOP56 ribonucleoprotein [Source:HGNC Symbol;Acc:HGNC:15911]
ENSG00000167548	6735	7077	6484	17.8649	18.9013	17.3928	7036.3	6521.51	0.109609	0.790061	1	6705.41	6512.61	0.042088	0.918835	1	KMT2D	12	-	lysine methyltransferase 2D [Source:HGNC Symbol;Acc:HGNC:7133]
ENSG00000185896	4428	6565	5618	41.9248	62.586	53.7908	6527.24	5650.5	0.208092	0.613152	0.965604	4408.54	5642.79	-0.356098	0.387385	1	LAMP1	13	+	lysosomal associated membrane protein 1 [Source:HGNC Symbol;Acc:HGNC:6499]
ENSG00000143799	5847	4930	7898	44.3174	37.6242	60.537	4901.65	7943.69	-0.696528	0.0917025	0.558582	5821.31	7932.85	-0.446488	0.278326	0.981624	PARP1	1	-	poly(ADP-ribose) polymerase 1 [Source:HGNC Symbol;Acc:HGNC:270]
ENSG00000104964	3396	8706	6023	34.8302	89.9053	62.4689	8655.93	6057.84	0.514876	0.211452	0.768894	3381.08	6049.58	-0.839327	0.0427245	0.593548	AES	19	-	amino-terminal enhancer of split [Source:HGNC Symbol;Acc:HGNC:307]
ENSG00000131504	8840	4217	6783	65.1313	31.2838	50.5385	4192.75	6822.24	-0.702332	0.0891749	0.558582	8801.16	6812.93	0.369412	0.369362	1	DIAPH1	5	-	diaphanous related formin 1 [Source:HGNC Symbol;Acc:HGNC:2876]
ENSG00000144959	9336	4633	3438	105.511	52.7201	39.292	4606.35	3457.89	0.413722	0.315801	0.842206	9294.98	3453.17	1.4285	0.000652474	0.0670137	NCEH1	3	-	neutral cholesterol ester hydrolase 1 [Source:HGNC Symbol;Acc:HGNC:29260]
ENSG00000185567	4908	12273	2122	14.2075	35.7719	6.21185	12202.4	2134.28	2.51528	7.00878e-09	3.13375e-06	4886.44	2131.36	1.19696	0.00414062	0.203014	AHNAK2	14	-	AHNAK nucleoprotein 2 [Source:HGNC Symbol;Acc:HGNC:20125]
ENSG00000011426	7097	3566	6498	64.1439	32.452	59.3914	3545.49	6535.59	-0.882308	0.0332465	0.353006	7065.82	6526.68	0.114506	0.780898	1	ANLN	7	+	anillin actin binding protein [Source:HGNC Symbol;Acc:HGNC:14082]
ENSG00000204256	6189	4767	6285	45.8355	35.5472	47.0706	4739.58	6321.36	-0.415464	0.313251	0.840084	6161.81	6312.74	-0.0349108	0.932743	1	BRD2	6	+	bromodomain containing 2 [Source:HGNC Symbol;Acc:HGNC:1103]
ENSG00000013588	4622	5917	8289	29.7569	38.3564	53.9663	5882.97	8336.95	-0.502966	0.22219	0.778637	4601.69	8325.58	-0.855368	0.0388021	0.583134	GPRC5A	12	+	G protein-coupled receptor class C group 5 member A [Source:HGNC Symbol;Acc:HGNC:9836]
ENSG00000233276	7167	5745	7233	272.333	219.802	277.936	5711.96	7274.84	-0.348923	0.396651	0.901043	7135.51	7264.92	-0.0259294	0.950061	1	GPX1	3	-	glutathione peroxidase 1 [Source:HGNC Symbol;Acc:HGNC:4553]
ENSG00000166226	7187	6351	6865	90.3572	80.3963	87.2808	6314.47	6904.71	-0.128916	0.754147	1	7155.42	6895.3	0.053424	0.896934	1	CCT2	12	+	chaperonin containing TCP1 subunit 2 [Source:HGNC Symbol;Acc:HGNC:1615]
ENSG00000204463	6397	6700	5905	65.4608	69.0333	61.1066	6661.47	5939.16	0.165578	0.687476	0.995678	6368.89	5931.06	0.102751	0.803016	1	BAG6	6	-	BCL2 associated athanogene 6 [Source:HGNC Symbol;Acc:HGNC:13919]
ENSG00000103342	7352	6809	6420	49.8241	46.4618	43.9979	6769.84	6457.14	0.0682259	0.868542	1	7319.7	6448.33	0.182855	0.656746	1	GSPT1	16	-	G1 to S phase transition 1 [Source:HGNC Symbol;Acc:HGNC:4621]
ENSG00000152795	6057	5128	7196	60.1027	51.2346	72.2088	5098.51	7237.63	-0.505431	0.220094	0.775019	6030.39	7227.76	-0.261292	0.525442	1	HNRNPDL	4	-	heterogeneous nuclear ribonucleoprotein D like [Source:HGNC Symbol;Acc:HGNC:5037]
ENSG00000135316	6814	4979	7977	45.1256	33.2003	53.4224	4950.36	8023.14	-0.696619	0.0916534	0.558582	6784.06	8012.2	-0.240045	0.559534	1	SYNCRIP	6	-	synaptotagmin binding cytoplasmic RNA interacting protein [Source:HGNC Symbol;Acc:HGNC:16918]
ENSG00000106263	6213	6055	7624	37.5193	36.8168	46.5586	6020.18	7668.1	-0.349057	0.396408	0.901043	6185.7	7657.64	-0.307958	0.454242	1	EIF3B	7	+	eukaryotic translation initiation factor 3 subunit B [Source:HGNC Symbol;Acc:HGNC:3280]
ENSG00000108639	7563	5716	5138	100.872	76.7626	69.3004	5683.13	5167.72	0.137153	0.739165	1	7529.77	5160.67	0.545036	0.186183	0.957581	SYNGR2	17	+	synaptogyrin 2 [Source:HGNC Symbol;Acc:HGNC:11499]
ENSG00000120889	5699	5678	5015	60.0367	60.2272	53.426	5645.34	5044.01	0.162487	0.693193	0.995678	5673.96	5037.13	0.17175	0.676646	1	TNFRSF10B	8	-	TNF receptor superfamily member 10b [Source:HGNC Symbol;Acc:HGNC:11905]
ENSG00000132182	6751	3990	7765	44.8341	26.6804	52.1488	3967.05	7809.92	-0.977217	0.0185156	0.251886	6721.34	7799.27	-0.214586	0.601929	1	NUP210	3	-	nucleoporin 210 [Source:HGNC Symbol;Acc:HGNC:30052]
ENSG00000204394	5001	6943	7668	44.687	62.467	69.2899	6903.07	7712.36	-0.159931	0.697473	0.995678	4979.03	7701.84	-0.629326	0.127259	0.872412	VARS	6	-	valyl-tRNA synthetase [Source:HGNC Symbol;Acc:HGNC:12651]
ENSG00000172037	2763	6924	4906	21.8696	55.1817	39.269	6884.18	4934.38	0.480406	0.243742	0.779116	2750.86	4927.65	-0.840988	0.0424634	0.592315	LAMB2	3	-	laminin subunit beta 2 [Source:HGNC Symbol;Acc:HGNC:6487]
ENSG00000108828	7434	5510	4244	115.38	86.1069	66.611	5478.31	4268.55	0.359976	0.382295	0.901043	7401.34	4262.73	0.795991	0.0543345	0.65424	VAT1	17	-	vesicle amine transport 1 [Source:HGNC Symbol;Acc:HGNC:16919]
ENSG00000161203	6141	7083	5904	70.1612	81.4805	68.213	7042.26	5938.15	0.246021	0.549943	0.92271	6114.02	5930.05	0.0440749	0.915054	1	AP2M1	3	+	adaptor related protein complex 2 subunit mu 1 [Source:HGNC Symbol;Acc:HGNC:564]
ENSG00000131051	5557	5097	6377	25.2977	23.3633	29.3576	5067.69	6413.89	-0.339864	0.409161	0.901043	5532.58	6405.14	-0.211272	0.607757	1	RBM39	20	-	RNA binding motif protein 39 [Source:HGNC Symbol;Acc:HGNC:15923]
ENSG00000125970	7582	4931	5878	54.8365	35.9087	42.9911	4902.64	5912	-0.270081	0.511871	0.902615	7548.69	5903.94	0.354541	0.389065	1	RALY	20	+	RALY heterogeneous nuclear ribonucleoprotein [Source:HGNC Symbol;Acc:HGNC:15921]
ENSG00000077549	7273	4228	5140	122.05	71.4392	87.2266	4203.68	5169.73	-0.298427	0.468842	0.901043	7241.05	5162.68	0.488067	0.236277	0.972306	CAPZB	1	-	capping actin protein of muscle Z-line subunit beta [Source:HGNC Symbol;Acc:HGNC:1491]
ENSG00000153395	3811	8798	5554	31.8879	74.1225	46.9955	8747.4	5586.13	0.646994	0.116905	0.6259	3794.26	5578.51	-0.556047	0.177857	0.938038	LPCAT1	5	-	lysophosphatidylcholine acyltransferase 1 [Source:HGNC Symbol;Acc:HGNC:25718]
ENSG00000104904	5552	5691	6250	87.8003	90.6179	99.9516	5658.27	6286.15	-0.151813	0.712322	1	5527.61	6277.58	-0.18355	0.655683	1	OAZ1	19	+	ornithine decarboxylase antizyme 1 [Source:HGNC Symbol;Acc:HGNC:8095]
ENSG00000049656	6596	6238	5891	54.6607	52.0497	49.3681	6202.12	5925.08	0.0659272	0.873006	1	6567.02	5917	0.150371	0.714896	1	CLPTM1L	5	-	CLPTM1 like [Source:HGNC Symbol;Acc:HGNC:24308]
ENSG00000115524	6359	5378	5813	37.7054	32.1081	34.856	5347.07	5846.63	-0.128853	0.754418	1	6331.06	5838.65	0.11681	0.776693	1	SF3B1	2	-	splicing factor 3b subunit 1 [Source:HGNC Symbol;Acc:HGNC:10768]
ENSG00000157106	7282	5977	5022	15.2257	12.5831	10.6186	5942.62	5051.05	0.234512	0.568957	0.940821	7250.01	5044.16	0.523357	0.204248	0.972306	SMG1	16	-	SMG1, nonsense mediated mRNA decay associated PI3K related kinase [Source:HGNC Symbol;Acc:HGNC:30045]
ENSG00000120705	6513	5029	6748	76.9181	59.8009	80.5908	5000.08	6787.03	-0.440821	0.284634	0.801639	6484.38	6777.78	-0.0638416	0.876944	1	ETF1	5	-	eukaryotic translation termination factor 1 [Source:HGNC Symbol;Acc:HGNC:3477]
ENSG00000084623	5868	6433	6001	184.842	204.034	191.16	6396	6035.71	0.0836446	0.839157	1	5842.22	6027.48	-0.0450382	0.913204	1	EIF3I	1	+	eukaryotic translation initiation factor 3 subunit I [Source:HGNC Symbol;Acc:HGNC:3272]
ENSG00000131143	5211	6057	6489	59.0886	69.1543	74.4087	6022.16	6526.54	-0.116033	0.778114	1	5188.1	6517.64	-0.329134	0.424062	1	COX4I1	16	+	cytochrome c oxidase subunit 4I1 [Source:HGNC Symbol;Acc:HGNC:2265]
ENSG00000106366	4393	6201	2383	74.829	106.353	41.0484	6165.34	2396.78	1.36303	0.00113552	0.0412972	4373.7	2393.52	0.869688	0.0360674	0.564566	SERPINE1	7	+	serpin family E member 1 [Source:HGNC Symbol;Acc:HGNC:8583]
ENSG00000090861	6466	4613	6855	78.1117	56.1103	83.7434	4586.47	6894.65	-0.588081	0.154051	0.660416	6437.59	6885.25	-0.0969864	0.813819	1	AARS	16	-	alanyl-tRNA synthetase [Source:HGNC Symbol;Acc:HGNC:20]
ENSG00000231925	5103	4797	4479	54.8426	51.9088	48.6784	4769.41	4504.91	0.0823111	0.841951	1	5080.58	4498.77	0.175459	0.670206	1	TAPBP	6	-	TAP binding protein [Source:HGNC Symbol;Acc:HGNC:11566]
ENSG00000124486	6667	5854	5621	25.9467	22.9395	22.1222	5820.33	5653.52	0.0419526	0.919184	1	6637.71	5645.81	0.233501	0.570486	1	USP9X	X	+	ubiquitin specific peptidase 9 X-linked [Source:HGNC Symbol;Acc:HGNC:12632]
ENSG00000061676	5958	5433	5348	14.3758	13.1993	13.0493	5401.75	5378.94	0.00610701	0.988666	1	5931.82	5371.6	0.14312	0.728197	1	NCKAP1	2	-	NCK associated protein 1 [Source:HGNC Symbol;Acc:HGNC:7666]
ENSG00000124193	5949	4834	7116	70.3797	57.5823	85.1338	4806.2	7157.16	-0.574479	0.163695	0.683402	5922.86	7147.4	-0.271119	0.510011	1	SRSF6	20	+	serine and arginine rich splicing factor 6 [Source:HGNC Symbol;Acc:HGNC:10788]
ENSG00000007202	6192	7301	5478	36.4329	43.2538	32.5948	7259.01	5509.69	0.397794	0.334035	0.853303	6164.79	5502.17	0.164048	0.690297	1	KIAA0100	17	-	KIAA0100 [Source:HGNC Symbol;Acc:HGNC:28960]
ENSG00000063244	6182	5950	7129	81.6317	79.1089	95.1966	5915.78	7170.24	-0.277447	0.500191	0.901043	6154.84	7160.46	-0.218327	0.595699	1	U2AF2	19	+	U2 small nuclear RNA auxiliary factor 2 [Source:HGNC Symbol;Acc:HGNC:23156]
ENSG00000171863	5998	4847	7299	58.3661	47.4904	71.8258	4819.12	7341.22	-0.607236	0.141102	0.649355	5971.65	7331.21	-0.295917	0.472104	1	RPS7	2	+	ribosomal protein S7 [Source:HGNC Symbol;Acc:HGNC:10440]
ENSG00000091409	8613	5505	5471	71.6377	46.1024	46.0168	5473.34	5502.65	-0.00770425	0.985555	1	8575.16	5495.14	0.641994	0.119752	0.872412	ITGA6	2	+	integrin subunit alpha 6 [Source:HGNC Symbol;Acc:HGNC:6142]
ENSG00000149428	4280	5850	5909	30.2267	41.5989	42.2012	5816.35	5943.18	-0.0311191	0.940116	1	4261.2	5935.08	-0.477996	0.246301	0.972306	HYOU1	11	-	hypoxia up-regulated 1 [Source:HGNC Symbol;Acc:HGNC:16931]
ENSG00000173821	6730	5936	5371	12.7998	11.3674	10.3302	5901.86	5402.07	0.127655	0.756623	1	6700.43	5394.7	0.312704	0.447489	1	RNF213	17	+	ring finger protein 213 [Source:HGNC Symbol;Acc:HGNC:14539]
ENSG00000198242	5767	5678	7395	110.965	110.004	143.892	5645.34	7437.78	-0.397802	0.333994	0.853303	5741.66	7427.63	-0.371427	0.366947	1	RPL23A	17	+	ribosomal protein L23a [Source:HGNC Symbol;Acc:HGNC:10317]
ENSG00000083312	7581	4133	6278	34.3936	18.8797	28.8029	4109.23	6314.32	-0.619743	0.133308	0.646083	7547.69	6305.7	0.259373	0.528439	1	TNPO1	5	+	transportin 1 [Source:HGNC Symbol;Acc:HGNC:6401]
ENSG00000119326	5501	4896	7494	95.4681	85.5533	131.52	4867.84	7537.35	-0.630762	0.12642	0.646083	5476.83	7527.07	-0.458738	0.26546	0.972952	CTNNAL1	9	-	catenin alpha like 1 [Source:HGNC Symbol;Acc:HGNC:2512]
ENSG00000114942	5858	5626	7721	166.219	160.735	221.548	5593.64	7765.66	-0.473312	0.250601	0.779116	5832.26	7755.07	-0.411077	0.318114	1	EEF1B2	2	+	eukaryotic translation elongation factor 1 beta 2 [Source:HGNC Symbol;Acc:HGNC:3208]
ENSG00000136628	4850	5980	5976	48.3554	60.032	60.2527	5945.61	6010.57	-0.0156768	0.970038	1	4828.69	6002.37	-0.313893	0.445914	1	EPRS	1	-	glutamyl-prolyl-tRNA synthetase [Source:HGNC Symbol;Acc:HGNC:3418]
ENSG00000101335	4548	4708	3961	87.6026	91.3086	77.1551	4680.92	3983.91	0.2326	0.572462	0.943371	4528.02	3978.48	0.186657	0.65067	1	MYL9	20	+	myosin light chain 9 [Source:HGNC Symbol;Acc:HGNC:15754]
ENSG00000162734	8027	6271	4091	155.441	122.272	80.1133	6234.93	4114.66	0.599585	0.146322	0.653694	7991.73	4109.05	0.959681	0.0206812	0.444362	PEA15	1	+	proliferation and apoptosis adaptor protein 15 [Source:HGNC Symbol;Acc:HGNC:8822]
ENSG00000123908	8220	5757	5304	28.2103	19.8935	18.4078	5723.89	5334.68	0.101592	0.805292	1	8183.88	5327.41	0.619341	0.133307	0.872412	AGO2	8	-	argonaute 2, RISC catalytic component [Source:HGNC Symbol;Acc:HGNC:3263]
ENSG00000206053	6533	4911	5818	74.4519	56.3524	67.0502	4882.76	5851.65	-0.261143	0.525943	0.911536	6504.3	5843.67	0.154514	0.7074	1	JPT2	16	+	Jupiter microtubule associated homolog 2 [Source:HGNC Symbol;Acc:HGNC:14137]
ENSG00000125753	5484	4843	5491	82.7511	73.5817	83.7898	4815.15	5522.76	-0.197806	0.631011	0.965604	5459.91	5515.23	-0.0145451	0.972281	1	VASP	19	+	vasodilator stimulated phosphoprotein [Source:HGNC Symbol;Acc:HGNC:12652]
ENSG00000137409	6244	6669	5133	108.536	116.721	90.2288	6630.64	5162.69	0.361018	0.380642	0.901043	6216.57	5155.65	0.269957	0.511998	1	MTCH1	6	-	mitochondrial carrier 1 [Source:HGNC Symbol;Acc:HGNC:17586]
ENSG00000117724	6882	3511	8166	31.9889	16.4322	38.3846	3490.81	8213.24	-1.23436	0.00308609	0.0830839	6851.76	8202.04	-0.259502	0.528147	1	CENPF	1	+	centromere protein F [Source:HGNC Symbol;Acc:HGNC:1857]
ENSG00000203879	7447	6568	3973	76.9885	68.3685	41.5361	6530.23	3995.98	0.708565	0.086439	0.55104	7414.28	3990.53	0.893705	0.0310156	0.52864	GDI1	X	+	GDP dissociation inhibitor 1 [Source:HGNC Symbol;Acc:HGNC:4226]
ENSG00000060237	6775	6950	5108	25.6184	26.461	19.5325	6910.03	5137.55	0.427603	0.299251	0.822875	6745.23	5130.54	0.394749	0.337831	1	WNK1	12	+	WNK lysine deficient protein kinase 1 [Source:HGNC Symbol;Acc:HGNC:14540]
ENSG00000167642	4839	8112	4864	50.575	85.3663	51.4087	8065.35	4892.14	0.721257	0.0808443	0.531928	4817.74	4885.46	-0.0201388	0.961511	1	SPINT2	19	+	serine peptidase inhibitor, Kunitz type 2 [Source:HGNC Symbol;Acc:HGNC:11247]
ENSG00000136810	6332	5095	6499	301.283	244.094	312.711	5065.7	6536.59	-0.36777	0.371835	0.899242	6304.18	6527.68	-0.0502606	0.903082	1	TXN	9	-	thioredoxin [Source:HGNC Symbol;Acc:HGNC:12435]
ENSG00000124214	6303	5576	5964	83.6564	74.5167	80.0484	5543.93	5998.5	-0.11369	0.782562	1	6275.31	5990.32	0.067052	0.870842	1	STAU1	20	-	staufen double-stranded RNA binding protein 1 [Source:HGNC Symbol;Acc:HGNC:11370]
ENSG00000075785	4810	6411	5402	96.1956	129.097	109.252	6374.13	5433.25	0.230408	0.575648	0.945789	4788.87	5425.84	-0.180157	0.661822	1	RAB7A	3	+	RAB7A, member RAS oncogene family [Source:HGNC Symbol;Acc:HGNC:9788]
ENSG00000090863	5649	5518	5945	21.7527	21.3945	23.1503	5486.26	5979.39	-0.124171	0.76306	1	5624.18	5971.24	-0.0863845	0.834005	1	GLG1	16	-	golgi glycoprotein 1 [Source:HGNC Symbol;Acc:HGNC:4316]
ENSG00000171456	5553	4435	6901	22.0632	17.7424	27.7278	4409.49	6940.92	-0.654499	0.112946	0.618519	5528.6	6931.45	-0.326236	0.428067	1	ASXL1	20	+	ASXL transcriptional regulator 1 [Source:HGNC Symbol;Acc:HGNC:18318]
ENSG00000171603	3754	6090	5993	35.8935	58.6298	57.9468	6054.97	6027.67	0.00652129	0.987803	1	3737.51	6019.45	-0.687536	0.0961708	0.791799	CLSTN1	1	-	calsyntenin 1 [Source:HGNC Symbol;Acc:HGNC:17447]
ENSG00000185215	3890	6175	4237	42.0308	67.179	46.2956	6139.49	4261.51	0.526741	0.201556	0.752961	3872.91	4255.7	-0.135974	0.741685	1	TNFAIP2	14	+	TNF alpha induced protein 2 [Source:HGNC Symbol;Acc:HGNC:11895]
ENSG00000124422	5589	5736	6161	44.6082	46.0965	49.7272	5703.01	6196.64	-0.119759	0.771219	1	5564.44	6188.19	-0.153276	0.709689	1	USP22	17	-	ubiquitin specific peptidase 22 [Source:HGNC Symbol;Acc:HGNC:12621]
ENSG00000124762	5561	7786	4130	99.0724	139.667	74.4068	7741.22	4153.89	0.898078	0.0301977	0.332706	5536.57	4148.23	0.416487	0.312265	1	CDKN1A	6	+	cyclin dependent kinase inhibitor 1A [Source:HGNC Symbol;Acc:HGNC:1784]
ENSG00000136938	4854	4375	8022	142.57	129.385	238.272	4349.84	8068.4	-0.891302	0.031428	0.339253	4832.67	8057.4	-0.737478	0.0743168	0.72367	ANP32B	9	+	acidic nuclear phosphoprotein 32 family member B [Source:HGNC Symbol;Acc:HGNC:16677]
ENSG00000087365	5978	4936	6176	33.1628	27.5708	34.647	4907.61	6211.73	-0.339965	0.409067	0.901043	5951.73	6203.25	-0.0597137	0.884927	1	SF3B2	11	+	splicing factor 3b subunit 2 [Source:HGNC Symbol;Acc:HGNC:10769]
ENSG00000120438	6345	5038	6054	69.9475	55.9214	67.4911	5009.02	6089.02	-0.281674	0.493898	0.901043	6317.12	6080.72	0.0550253	0.893929	1	TCP1	6	-	t-complex 1 [Source:HGNC Symbol;Acc:HGNC:11655]
ENSG00000134057	6143	3582	9113	130.491	76.6132	195.76	3561.4	9165.71	-1.36377	0.0011151	0.0408149	6116.01	9153.22	-0.581678	0.158286	0.893294	CCNB1	5	+	cyclin B1 [Source:HGNC Symbol;Acc:HGNC:1579]
ENSG00000166986	5229	5363	6471	40.4284	41.7498	50.5944	5332.16	6508.43	-0.287585	0.484798	0.901043	5206.03	6499.56	-0.320152	0.436801	1	MARS	12	+	methionyl-tRNA synthetase [Source:HGNC Symbol;Acc:HGNC:6898]
ENSG00000014216	4813	6820	4781	34.6255	49.4019	34.7826	6780.78	4808.66	0.495806	0.229042	0.779116	4791.85	4802.1	-0.00308096	0.994605	1	CAPN1	11	+	calpain 1 [Source:HGNC Symbol;Acc:HGNC:1476]
ENSG00000171552	5287	6525	5271	86.6875	107.723	87.3983	6487.47	5301.49	0.291253	0.479258	0.901043	5263.77	5294.26	-0.00833222	0.984358	1	BCL2L1	20	-	BCL2 like 1 [Source:HGNC Symbol;Acc:HGNC:992]
ENSG00000102265	4877	5502	4546	171.969	195.342	162.102	5470.36	4572.3	0.25871	0.529902	0.914821	4855.57	4566.06	0.0886889	0.829824	1	TIMP1	X	+	TIMP metallopeptidase inhibitor 1 [Source:HGNC Symbol;Acc:HGNC:11820]
ENSG00000167601	7881	3658	5950	83.0877	38.8309	63.4359	3636.96	5984.42	-0.718458	0.0822542	0.536818	7846.37	5976.26	0.392777	0.340059	1	AXL	19	+	AXL receptor tyrosine kinase [Source:HGNC Symbol;Acc:HGNC:905]
ENSG00000091527	6575	5037	5380	81.8111	63.1055	67.6958	5008.03	5411.12	-0.111681	0.786416	1	6546.11	5403.74	0.276674	0.501497	1	CDV3	3	+	CDV3 homolog [Source:HGNC Symbol;Acc:HGNC:26928]
ENSG00000142230	6829	5133	5844	109.267	82.6955	94.5595	5103.48	5877.81	-0.203792	0.62063	0.965604	6799	5869.79	0.212009	0.606439	1	SAE1	19	+	SUMO1 activating enzyme subunit 1 [Source:HGNC Symbol;Acc:HGNC:30660]
ENSG00000156976	5371	5015	6817	47.5863	44.738	61.0777	4986.16	6856.43	-0.45952	0.264762	0.779116	5347.4	6847.08	-0.356644	0.386383	1	EIF4A2	3	+	eukaryotic translation initiation factor 4A2 [Source:HGNC Symbol;Acc:HGNC:3284]
ENSG00000065427	5210	5069	6874	69.6429	68.2245	92.9205	5039.85	6913.76	-0.456081	0.268329	0.785255	5187.11	6904.33	-0.412563	0.316514	1	KARS	16	-	lysyl-tRNA synthetase [Source:HGNC Symbol;Acc:HGNC:6215]
ENSG00000147274	5813	4358	7559	53.7001	40.536	70.6158	4332.94	7602.73	-0.811154	0.0499395	0.425868	5787.46	7592.36	-0.39161	0.341527	1	RBMX	X	-	RNA binding motif protein X-linked [Source:HGNC Symbol;Acc:HGNC:9910]
ENSG00000145623	6030	7390	3969	45.6726	56.3588	30.4006	7347.5	3991.96	0.880136	0.033622	0.354617	6003.51	3986.52	0.590662	0.152424	0.877378	OSMR	5	+	oncostatin M receptor [Source:HGNC Symbol;Acc:HGNC:8507]
ENSG00000221978	4543	5879	5059	36.0373	46.956	40.5823	5845.19	5088.26	0.200072	0.627032	0.965604	4523.04	5081.33	-0.167908	0.683625	1	CCNL2	1	-	cyclin L2 [Source:HGNC Symbol;Acc:HGNC:20570]
ENSG00000189060	3058	2809	7330	70.8891	65.5651	171.834	2792.84	7372.4	-1.40036	0.000830875	0.0337125	3044.56	7362.35	-1.2739	0.00228761	0.14377	H1F0	22	+	H1 histone family member 0 [Source:HGNC Symbol;Acc:HGNC:4714]
ENSG00000141526	7688	7867	4910	46.4421	47.8505	29.9946	7821.75	4938.4	0.663435	0.108053	0.60302	7654.22	4931.67	0.634167	0.124389	0.872412	SLC16A3	17	+	solute carrier family 16 member 3 [Source:HGNC Symbol;Acc:HGNC:10924]
ENSG00000205581	7794	3859	6658	83.0079	41.3821	71.7077	3836.81	6696.51	-0.803484	0.0521914	0.436741	7759.76	6687.38	0.214566	0.601968	1	HMGN1	21	-	high mobility group nucleosome binding domain 1 [Source:HGNC Symbol;Acc:HGNC:4984]
ENSG00000185825	5111	5919	4755	78.6071	91.6607	73.9553	5884.96	4782.51	0.299259	0.467408	0.901043	5088.54	4775.98	0.0914529	0.824542	1	BCAP31	X	-	B cell receptor associated protein 31 [Source:HGNC Symbol;Acc:HGNC:16695]
ENSG00000173402	5400	5740	5140	42.3837	45.3624	40.7973	5706.99	5169.73	0.142637	0.729122	1	5376.27	5162.68	0.0584846	0.887395	1	DAG1	3	+	dystroglycan 1 [Source:HGNC Symbol;Acc:HGNC:2666]
ENSG00000100650	5439	4610	6221	55.1692	47.0823	63.8118	4583.49	6256.99	-0.449012	0.275922	0.788573	5415.1	6248.45	-0.206506	0.61591	1	SRSF5	14	+	serine and arginine rich splicing factor 5 [Source:HGNC Symbol;Acc:HGNC:10787]
ENSG00000149187	7255	5060	5413	37.717	26.4868	28.4578	5030.9	5444.31	-0.113931	0.782206	1	7223.12	5436.89	0.409834	0.31966	1	CELF1	11	-	CUGBP Elav-like family member 1 [Source:HGNC Symbol;Acc:HGNC:2549]
ENSG00000170315	6098	4279	6428	204.411	144.423	217.899	4254.39	6465.18	-0.603724	0.143532	0.65009	6071.21	6456.37	-0.0887371	0.829478	1	UBB	17	+	ubiquitin B [Source:HGNC Symbol;Acc:HGNC:12463]
ENSG00000010292	6072	2838	9696	50.8613	23.9357	82.1318	2821.68	9752.09	-1.78911	2.38582e-05	0.00235515	6045.32	9738.79	-0.687912	0.0956109	0.789776	NCAPD2	12	+	non-SMC condensin I complex subunit D2 [Source:HGNC Symbol;Acc:HGNC:24305]
ENSG00000120802	7235	3705	7364	45.7502	23.5897	47.0903	3683.69	7406.6	-1.00763	0.0152365	0.221582	7203.21	7396.5	-0.038201	0.926294	1	TMPO	12	+	thymopoietin [Source:HGNC Symbol;Acc:HGNC:11875]
ENSG00000064601	3691	7461	4888	34.2486	69.7067	45.8662	7418.09	4916.28	0.59347	0.150264	0.653694	3674.78	4909.57	-0.417925	0.310804	1	CTSA	20	+	cathepsin A [Source:HGNC Symbol;Acc:HGNC:9251]
ENSG00000133657	6734	9350	3399	27.6074	38.5961	14.0918	9296.23	3418.66	1.44318	0.000576361	0.026025	6704.41	3414	0.973622	0.0189914	0.42537	ATP13A3	3	-	ATPase 13A3 [Source:HGNC Symbol;Acc:HGNC:24113]
ENSG00000069329	5747	6506	4690	32.0844	36.5718	26.4782	6468.58	4717.13	0.45553	0.268994	0.786304	5721.75	4710.7	0.280509	0.495773	1	VPS35	16	-	VPS35, retromer complex component [Source:HGNC Symbol;Acc:HGNC:13487]
ENSG00000082641	4601	7465	3902	42.9196	70.1152	36.809	7422.07	3924.57	0.919264	0.0265851	0.308349	4580.78	3919.22	0.225022	0.585075	1	NFE2L1	17	+	nuclear factor, erythroid 2 like 1 [Source:HGNC Symbol;Acc:HGNC:7781]
ENSG00000168066	6401	4819	6268	58.2408	44.1485	57.6729	4791.28	6304.26	-0.395905	0.336512	0.857388	6372.88	6295.66	0.0175867	0.966304	1	SF1	11	-	splicing factor 1 [Source:HGNC Symbol;Acc:HGNC:12950]
ENSG00000166710	5538	4197	5330	49.5017	37.7733	48.179	4172.86	5360.83	-0.36141	0.38044	0.901043	5513.67	5353.52	0.0425235	0.918118	1	B2M	15	+	beta-2-microglobulin [Source:HGNC Symbol;Acc:HGNC:914]
ENSG00000167004	4727	4350	5693	60.5786	56.1309	73.7799	4324.98	5725.93	-0.404806	0.325934	0.842223	4706.23	5718.12	-0.280963	0.495078	1	PDIA3	15	+	protein disulfide isomerase family A member 3 [Source:HGNC Symbol;Acc:HGNC:4606]
ENSG00000125944	5871	4429	7305	36.7699	27.9296	46.2662	4403.53	7347.26	-0.738529	0.0739718	0.510902	5845.21	7337.24	-0.327977	0.425541	1	HNRNPR	1	-	heterogeneous nuclear ribonucleoprotein R [Source:HGNC Symbol;Acc:HGNC:5047]
ENSG00000134107	6906	5111	4573	97.799	72.8773	65.4896	5081.61	4599.45	0.143819	0.727097	1	6875.66	4593.18	0.581991	0.158336	0.893352	BHLHE40	3	+	basic helix-loop-helix family member e40 [Source:HGNC Symbol;Acc:HGNC:1046]
ENSG00000134440	5009	4537	6220	66.5631	60.7058	83.5865	4510.91	6255.98	-0.471807	0.25237	0.779116	4986.99	6247.45	-0.32509	0.429826	1	NARS	18	-	asparaginyl-tRNA synthetase [Source:HGNC Symbol;Acc:HGNC:7643]
ENSG00000177954	4580	4266	7061	240.45	225.506	374.877	4241.46	7101.84	-0.743614	0.07205	0.510902	4559.88	7092.16	-0.637216	0.122672	0.872412	RPS27	1	+	ribosomal protein S27 [Source:HGNC Symbol;Acc:HGNC:10416]
ENSG00000102225	4773	3829	6289	39.7537	32.1107	52.97	3806.98	6325.38	-0.732487	0.076458	0.515515	4752.03	6316.75	-0.41063	0.318899	1	CDK16	X	+	cyclin dependent kinase 16 [Source:HGNC Symbol;Acc:HGNC:8749]
ENSG00000197157	5351	5567	5333	44.7323	46.8583	45.0838	5534.98	5363.85	0.0453093	0.91274	1	5327.49	5356.53	-0.00784367	0.9853	1	SND1	7	+	staphylococcal nuclease and tudor domain containing 1 [Source:HGNC Symbol;Acc:HGNC:30646]
ENSG00000172531	5851	3919	5767	117.274	79.0905	116.892	3896.46	5800.36	-0.573963	0.16432	0.68382	5825.29	5792.45	0.00815697	0.984647	1	PPP1CA	11	-	protein phosphatase 1 catalytic subunit alpha [Source:HGNC Symbol;Acc:HGNC:9281]
ENSG00000153815	1771	7823	6009	7.56836	33.6617	25.9686	7778.01	6043.76	0.363948	0.3766	0.901043	1763.22	6035.52	-1.77519	2.80465e-05	0.00721081	CMIP	16	+	c-Maf inducing protein [Source:HGNC Symbol;Acc:HGNC:24319]
ENSG00000050820	4860	4812	5000	28.7732	28.6851	29.9354	4784.32	5028.92	-0.0719321	0.861683	1	4838.65	5022.07	-0.0536755	0.896695	1	BCAR1	16	-	BCAR1, Cas family scaffold protein [Source:HGNC Symbol;Acc:HGNC:971]
ENSG00000170759	7697	4134	5403	71.1648	38.4852	50.5175	4110.22	5434.25	-0.402854	0.328348	0.84488	7663.18	5426.84	0.497821	0.227022	0.972306	KIF5B	10	-	kinesin family member 5B [Source:HGNC Symbol;Acc:HGNC:6324]
ENSG00000125166	3523	5997	6375	50.8314	87.1229	93.0171	5962.51	6411.88	-0.104825	0.799112	1	3507.52	6403.13	-0.868303	0.0361108	0.564566	GOT2	16	-	glutamic-oxaloacetic transaminase 2 [Source:HGNC Symbol;Acc:HGNC:4433]
ENSG00000078747	7214	5601	6278	58.8221	45.9842	51.7665	5568.79	6314.32	-0.181259	0.659703	0.980073	7182.3	6305.7	0.187786	0.648123	1	ITCH	20	+	itchy E3 ubiquitin protein ligase [Source:HGNC Symbol;Acc:HGNC:13890]
ENSG00000100504	6939	5962	6131	78.5844	67.9845	70.2156	5927.71	6166.47	-0.0569673	0.890209	1	6908.51	6158.06	0.165897	0.68687	1	PYGL	14	-	glycogen phosphorylase L [Source:HGNC Symbol;Acc:HGNC:9725]
ENSG00000119314	7980	4627	4729	52.6294	30.7258	31.5397	4600.39	4756.36	-0.0480992	0.907477	1	7944.94	4749.87	0.742133	0.0725364	0.72367	PTBP3	9	-	polypyrimidine tract binding protein 3 [Source:HGNC Symbol;Acc:HGNC:10253]
ENSG00000140941	4864	6742	3852	49.7455	69.4268	39.8391	6703.22	3874.28	0.790907	0.0559365	0.454058	4842.63	3869	0.323821	0.43203	1	MAP1LC3B	16	+	microtubule associated protein 1 light chain 3 beta [Source:HGNC Symbol;Acc:HGNC:13352]
ENSG00000125835	6104	3952	6857	259.527	169.186	294.826	3929.27	6896.66	-0.811617	0.0498667	0.425821	6077.18	6887.26	-0.180524	0.660906	1	SNRPB	20	-	small nuclear ribonucleoprotein polypeptides B and B1 [Source:HGNC Symbol;Acc:HGNC:11153]
ENSG00000092201	5236	3803	6875	39.7862	29.0963	52.8285	3781.13	6914.77	-0.870843	0.0355388	0.360335	5212.99	6905.34	-0.405591	0.324736	1	SUPT16H	14	-	SPT16 homolog, facilitates chromatin remodeling subunit [Source:HGNC Symbol;Acc:HGNC:11465]
ENSG00000126012	4537	5397	5700	28.249	33.835	35.8899	5365.96	5732.97	-0.0954445	0.816881	1	4517.07	5725.15	-0.34192	0.406504	1	KDM5C	X	-	lysine demethylase 5C [Source:HGNC Symbol;Acc:HGNC:11114]
ENSG00000095319	5396	4242	7333	36.4638	28.8628	50.1111	4217.6	7375.42	-0.806283	0.0513293	0.432223	5372.29	7365.36	-0.455209	0.269165	0.977015	NUP188	9	+	nucleoporin 188 [Source:HGNC Symbol;Acc:HGNC:17859]
ENSG00000114850	4761	4957	4169	55.9111	58.6135	49.5102	4928.49	4193.12	0.233117	0.571526	0.943154	4740.08	4187.4	0.178853	0.664306	1	SSR3	3	-	signal sequence receptor subunit 3 [Source:HGNC Symbol;Acc:HGNC:11325]
ENSG00000117143	5450	5424	4515	86.1622	86.3413	72.184	5392.8	4541.12	0.247982	0.547114	0.919641	5426.05	4534.92	0.258819	0.52974	1	UAP1	1	+	UDP-N-acetylglucosamine pyrophosphorylase 1 [Source:HGNC Symbol;Acc:HGNC:12457]
ENSG00000099901	6008	4775	7353	70.6317	56.5226	87.4173	4747.54	7395.53	-0.639461	0.12133	0.639572	5981.6	7385.45	-0.304147	0.459878	1	RANBP1	22	+	RAN binding protein 1 [Source:HGNC Symbol;Acc:HGNC:9847]
ENSG00000139641	5129	5164	5553	50.7368	51.4346	55.5496	5134.3	5585.12	-0.121418	0.768237	1	5106.47	5577.51	-0.127292	0.757352	1	ESYT1	12	+	extended synaptotagmin 1 [Source:HGNC Symbol;Acc:HGNC:29534]
ENSG00000198830	5498	3271	7433	119.07	71.3277	162.789	3252.19	7476	-1.20082	0.00397418	0.0962088	5473.84	7465.8	-0.447734	0.27706	0.978839	HMGN2	1	+	high mobility group nucleosomal binding domain 2 [Source:HGNC Symbol;Acc:HGNC:4986]
ENSG00000204592	4340	8648	3480	79.2688	159.04	64.2769	8598.26	3500.13	1.29661	0.00190969	0.0590864	4320.93	3495.36	0.305893	0.458133	1	HLA-E	6	+	major histocompatibility complex, class I, E [Source:HGNC Symbol;Acc:HGNC:4962]
ENSG00000169429	5535	7018	2126	132.259	168.85	51.3731	6977.64	2138.3	1.70622	5.42639e-05	0.00447757	5510.68	2135.38	1.36768	0.0010982	0.0893767	CXCL8	4	+	C-X-C motif chemokine ligand 8 [Source:HGNC Symbol;Acc:HGNC:6025]
ENSG00000133030	4193	6298	5257	12.5509	18.9816	15.913	6261.78	5287.41	0.244006	0.553353	0.925692	4174.58	5280.2	-0.338953	0.41071	1	MPRIP	17	+	myosin phosphatase Rho interacting protein [Source:HGNC Symbol;Acc:HGNC:30321]
ENSG00000124767	6312	4611	6456	145.824	107.26	150.83	4584.48	6493.35	-0.502192	0.223182	0.779116	6284.27	6484.49	-0.0452475	0.912754	1	GLO1	6	-	glyoxalase I [Source:HGNC Symbol;Acc:HGNC:4323]
ENSG00000170525	5780	4741	4250	51.3691	42.4251	38.1967	4713.73	4274.58	0.141082	0.73219	1	5754.6	4268.76	0.430891	0.295819	1	PFKFB3	10	+	6-phosphofructo-2-kinase/fructose-2,6-biphosphatase 3 [Source:HGNC Symbol;Acc:HGNC:8874]
ENSG00000188976	5256	4914	6222	51.5613	48.538	61.725	4885.74	6257.99	-0.357115	0.385879	0.901043	5232.91	6249.46	-0.256113	0.533853	1	NOC2L	1	-	NOC2 like nucleolar associated transcriptional repressor [Source:HGNC Symbol;Acc:HGNC:24517]
ENSG00000152332	4488	3007	5603	26.3754	17.7934	33.2989	2989.71	5635.41	-0.914489	0.0274891	0.312479	4468.28	5627.73	-0.332824	0.419107	1	UHMK1	1	+	U2AF homology motif kinase 1 [Source:HGNC Symbol;Acc:HGNC:19683]
ENSG00000132361	5215	5212	6494	41.0681	41.327	51.7161	5182.02	6531.56	-0.333906	0.417384	0.901043	5192.09	6522.66	-0.329138	0.424055	1	CLUH	17	-	clustered mitochondria homolog [Source:HGNC Symbol;Acc:HGNC:29094]
ENSG00000073578	4789	5503	5522	31.0417	35.9152	36.1959	5471.35	5553.94	-0.0216145	0.958569	1	4767.96	5546.37	-0.218166	0.596276	1	SDHA	5	+	succinate dehydrogenase complex flavoprotein subunit A [Source:HGNC Symbol;Acc:HGNC:10680]
ENSG00000062485	6383	5449	5594	54.1762	46.5671	48.0142	5417.66	5626.36	-0.05453	0.894962	1	6354.96	5618.69	0.177646	0.666069	1	CS	12	-	citrate synthase [Source:HGNC Symbol;Acc:HGNC:2422]
ENSG00000138668	5859	3787	6886	45.6043	29.6795	54.2016	3765.22	6925.83	-0.879231	0.0338278	0.35552	5833.26	6916.39	-0.245712	0.550463	1	HNRNPD	4	-	heterogeneous nuclear ribonucleoprotein D [Source:HGNC Symbol;Acc:HGNC:5036]
ENSG00000119383	4059	4993	5935	39.2169	48.573	57.988	4964.28	5969.33	-0.265977	0.518287	0.905078	4041.17	5961.19	-0.560814	0.174101	0.92895	PTPA	9	+	protein phosphatase 2 phosphatase activator [Source:HGNC Symbol;Acc:HGNC:9308]
ENSG00000060138	6264	5293	5455	39.532	33.6339	34.814	5262.56	5486.55	-0.0601346	0.884209	1	6236.48	5479.07	0.186796	0.650002	1	YBX3	12	-	Y-box binding protein 3 [Source:HGNC Symbol;Acc:HGNC:2428]
ENSG00000196205	5627	4090	6194	220.128	161.101	245.037	4066.48	6229.83	-0.615398	0.136045	0.646083	5602.28	6221.33	-0.151207	0.713431	1	EEF1A1P5	9	+	eukaryotic translation elongation factor 1 alpha 1 pseudogene 5 [Source:HGNC Symbol;Acc:HGNC:3200]
ENSG00000165916	6437	3928	6004	153.678	94.423	144.954	3905.41	6038.73	-0.628755	0.127847	0.646083	6408.72	6030.5	0.0877577	0.831343	1	PSMC3	11	-	proteasome 26S subunit, ATPase 3 [Source:HGNC Symbol;Acc:HGNC:9549]
ENSG00000141522	6393	3424	5644	119.662	64.5305	106.832	3404.31	5676.65	-0.737657	0.0745205	0.510902	6364.91	5668.91	0.167067	0.684862	1	ARHGDIA	17	-	Rho GDP dissociation inhibitor alpha [Source:HGNC Symbol;Acc:HGNC:678]
ENSG00000205937	4116	4706	5943	26.0607	30.0014	38.0522	4678.93	5977.38	-0.353324	0.390997	0.901043	4097.92	5969.23	-0.54264	0.188389	0.961339	RNPS1	16	-	RNA binding protein with serine rich domain 1 [Source:HGNC Symbol;Acc:HGNC:10080]
ENSG00000138095	4604	5323	6001	25.6322	29.8391	33.786	5292.39	6035.71	-0.189602	0.645139	0.971187	4583.77	6027.48	-0.395011	0.337666	1	LRPPRC	2	-	leucine rich pentatricopeptide repeat containing [Source:HGNC Symbol;Acc:HGNC:15714]
ENSG00000031698	5809	4967	4969	82.2853	70.8425	71.1792	4938.43	4997.74	-0.0172228	0.967148	1	5783.48	4990.93	0.212624	0.605588	1	SARS	1	+	seryl-tRNA synthetase [Source:HGNC Symbol;Acc:HGNC:10537]
ENSG00000105825	3268	3274	4533	66.2099	66.788	92.873	3255.17	4559.22	-0.486038	0.238908	0.779116	3253.64	4553	-0.484747	0.240155	0.972306	TFPI2	7	-	tissue factor pathway inhibitor 2 [Source:HGNC Symbol;Acc:HGNC:11761]
ENSG00000114346	5595	3165	7071	55.2861	31.4897	70.6578	3146.8	7111.9	-1.17632	0.00476321	0.108616	5570.42	7102.2	-0.350474	0.394589	1	ECT2	3	+	epithelial cell transforming 2 [Source:HGNC Symbol;Acc:HGNC:3155]
ENSG00000054654	5961	4209	4117	10.324	7.33986	7.21064	4184.79	4140.82	0.0152412	0.971115	1	5934.81	4135.17	0.521243	0.206322	0.972306	SYNE2	14	+	spectrin repeat containing nuclear envelope protein 2 [Source:HGNC Symbol;Acc:HGNC:17084]
ENSG00000154127	5778	5185	6483	34.8421	31.4814	39.5335	5155.18	6520.5	-0.338953	0.410395	0.901043	5752.61	6511.61	-0.178793	0.664016	1	UBASH3B	11	+	ubiquitin associated and SH3 domain containing B [Source:HGNC Symbol;Acc:HGNC:29884]
ENSG00000134684	4300	4920	6579	28.4524	32.7789	44.0224	4891.7	6617.06	-0.435843	0.290122	0.809119	4281.11	6608.03	-0.626222	0.12928	0.872412	YARS	1	-	tyrosyl-tRNA synthetase [Source:HGNC Symbol;Acc:HGNC:12840]
ENSG00000178952	4824	5261	6124	115.422	126.745	148.177	5230.74	6159.42	-0.235774	0.566831	0.938977	4802.81	6151.03	-0.356941	0.386134	1	TUFM	16	-	Tu translation elongation factor, mitochondrial [Source:HGNC Symbol;Acc:HGNC:12420]
ENSG00000100906	5510	3962	3635	126.169	91.3472	84.1723	3939.21	3656.03	0.107628	0.794381	1	5485.79	3651.04	0.587375	0.15482	0.882404	NFKBIA	14	-	NFKB inhibitor alpha [Source:HGNC Symbol;Acc:HGNC:7797]
ENSG00000179091	5200	3702	6641	143.066	102.553	184.769	3680.71	6679.42	-0.859716	0.0379398	0.375507	5177.15	6670.31	-0.365586	0.374648	1	CYC1	8	+	cytochrome c1 [Source:HGNC Symbol;Acc:HGNC:2579]
ENSG00000177600	4824	4948	6567	134.079	138.472	184.579	4919.54	6604.99	-0.425022	0.302225	0.825571	4802.81	6595.98	-0.457699	0.266702	0.975382	RPLP2	11	+	ribosomal protein lateral stalk subunit P2 [Source:HGNC Symbol;Acc:HGNC:10377]
ENSG00000149806	4885	4977	5637	143.791	147.508	167.795	4948.38	5669.61	-0.196289	0.633599	0.965604	4863.54	5661.88	-0.219269	0.594393	1	FAU	11	-	FAU, ubiquitin like and ribosomal protein S30 fusion [Source:HGNC Symbol;Acc:HGNC:3597]
ENSG00000182446	5339	5502	4697	30.3016	31.4417	26.9581	5470.36	4724.17	0.211569	0.607453	0.965604	5315.54	4717.73	0.172121	0.676067	1	NPLOC4	17	-	NPL4 homolog, ubiquitin recognition factor [Source:HGNC Symbol;Acc:HGNC:18261]
ENSG00000095139	5464	4627	5059	71.0797	60.6057	66.5523	4600.39	5088.26	-0.145414	0.724186	1	5439.99	5081.33	0.0983979	0.811357	1	ARCN1	11	+	archain 1 [Source:HGNC Symbol;Acc:HGNC:649]
ENSG00000164754	6192	3552	6007	54.3375	31.3849	53.3076	3531.57	6041.75	-0.774634	0.0611887	0.47346	6164.79	6033.51	0.0310551	0.940219	1	RAD21	8	-	RAD21 cohesin complex component [Source:HGNC Symbol;Acc:HGNC:9811]
ENSG00000065150	6359	4996	5955	35.7287	28.2637	33.8355	4967.27	5989.45	-0.269964	0.512036	0.902615	6331.06	5981.28	0.0819917	0.842309	1	IPO5	13	+	importin 5 [Source:HGNC Symbol;Acc:HGNC:6402]
ENSG00000139514	6284	4037	4731	44.3912	28.7143	33.7969	4013.78	4758.37	-0.245497	0.551331	0.924072	6256.39	4751.88	0.396824	0.335408	1	SLC7A1	13	-	solute carrier family 7 member 1 [Source:HGNC Symbol;Acc:HGNC:11057]
ENSG00000105355	5285	7194	5375	102.088	139.92	104.996	7152.63	5406.09	0.403879	0.326734	0.843008	5261.78	5398.72	-0.0370655	0.928676	1	PLIN3	19	-	perilipin 3 [Source:HGNC Symbol;Acc:HGNC:16893]
ENSG00000168488	5601	3867	5591	46.7647	32.5091	47.2068	3844.76	5623.34	-0.548519	0.183755	0.722691	5576.39	5615.67	-0.0101267	0.980843	1	ATXN2L	16	+	ataxin 2 like [Source:HGNC Symbol;Acc:HGNC:31326]
ENSG00000131467	4519	3801	6196	47.6613	40.3646	66.0843	3779.14	6231.84	-0.721582	0.080908	0.531928	4499.15	6223.34	-0.468028	0.256181	0.972306	PSME3	17	+	proteasome activator subunit 3 [Source:HGNC Symbol;Acc:HGNC:9570]
ENSG00000170540	3067	4329	6588	45.4591	64.6061	98.747	4304.1	6626.11	-0.622435	0.131591	0.646083	3053.52	6617.07	-1.11569	0.00735863	0.265533	ARL6IP1	16	-	ADP ribosylation factor like GTPase 6 interacting protein 1 [Source:HGNC Symbol;Acc:HGNC:697]
ENSG00000112306	4574	4544	6770	324.041	324.132	485.016	4517.87	6809.16	-0.591822	0.151479	0.655365	4553.9	6799.88	-0.578391	0.160919	0.897188	RPS12	6	+	ribosomal protein S12 [Source:HGNC Symbol;Acc:HGNC:10385]
ENSG00000168610	3602	4993	5338	22.211	31.0003	33.2864	4964.28	5368.88	-0.113032	0.783899	1	3586.17	5361.56	-0.58019	0.159926	0.894568	STAT3	17	-	signal transducer and activator of transcription 3 [Source:HGNC Symbol;Acc:HGNC:11364]
ENSG00000156802	5221	3181	6008	39.8562	24.4503	46.3804	3162.7	6042.75	-0.93402	0.0243676	0.290766	5198.06	6034.51	-0.215259	0.601072	1	ATAD2	8	-	ATPase family, AAA domain containing 2 [Source:HGNC Symbol;Acc:HGNC:30123]
ENSG00000151914	5951	7779	3568	7.6371	10.0517	4.63048	7734.26	3588.64	1.1078	0.00775049	0.146789	5924.85	3583.75	0.725292	0.0794223	0.745902	DST	6	-	dystonin [Source:HGNC Symbol;Acc:HGNC:1090]
ENSG00000188612	4788	4736	6231	77.1554	76.8427	101.539	4708.76	6267.04	-0.412428	0.316802	0.842206	4766.96	6258.5	-0.392737	0.340393	1	SUMO2	17	-	small ubiquitin-like modifier 2 [Source:HGNC Symbol;Acc:HGNC:11125]
ENSG00000018408	5554	7171	4475	35.8719	46.6345	29.2284	7129.76	4500.89	0.663629	0.10803	0.60302	5529.6	4494.75	0.298927	0.467994	1	WWTR1	3	-	WW domain containing transcription regulator 1 [Source:HGNC Symbol;Acc:HGNC:24042]
ENSG00000177084	5620	3529	5679	18.3862	11.6248	18.7885	3508.7	5711.85	-0.703	0.0890385	0.558582	5595.31	5704.06	-0.0277712	0.946624	1	POLE	12	-	DNA polymerase epsilon, catalytic subunit [Source:HGNC Symbol;Acc:HGNC:9177]
ENSG00000121774	5665	4383	6204	85.7921	66.834	95.0128	4357.79	6239.89	-0.51791	0.209153	0.766937	5640.11	6231.38	-0.143825	0.72686	1	KHDRBS1	1	+	KH RNA binding domain containing, signal transduction associated 1 [Source:HGNC Symbol;Acc:HGNC:18116]
ENSG00000134013	6599	3727	4327	62.8304	35.7297	41.6622	3705.56	4352.03	-0.231988	0.573597	0.943926	6570.01	4346.1	0.596161	0.148563	0.872412	LOXL2	8	-	lysyl oxidase like 2 [Source:HGNC Symbol;Acc:HGNC:6666]
ENSG00000108829	5634	4117	5815	66.9885	49.2882	69.9192	4093.32	5848.64	-0.514815	0.211961	0.768894	5609.25	5840.66	-0.0583234	0.887641	1	LRRC59	17	-	leucine rich repeat containing 59 [Source:HGNC Symbol;Acc:HGNC:28817]
ENSG00000134250	6058	5116	4537	19.5857	16.654	14.8334	5086.58	4563.24	0.156631	0.703853	0.995678	6031.38	4557.02	0.404388	0.326356	1	NOTCH2	1	-	notch 2 [Source:HGNC Symbol;Acc:HGNC:7882]
ENSG00000125991	4730	4735	4645	42.7506	43.0903	42.4551	4707.77	4671.87	0.0110431	0.979172	1	4709.22	4665.5	0.0134562	0.974492	1	ERGIC3	20	+	ERGIC and golgi 3 [Source:HGNC Symbol;Acc:HGNC:15927]
ENSG00000198918	4528	5101	6132	114.918	130.352	157.38	5071.66	6167.47	-0.282214	0.493054	0.901043	4508.11	6159.06	-0.450178	0.274703	0.977015	RPL39	X	-	ribosomal protein L39 [Source:HGNC Symbol;Acc:HGNC:10350]
ENSG00000197728	4533	4895	6451	119.977	130.449	172.664	4866.85	6488.32	-0.414847	0.313932	0.840845	4513.08	6479.47	-0.52175	0.205766	0.972306	RPS26	12	+	ribosomal protein S26 [Source:HGNC Symbol;Acc:HGNC:10414]
ENSG00000170027	5195	5730	4504	75.2756	83.5991	65.9979	5697.04	4530.05	0.330678	0.42209	0.901043	5172.18	4523.88	0.193207	0.639063	1	YWHAG	7	-	tyrosine 3-monooxygenase/tryptophan 5-monooxygenase activation protein gamma [Source:HGNC Symbol;Acc:HGNC:12852]
ENSG00000100243	1474	5031	4791	13.4093	46.0829	44.0754	5002.07	4818.71	0.0538746	0.896316	1	1467.52	4812.14	-1.71321	5.1923e-05	0.0114054	CYB5R3	22	-	cytochrome b5 reductase 3 [Source:HGNC Symbol;Acc:HGNC:2873]
ENSG00000077147	5342	4674	5059	38.523	33.9378	36.893	4647.12	5088.26	-0.130834	0.750913	1	5318.53	5081.33	0.0658211	0.873328	1	TM9SF3	10	-	transmembrane 9 superfamily member 3 [Source:HGNC Symbol;Acc:HGNC:21529]
ENSG00000170606	5860	4705	5417	61.7927	49.9549	57.7645	4677.94	5448.34	-0.219936	0.593323	0.958183	5834.25	5440.91	0.100699	0.806955	1	HSPA4	5	+	heat shock protein family A (Hsp70) member 4 [Source:HGNC Symbol;Acc:HGNC:5237]
ENSG00000107223	4409	5444	4559	199.645	248.208	208.762	5412.69	4585.37	0.239301	0.561223	0.933213	4389.63	4579.12	-0.0609693	0.882762	1	EDF1	9	-	endothelial differentiation related factor 1 [Source:HGNC Symbol;Acc:HGNC:3164]
ENSG00000148396	3297	4278	5541	17.96	23.4642	30.5238	4253.4	5573.05	-0.389842	0.344128	0.868202	3282.51	5565.45	-0.761675	0.065666	0.697417	SEC16A	9	-	SEC16 homolog A, endoplasmic reticulum export factor [Source:HGNC Symbol;Acc:HGNC:29006]
ENSG00000109685	6694	3909	5569	18.3928	10.8145	15.474	3886.52	5601.21	-0.527247	0.20125	0.752961	6664.59	5593.58	0.25274	0.539171	1	NSD2	4	+	nuclear receptor binding SET domain protein 2 [Source:HGNC Symbol;Acc:HGNC:12766]
ENSG00000100292	3880	5179	2469	87.663	117.817	56.4116	5149.21	2483.28	1.05207	0.011451	0.188259	3862.95	2479.9	0.639399	0.122198	0.872412	HMOX1	22	+	heme oxygenase 1 [Source:HGNC Symbol;Acc:HGNC:5013]
ENSG00000089693	4900	5512	4887	70.4189	79.7592	71.0229	5480.3	4915.27	0.156981	0.703132	0.995678	4878.47	4908.57	-0.00887218	0.983355	1	MLF2	12	-	myeloid leukemia factor 2 [Source:HGNC Symbol;Acc:HGNC:7126]
ENSG00000121579	5888	4616	5914	49.7109	39.2399	50.4926	4589.45	5948.21	-0.374124	0.363783	0.89173	5862.13	5940.1	-0.0190612	0.96348	1	NAA50	3	-	N(alpha)-acetyltransferase 50, NatE catalytic subunit [Source:HGNC Symbol;Acc:HGNC:29533]
ENSG00000100380	6869	5432	4811	90.0034	71.6645	63.7476	5400.76	4838.83	0.1585	0.70041	0.995678	6838.82	4832.23	0.501047	0.224171	0.972306	ST13	22	-	ST13, Hsp70 interacting protein [Source:HGNC Symbol;Acc:HGNC:11343]
ENSG00000082781	4748	5644	4246	40.0178	47.8969	36.1897	5611.54	4270.56	0.393961	0.339059	0.860689	4727.14	4264.74	0.148506	0.718655	1	ITGB5	3	-	integrin subunit beta 5 [Source:HGNC Symbol;Acc:HGNC:6160]
ENSG00000113070	5298	5655	1341	95.3877	102.516	24.4159	5622.48	1348.76	2.05947	1.49127e-06	0.000246416	5274.72	1346.92	1.96933	3.93151e-06	0.00167831	HBEGF	5	-	heparin binding EGF like growth factor [Source:HGNC Symbol;Acc:HGNC:3059]
ENSG00000196531	4936	4565	6259	26.7996	24.9558	34.3653	4538.75	6295.21	-0.471949	0.25222	0.779116	4914.31	6286.62	-0.355287	0.388304	1	NACA	12	-	nascent polypeptide associated complex subunit alpha [Source:HGNC Symbol;Acc:HGNC:7629]
ENSG00000168036	5993	4063	4992	27.3031	18.6378	22.9988	4039.63	5020.88	-0.313706	0.446465	0.901043	5966.67	5014.03	0.25095	0.542188	1	CTNNB1	3	+	catenin beta 1 [Source:HGNC Symbol;Acc:HGNC:2514]
ENSG00000179314	3394	7006	4917	25.8438	53.7148	37.8624	6965.71	4945.44	0.49416	0.230551	0.779116	3379.09	4938.7	-0.54748	0.184777	0.95339	WSCD1	17	+	WSC domain containing 1 [Source:HGNC Symbol;Acc:HGNC:29060]
ENSG00000135720	5725	5043	4553	37.5794	33.3305	30.2228	5014	4579.34	0.130819	0.750958	1	5699.85	4573.09	0.317745	0.440438	1	DYNC1LI2	16	-	dynein cytoplasmic 1 light intermediate chain 2 [Source:HGNC Symbol;Acc:HGNC:2966]
ENSG00000117399	5336	2800	7775	142.269	75.1679	209.633	2783.9	7819.97	-1.49002	0.000387695	0.0194727	5312.56	7809.31	-0.555778	0.177667	0.938038	CDC20	1	+	cell division cycle 20 [Source:HGNC Symbol;Acc:HGNC:1723]
ENSG00000188486	4243	4027	7427	142.846	136.508	252.856	4003.84	7469.96	-0.899696	0.0299194	0.331512	4224.36	7459.78	-0.820381	0.0474347	0.610024	H2AFX	11	-	H2A histone family member X [Source:HGNC Symbol;Acc:HGNC:4739]
ENSG00000130255	4946	5460	5669	118.289	131.481	137.107	5428.6	5701.79	-0.0708342	0.863675	1	4924.27	5694.02	-0.209532	0.610862	1	RPL36	19	+	ribosomal protein L36 [Source:HGNC Symbol;Acc:HGNC:13631]
ENSG00000009335	6206	5620	4573	36.5747	33.3491	27.2542	5587.68	4599.45	0.28078	0.495393	0.901043	6178.73	4593.18	0.427808	0.299171	1	UBE3C	7	+	ubiquitin protein ligase E3C [Source:HGNC Symbol;Acc:HGNC:16803]
ENSG00000221983	4478	4294	5576	56.508	54.559	71.156	4269.3	5608.25	-0.393541	0.339572	0.861327	4458.33	5600.61	-0.329073	0.424367	1	UBA52	19	+	ubiquitin A-52 residue ribosomal protein fusion product 1 [Source:HGNC Symbol;Acc:HGNC:12458]
ENSG00000124151	6460	4646	4895	41.7782	30.2535	32.0135	4619.28	4923.32	-0.0919597	0.823615	1	6431.62	4916.6	0.387512	0.346802	1	NCOA3	20	+	nuclear receptor coactivator 3 [Source:HGNC Symbol;Acc:HGNC:7670]
ENSG00000116871	3277	5125	4957	33.7818	53.196	51.676	5095.52	4985.67	0.0314415	0.939594	1	3262.6	4978.88	-0.609778	0.139918	0.872412	MAP7D1	1	+	MAP7 domain containing 1 [Source:HGNC Symbol;Acc:HGNC:25514]
ENSG00000054118	5179	4297	5152	59.4202	49.64	59.776	4272.29	5181.8	-0.278438	0.499108	0.901043	5156.25	5174.74	-0.00516396	0.990519	1	THRAP3	1	+	thyroid hormone receptor associated protein 3 [Source:HGNC Symbol;Acc:HGNC:22964]
ENSG00000143742	5301	4629	5497	166.692	146.562	174.801	4602.38	5528.8	-0.26458	0.520595	0.907094	5277.71	5521.26	-0.0650835	0.87471	1	SRP9	1	+	signal recognition particle 9 [Source:HGNC Symbol;Acc:HGNC:11304]
ENSG00000173442	7414	6786	3258	59.7624	55.0767	26.5576	6746.97	3276.85	1.0419	0.0121799	0.194767	7381.43	3272.38	1.17353	0.0048571	0.22111	EHBP1L1	11	+	EH domain binding protein 1 like 1 [Source:HGNC Symbol;Acc:HGNC:30682]
ENSG00000100813	4567	4183	5460	27.2403	25.1216	32.9334	4158.94	5491.58	-0.400995	0.330562	0.848676	4546.93	5484.1	-0.270352	0.511556	1	ACIN1	14	-	apoptotic chromatin condensation inducer 1 [Source:HGNC Symbol;Acc:HGNC:17066]
ENSG00000145907	6302	2931	5698	27.6024	12.926	25.2379	2914.14	5730.96	-0.975675	0.0188006	0.254276	6274.31	5723.15	0.132646	0.747352	1	G3BP1	5	+	G3BP stress granule assembly factor 1 [Source:HGNC Symbol;Acc:HGNC:30292]
ENSG00000008294	5989	4220	3843	27.2028	19.2997	17.652	4195.73	3865.23	0.118364	0.774252	1	5962.69	3859.96	0.627361	0.128704	0.872412	SPAG9	17	-	sperm associated antigen 9 [Source:HGNC Symbol;Acc:HGNC:14524]
ENSG00000115414	2852	2350	729	8.95008	7.42547	2.31349	2336.48	733.217	1.67186	8.39932e-05	0.00611916	2839.47	732.217	1.9551	5.06442e-06	0.00201022	FN1	2	-	fibronectin 1 [Source:HGNC Symbol;Acc:HGNC:3778]
ENSG00000105281	5254	4117	4450	85.681	67.6012	73.3868	4093.32	4475.74	-0.128851	0.75473	1	5230.92	4469.64	0.2269	0.581738	1	SLC1A5	19	-	solute carrier family 1 member 5 [Source:HGNC Symbol;Acc:HGNC:10943]
ENSG00000064932	4720	4907	5253	38.7071	40.5175	43.5631	4878.78	5283.39	-0.11494	0.780354	1	4699.26	5276.18	-0.167056	0.685097	1	SBNO2	19	-	strawberry notch homolog 2 [Source:HGNC Symbol;Acc:HGNC:29158]
ENSG00000179950	5211	4513	4920	52.2037	45.5223	49.8435	4487.04	4948.46	-0.14121	0.731892	1	5188.1	4941.71	0.0701952	0.864977	1	PUF60	8	-	poly(U) binding splicing factor 60 [Source:HGNC Symbol;Acc:HGNC:17042]
ENSG00000227097	4499	4619	5770	1164.12	1203.39	1509.8	4592.43	5803.38	-0.337625	0.412393	0.901043	4479.23	5795.46	-0.371663	0.36698	1	RPS28P7	11	+	ribosomal protein S28 pseudogene 7 [Source:HGNC Symbol;Acc:HGNC:35787]
ENSG00000099341	4618	4705	5190	80.815	82.9042	91.8477	4677.94	5220.02	-0.158178	0.701031	0.995678	4597.71	5212.9	-0.181167	0.660097	1	PSMD8	19	+	proteasome 26S subunit, non-ATPase 8 [Source:HGNC Symbol;Acc:HGNC:9566]
ENSG00000088833	4860	4398	4212	40.4349	36.8429	35.4382	4372.71	4236.36	0.0456984	0.912178	1	4838.65	4230.59	0.19374	0.638233	1	NSFL1C	20	-	NSFL1 cofactor [Source:HGNC Symbol;Acc:HGNC:15912]
ENSG00000141959	3680	4960	3948	22.4022	30.4021	24.3043	4931.47	3970.84	0.312567	0.448149	0.901043	3663.83	3965.42	-0.114118	0.782238	1	PFKL	21	+	phosphofructokinase, liver type [Source:HGNC Symbol;Acc:HGNC:8876]
ENSG00000143621	5860	3832	5504	139.596	91.9134	132.592	3809.96	5535.84	-0.539011	0.191449	0.73218	5834.25	5528.29	0.0777134	0.850522	1	ILF2	1	-	interleukin enhancer binding factor 2 [Source:HGNC Symbol;Acc:HGNC:6037]
ENSG00000115762	5451	3889	3897	44.024	31.625	31.8278	3866.63	3919.54	-0.0196065	0.962708	1	5427.05	3914.2	0.471439	0.25295	0.972306	PLEKHB2	2	+	pleckstrin homology domain containing B2 [Source:HGNC Symbol;Acc:HGNC:19236]
ENSG00000172534	5118	3551	5747	30.8862	21.5771	35.0726	3530.58	5780.24	-0.711206	0.0853946	0.548451	5095.51	5772.36	-0.17993	0.662147	1	HCFC1	X	-	host cell factor C1 [Source:HGNC Symbol;Acc:HGNC:4839]
ENSG00000151239	4969	4263	4803	68.6681	59.3171	67.1215	4238.48	4830.78	-0.188704	0.646996	0.972542	4947.17	4824.2	0.0363138	0.930193	1	TWF1	12	-	twinfilin actin binding protein 1 [Source:HGNC Symbol;Acc:HGNC:9620]
ENSG00000010256	4472	4570	5284	75.0919	77.2656	89.7257	4543.72	5314.57	-0.226073	0.583091	0.952929	4452.35	5307.32	-0.253409	0.538406	1	UQCRC1	3	-	ubiquinol-cytochrome c reductase core protein 1 [Source:HGNC Symbol;Acc:HGNC:12585]
ENSG00000090273	4685	4721	5441	89.1356	90.4387	104.685	4693.85	5472.47	-0.221416	0.590833	0.955908	4664.42	5465.01	-0.228522	0.578977	1	NUDC	1	+	nuclear distribution C, dynein complex regulator [Source:HGNC Symbol;Acc:HGNC:8045]
ENSG00000103018	4515	4522	5454	35.5402	35.8403	43.415	4495.99	5485.55	-0.286989	0.485943	0.901043	4495.16	5478.07	-0.285287	0.488533	1	CYB5B	16	+	cytochrome b5 type B [Source:HGNC Symbol;Acc:HGNC:24374]
ENSG00000186174	3704	4301	5035	19.2231	22.4751	26.425	4276.26	5064.13	-0.243956	0.553733	0.925988	3687.73	5057.22	-0.455599	0.269294	0.977015	BCL9L	11	-	B cell CLL/lymphoma 9 like [Source:HGNC Symbol;Acc:HGNC:23688]
ENSG00000179051	6203	2495	5720	81.6906	33.0841	76.178	2480.65	5753.09	-1.21358	0.00364102	0.0908382	6175.75	5745.24	0.104244	0.800236	1	RCC2	1	-	regulator of chromosome condensation 2 [Source:HGNC Symbol;Acc:HGNC:30297]
ENSG00000112308	4118	4893	4349	54.1272	64.7565	57.8072	4864.86	4374.16	0.153389	0.709766	0.999664	4099.91	4368.19	-0.0914422	0.824724	1	C6orf62	6	-	chromosome 6 open reading frame 62 [Source:HGNC Symbol;Acc:HGNC:20998]
ENSG00000078808	3483	5341	4273	40.1906	62.0544	49.8617	5310.28	4297.72	0.30521	0.458768	0.901043	3467.7	4291.86	-0.307614	0.455622	1	SDF4	1	-	stromal cell derived factor 4 [Source:HGNC Symbol;Acc:HGNC:24188]
ENSG00000089220	4747	7451	4878	144.91	229.02	150.586	7408.15	4906.22	0.594489	0.149571	0.653694	4726.14	4899.53	-0.0519774	0.899983	1	PEBP1	12	+	phosphatidylethanolamine binding protein 1 [Source:HGNC Symbol;Acc:HGNC:8630]
ENSG00000159842	5881	5135	3620	25.717	22.6093	16.0081	5105.47	3640.94	0.487718	0.237101	0.779116	5855.16	3635.98	0.687348	0.0962909	0.7925	ABR	17	-	ABR, RhoGEF and GTPase activating protein [Source:HGNC Symbol;Acc:HGNC:81]
ENSG00000167900	5278	2581	6020	154.107	75.8787	177.751	2566.16	6054.82	-1.23844	0.00301673	0.0816989	5254.81	6046.57	-0.202473	0.622859	1	TK1	17	-	thymidine kinase 1 [Source:HGNC Symbol;Acc:HGNC:11830]
ENSG00000179222	3748	6551	3978	33.8526	59.5769	36.3345	6513.32	4001.01	0.703012	0.0889109	0.558582	3731.53	3995.56	-0.0986242	0.811274	1	MAGED1	X	+	MAGE family member D1 [Source:HGNC Symbol;Acc:HGNC:6813]
ENSG00000197324	4243	6289	3124	32.4176	48.3803	24.1369	6252.83	3142.07	0.992765	0.0168274	0.237595	4224.36	3137.79	0.42897	0.298523	1	LRP10	14	+	LDL receptor related protein 10 [Source:HGNC Symbol;Acc:HGNC:14553]
ENSG00000122218	4089	4648	4199	28.7694	32.9275	29.876	4621.27	4223.29	0.129918	0.75272	1	4071.03	4217.53	-0.0510012	0.901996	1	COPA	1	-	coatomer protein complex subunit alpha [Source:HGNC Symbol;Acc:HGNC:2230]
ENSG00000050165	4395	8107	2898	47.2056	87.6746	31.4772	8060.37	2914.76	1.46743	0.000470685	0.0225288	4375.69	2910.79	0.58808	0.154672	0.882262	DKK3	11	-	dickkopf WNT signaling pathway inhibitor 3 [Source:HGNC Symbol;Acc:HGNC:2893]
ENSG00000145495	5179	4264	4411	24.8248	20.5795	21.3816	4239.48	4436.52	-0.0655389	0.874033	1	5156.25	4430.47	0.218857	0.595218	1	2024-03-06	5	+	membrane associated ring-CH-type finger 6 [Source:HGNC Symbol;Acc:HGNC:30550]
ENSG00000125817	5052	4111	4616	96.6595	79.1968	89.3121	4087.36	4642.7	-0.183791	0.65565	0.977325	5029.8	4636.37	0.117503	0.77563	1	CENPB	20	-	centromere protein B [Source:HGNC Symbol;Acc:HGNC:1852]
ENSG00000093000	5394	3244	5190	35.2364	21.3373	34.2856	3225.34	5220.02	-0.694582	0.0929915	0.560679	5370.3	5212.9	0.0429149	0.917382	1	NUP50	22	+	nucleoporin 50 [Source:HGNC Symbol;Acc:HGNC:8065]
ENSG00000136930	4991	4724	4435	151.762	144.632	136.374	4696.83	4460.65	0.0744304	0.856978	1	4969.07	4454.57	0.157686	0.701982	1	PSMB7	9	-	proteasome subunit beta 7 [Source:HGNC Symbol;Acc:HGNC:9544]
ENSG00000130589	3716	5053	3660	16.7345	22.9121	16.6679	5023.94	3681.17	0.448641	0.276661	0.789971	3699.67	3676.15	0.00920149	0.982919	1	HELZ2	20	-	helicase with zinc finger 2 [Source:HGNC Symbol;Acc:HGNC:30021]
ENSG00000008988	4714	4074	5734	85.3254	74.2487	104.957	4050.57	5767.17	-0.509725	0.216511	0.769686	4693.29	5759.3	-0.295288	0.47336	1	RPS20	8	-	ribosomal protein S20 [Source:HGNC Symbol;Acc:HGNC:10405]
ENSG00000146918	6144	3130	5452	47.7747	24.5059	42.8712	3112	5483.54	-0.81724	0.0484763	0.418397	6117.01	5476.06	0.159684	0.698139	1	NCAPG2	7	-	non-SMC condensin II complex subunit G2 [Source:HGNC Symbol;Acc:HGNC:21904]
ENSG00000065526	3994	3485	4472	16.325	14.3425	18.4845	3464.96	4497.87	-0.376392	0.361369	0.889304	3976.45	4491.74	-0.175786	0.669803	1	SPEN	1	+	spen family transcriptional repressor [Source:HGNC Symbol;Acc:HGNC:17575]
ENSG00000101266	4130	4714	5528	7.60132	8.7359	10.2889	4686.89	5559.98	-0.246442	0.549559	0.922187	4111.85	5552.4	-0.43331	0.293179	1	CSNK2A1	20	-	casein kinase 2 alpha 1 [Source:HGNC Symbol;Acc:HGNC:2457]
ENSG00000197912	4834	5705	3820	7.2947	8.66832	5.82944	5672.19	3842.1	0.561997	0.173269	0.700081	4812.76	3836.86	0.32693	0.42764	1	SPG7	16	+	SPG7, paraplegin matrix AAA peptidase subunit [Source:HGNC Symbol;Acc:HGNC:11237]
ENSG00000041982	1886	3062	700	10.6352	17.3855	3.99176	3044.39	704.05	2.11221	9.52735e-07	0.000173802	1877.71	703.089	1.41704	0.000803781	0.0760902	TNC	9	-	tenascin C [Source:HGNC Symbol;Acc:HGNC:5318]
ENSG00000047410	4738	3322	5180	20.8462	14.7167	23.0476	3302.89	5209.96	-0.657522	0.111615	0.613733	4717.18	5202.86	-0.141375	0.73153	1	TPR	1	-	translocated promoter region, nuclear basket protein [Source:HGNC Symbol;Acc:HGNC:12017]
ENSG00000100297	4430	2130	5693	32.8039	15.8811	42.6311	2117.75	5725.93	-1.43492	0.000628444	0.0277184	4410.54	5718.12	-0.374578	0.363263	1	MCM5	22	+	minichromosome maintenance complex component 5 [Source:HGNC Symbol;Acc:HGNC:6948]
ENSG00000126432	4355	8181	3446	264.994	501.226	212.044	8133.95	3465.93	1.23068	0.00317392	0.0842548	4335.87	3461.21	0.325034	0.430519	1	PRDX5	11	+	peroxiredoxin 5 [Source:HGNC Symbol;Acc:HGNC:9355]
ENSG00000101294	4422	5567	4270	22.2379	28.1887	21.7153	5534.98	4294.7	0.366012	0.374367	0.901043	4402.57	4288.84	0.0377568	0.927497	1	HM13	20	+	histocompatibility minor 13 [Source:HGNC Symbol;Acc:HGNC:16435]
ENSG00000104738	4515	3199	5741	35.1834	25.1	45.2408	3180.6	5774.21	-0.860298	0.0378944	0.375371	4495.16	5766.34	-0.359272	0.383142	1	MCM4	8	+	minichromosome maintenance complex component 4 [Source:HGNC Symbol;Acc:HGNC:6947]
ENSG00000128050	5497	4323	6377	39.7357	31.4644	46.616	4298.14	6413.89	-0.577474	0.161646	0.678701	5472.85	6405.14	-0.226934	0.581412	1	PAICS	4	+	phosphoribosylaminoimidazole carboxylase and phosphoribosylaminoimidazolesuccinocarboxamide synthase [Source:HGNC Symbol;Acc:HGNC:8587]
ENSG00000048828	5630	3780	5077	42.4653	28.7076	38.7254	3758.26	5106.37	-0.44222	0.283538	0.799574	5605.26	5099.4	0.13645	0.74047	1	FAM120A	9	+	family with sequence similarity 120A [Source:HGNC Symbol;Acc:HGNC:13247]
ENSG00000108946	5104	4321	3951	40.6595	34.6589	31.8289	4296.15	3973.86	0.112502	0.785148	1	5081.57	3968.44	0.356695	0.386764	1	PRKAR1A	17	+	protein kinase cAMP-dependent type I regulatory subunit alpha [Source:HGNC Symbol;Acc:HGNC:9388]
ENSG00000108883	4656	3783	5449	24.3851	19.9493	28.8597	3761.24	5480.52	-0.543088	0.188145	0.73218	4635.54	5473.05	-0.2396	0.560718	1	EFTUD2	17	-	elongation factor Tu GTP binding domain containing 2 [Source:HGNC Symbol;Acc:HGNC:30858]
ENSG00000128512	4382	3732	3947	20.7068	17.7566	18.8612	3710.54	3969.83	-0.0974468	0.813501	1	4362.75	3964.42	0.138124	0.737709	1	DOCK4	7	-	dedicator of cytokinesis 4 [Source:HGNC Symbol;Acc:HGNC:19192]
ENSG00000072364	5670	4876	3565	27.2722	23.6145	17.3404	4847.96	3585.62	0.435141	0.291383	0.810789	5645.09	3580.73	0.656723	0.111954	0.857464	AFF4	5	-	AF4/FMR2 family member 4 [Source:HGNC Symbol;Acc:HGNC:17869]
ENSG00000181019	4396	4226	4685	73.4074	71.0543	79.1143	4201.69	4712.1	-0.165394	0.688216	0.995678	4376.69	4705.68	-0.10456	0.799911	1	NQO1	16	-	NAD(P)H quinone dehydrogenase 1 [Source:HGNC Symbol;Acc:HGNC:2874]
ENSG00000132824	3317	3521	4200	38.4876	41.1358	49.2819	3500.75	4224.3	-0.271038	0.510934	0.901907	3302.43	4218.53	-0.353204	0.391772	1	SERINC3	20	-	serine incorporator 3 [Source:HGNC Symbol;Acc:HGNC:11699]
ENSG00000132356	5188	3613	4830	42.9534	30.1192	40.4397	3592.22	4857.94	-0.435455	0.291029	0.810184	5165.21	4851.31	0.090448	0.82643	1	PRKAA1	5	-	protein kinase AMP-activated catalytic subunit alpha 1 [Source:HGNC Symbol;Acc:HGNC:9376]
ENSG00000173457	5051	6854	4339	165.836	226.582	144.064	6814.58	4364.1	0.642926	0.119421	0.632525	5028.81	4358.15	0.206496	0.616213	1	PPP1R14B	11	-	protein phosphatase 1 regulatory inhibitor subunit 14B [Source:HGNC Symbol;Acc:HGNC:9057]
ENSG00000100353	4207	4647	4614	56.1666	62.4679	62.294	4620.27	4640.69	-0.00636062	0.988263	1	4188.52	4634.36	-0.145927	0.723371	1	EIF3D	22	-	eukaryotic translation initiation factor 3 subunit D [Source:HGNC Symbol;Acc:HGNC:3278]
ENSG00000108561	4249	4186	6408	98.878	98.0823	150.799	4161.92	6445.07	-0.630929	0.126473	0.646083	4230.33	6436.28	-0.605441	0.14241	0.872412	C1QBP	17	-	complement C1q binding protein [Source:HGNC Symbol;Acc:HGNC:1243]
ENSG00000180370	5190	4330	4702	44.9779	37.7832	41.2076	4305.1	4729.2	-0.135546	0.742329	1	5167.2	4722.75	0.129752	0.752892	1	PAK2	3	+	p21 (RAC1) activated kinase 2 [Source:HGNC Symbol;Acc:HGNC:8591]
ENSG00000135677	4359	5121	3892	37.6921	44.5858	34.0329	5091.55	3914.51	0.379261	0.357502	0.884659	4339.85	3909.18	0.150776	0.714656	1	GNS	12	-	glucosamine (N-acetyl)-6-sulfatase [Source:HGNC Symbol;Acc:HGNC:4422]
ENSG00000104341	4507	6028	5474	76.6028	103.159	94.086	5993.33	5505.66	0.122439	0.766272	1	4487.2	5498.16	-0.293126	0.476672	1	LAPTM4B	8	+	lysosomal protein transmembrane 4 beta [Source:HGNC Symbol;Acc:HGNC:13646]
ENSG00000113758	5899	7264	3738	62.6171	77.6371	40.1252	7222.22	3759.62	0.941832	0.0231526	0.280525	5873.08	3754.5	0.645481	0.118127	0.872412	DBN1	5	-	drebrin 1 [Source:HGNC Symbol;Acc:HGNC:2695]
ENSG00000101161	4485	4017	4649	80.0603	72.1997	83.9223	3993.9	4675.89	-0.227438	0.581016	0.951054	4465.29	4669.52	-0.0645157	0.875943	1	PRPF6	20	+	pre-mRNA processing factor 6 [Source:HGNC Symbol;Acc:HGNC:15860]
ENSG00000179010	5240	4790	4849	107.242	98.7073	100.358	4762.45	4877.05	-0.0343031	0.934089	1	5216.98	4870.4	0.099172	0.809938	1	MRFAP1	4	+	Morf4 family associated protein 1 [Source:HGNC Symbol;Acc:HGNC:24549]
ENSG00000165678	4087	4455	4910	104.36	114.539	126.786	4429.38	4938.4	-0.156936	0.70334	0.995678	4069.04	4931.67	-0.277378	0.500823	1	GHITM	10	+	growth hormone inducible transmembrane protein [Source:HGNC Symbol;Acc:HGNC:17281]
ENSG00000270647	4999	3664	5806	45.9694	33.925	53.9915	3642.93	5839.59	-0.680749	0.0994997	0.575277	4977.04	5831.62	-0.228605	0.578751	1	TAF15	17	+	TATA-box binding protein associated factor 15 [Source:HGNC Symbol;Acc:HGNC:11547]
ENSG00000141756	2529	4770	4857	32.16	61.0751	62.4594	4742.57	4885.1	-0.0427175	0.917833	1	2517.89	4878.43	-0.954169	0.0216012	0.446735	FKBP10	17	+	FK506 binding protein 10 [Source:HGNC Symbol;Acc:HGNC:18169]
ENSG00000196914	4550	4220	4228	10.1309	9.46084	9.51999	4195.73	4252.46	-0.0193742	0.963092	1	4530.01	4246.66	0.0931835	0.821391	1	ARHGEF12	11	+	Rho guanine nucleotide exchange factor 12 [Source:HGNC Symbol;Acc:HGNC:14193]
ENSG00000024422	2644	5491	4008	36.6221	76.5793	56.14	5459.42	4031.18	0.437532	0.288546	0.807525	2632.38	4025.69	-0.612842	0.138289	0.872412	EHD2	19	+	EH domain containing 2 [Source:HGNC Symbol;Acc:HGNC:3243]
ENSG00000116679	5320	3525	4260	36.458	24.3231	29.5226	3504.73	4284.64	-0.289863	0.482019	0.901043	5296.63	4278.8	0.30786	0.454886	1	IVNS1ABP	1	-	influenza virus NS1A binding protein [Source:HGNC Symbol;Acc:HGNC:16951]
ENSG00000105329	6220	5484	3640	104.379	92.6614	61.7714	5452.46	3661.06	0.574632	0.163918	0.68382	6192.67	3656.06	0.760251	0.0660784	0.699917	TGFB1	19	-	transforming growth factor beta 1 [Source:HGNC Symbol;Acc:HGNC:11766]
ENSG00000182087	3710	4984	4652	50.0105	67.6462	63.4147	4955.34	4678.91	0.0828084	0.840967	1	3693.7	4672.53	-0.339127	0.410686	1	TMEM259	19	-	transmembrane protein 259 [Source:HGNC Symbol;Acc:HGNC:17039]
ENSG00000170248	4023	4017	4009	24.1867	24.3169	24.374	3993.9	4032.19	-0.013766	0.974001	1	4005.32	4026.69	-0.00767549	0.98581	1	PDCD6IP	3	+	programmed cell death 6 interacting protein [Source:HGNC Symbol;Acc:HGNC:8766]
ENSG00000152102	5389	4166	4811	53.8776	41.9371	48.6406	4142.04	4838.83	-0.22431	0.586173	0.954555	5365.32	4832.23	0.150972	0.714021	1	FAM168B	2	-	family with sequence similarity 168 member B [Source:HGNC Symbol;Acc:HGNC:27016]
ENSG00000205339	4656	4047	5308	34.92	30.5614	40.2583	4023.72	5338.7	-0.407947	0.322317	0.842206	4635.54	5331.42	-0.201777	0.624216	1	IPO7	11	+	importin 7 [Source:HGNC Symbol;Acc:HGNC:9852]
ENSG00000104635	3147	4933	3890	24.6327	38.8781	30.7913	4904.63	3912.5	0.326043	0.428859	0.901043	3133.17	3907.17	-0.318487	0.440067	1	SLC39A14	8	+	solute carrier family 39 member 14 [Source:HGNC Symbol;Acc:HGNC:20858]
ENSG00000162704	5637	4013	3632	28.831	20.6661	18.7854	3989.92	3653.01	0.12727	0.757809	1	5612.23	3648.03	0.621441	0.132395	0.872412	ARPC5	1	-	actin related protein 2/3 complex subunit 5 [Source:HGNC Symbol;Acc:HGNC:708]
ENSG00000244038	3911	3393	4553	78.1014	68.2235	91.9458	3373.49	4579.34	-0.440884	0.285186	0.802356	3893.82	4573.09	-0.231978	0.573527	1	DDOST	1	-	dolichyl-diphosphooligosaccharide--protein glycosyltransferase non-catalytic subunit [Source:HGNC Symbol;Acc:HGNC:2728]
ENSG00000198952	3967	3623	4840	40.6404	37.3717	50.1423	3602.16	4868	-0.434452	0.292135	0.812087	3949.57	4861.36	-0.299655	0.467122	1	SMG5	1	-	SMG5, nonsense mediated mRNA decay factor [Source:HGNC Symbol;Acc:HGNC:24644]
ENSG00000146223	4522	5069	5391	31.4655	35.5145	37.9347	5039.85	5422.18	-0.105492	0.798011	1	4502.13	5414.79	-0.26629	0.517936	1	RPL7L1	6	+	ribosomal protein L7 like 1 [Source:HGNC Symbol;Acc:HGNC:21370]
ENSG00000254999	4247	5171	3843	187.163	229.451	171.266	5141.26	3865.23	0.411556	0.318134	0.842206	4228.34	3859.96	0.131502	0.749919	1	BRK1	3	+	BRICK1, SCAR/WAVE actin nucleating complex subunit [Source:HGNC Symbol;Acc:HGNC:23057]
ENSG00000261236	4539	4168	6312	66.3719	61.3664	93.337	4144.03	6348.51	-0.615369	0.136042	0.646083	4519.06	6339.85	-0.488416	0.236108	0.972306	BOP1	8	-	block of proliferation 1 [Source:HGNC Symbol;Acc:HGNC:15519]
ENSG00000099875	5363	4881	4073	55.8154	51.1486	42.867	4852.93	4096.56	0.244436	0.553023	0.925587	5339.44	4090.97	0.384233	0.351169	1	MKNK2	19	-	MAP kinase interacting serine/threonine kinase 2 [Source:HGNC Symbol;Acc:HGNC:7111]
ENSG00000110108	3855	3093	5385	86.5225	69.8978	122.223	3075.21	5416.15	-0.816557	0.0486715	0.419605	3838.06	5408.76	-0.494907	0.230196	0.972306	TMEM109	11	+	transmembrane protein 109 [Source:HGNC Symbol;Acc:HGNC:28771]
ENSG00000079805	4460	4430	4472	18.0276	18.0296	18.2797	4404.52	4497.87	-0.0302551	0.941981	1	4440.4	4491.74	-0.0165811	0.968465	1	DNM2	19	+	dynamin 2 [Source:HGNC Symbol;Acc:HGNC:2974]
ENSG00000167767	5238	3716	6744	65.4298	46.7374	85.1905	3694.63	6783.01	-0.876474	0.034392	0.355574	5214.99	6773.76	-0.377286	0.359572	1	KRT80	12	-	keratin 80 [Source:HGNC Symbol;Acc:HGNC:27056]
ENSG00000211584	3452	2761	6762	38.1169	30.6967	75.5065	2745.12	6801.12	-1.30886	0.00174521	0.0550956	3436.83	6791.84	-0.982697	0.0179207	0.412469	SLC48A1	12	+	solute carrier family 48 member 1 [Source:HGNC Symbol;Acc:HGNC:26035]
ENSG00000156482	4682	4265	5568	63.1756	57.945	75.9767	4240.47	5600.21	-0.401246	0.33023	0.848208	4661.43	5592.57	-0.262733	0.523492	1	RPL30	8	-	ribosomal protein L30 [Source:HGNC Symbol;Acc:HGNC:10333]
ENSG00000169180	4441	3690	4330	34.1561	28.5754	33.6774	3668.78	4355.05	-0.247381	0.548436	0.921183	4421.49	4349.11	0.0238118	0.954467	1	XPO6	16	-	exportin 6 [Source:HGNC Symbol;Acc:HGNC:19733]
ENSG00000156599	4971	3572	4017	49.7535	35.9973	40.6579	3551.46	4040.24	-0.186023	0.651964	0.974962	4949.16	4034.73	0.294704	0.474476	1	ZDHHC5	11	+	zinc finger DHHC-type containing 5 [Source:HGNC Symbol;Acc:HGNC:18472]
ENSG00000068323	4395	5363	3486	55.7584	68.5075	44.7241	5332.16	3506.17	0.604808	0.143059	0.65009	4375.69	3501.38	0.321575	0.435416	1	TFE3	X	-	transcription factor binding to IGHM enhancer 3 [Source:HGNC Symbol;Acc:HGNC:11752]
ENSG00000114554	6224	5689	2844	30.9025	28.4406	14.2796	5656.28	2860.45	0.98358	0.0178839	0.247155	6196.65	2856.55	1.11718	0.00729375	0.264034	PLXNA1	3	+	plexin A1 [Source:HGNC Symbol;Acc:HGNC:9099]
ENSG00000104824	5008	3434	5538	39.8948	27.5442	44.6136	3414.25	5570.04	-0.706097	0.0876788	0.556919	4986	5562.44	-0.157832	0.701579	1	HNRNPL	19	-	heterogeneous nuclear ribonucleoprotein L [Source:HGNC Symbol;Acc:HGNC:5045]
ENSG00000110880	5449	4669	4716	45.3284	39.1071	39.6726	4642.15	4743.28	-0.0310917	0.940321	1	5425.06	4736.81	0.195718	0.634646	1	CORO1C	12	-	coronin 1C [Source:HGNC Symbol;Acc:HGNC:2254]
ENSG00000196367	4381	4248	4946	11.9193	11.637	13.608	4223.57	4974.61	-0.236114	0.566574	0.938786	4361.75	4967.83	-0.187702	0.648705	1	TRRAP	7	+	transformation/transcription domain associated protein [Source:HGNC Symbol;Acc:HGNC:12347]
ENSG00000179862	3768	3533	4781	155.58	146.881	199.63	3512.68	4808.66	-0.453047	0.272063	0.788219	3751.44	4802.1	-0.356208	0.387511	1	CITED4	1	-	Cbp/p300 interacting transactivator with Glu/Asp rich carboxy-terminal domain 4 [Source:HGNC Symbol;Acc:HGNC:18696]
ENSG00000161013	1576	8677	2672	15.5843	86.3934	26.7197	8627.1	2687.46	1.68259	6.72882e-05	0.00527276	1569.08	2683.79	-0.77431	0.0622733	0.683672	MGAT4B	5	-	alpha-1,3-mannosyl-glycoprotein 4-beta-N-acetylglucosaminyltransferase B [Source:HGNC Symbol;Acc:HGNC:7048]
ENSG00000148180	5068	4252	2859	24.9939	21.1139	14.2585	4227.55	2875.54	0.555968	0.178368	0.710947	5045.73	2871.62	0.813174	0.0496581	0.623136	GSN	9	+	gelsolin [Source:HGNC Symbol;Acc:HGNC:4620]
ENSG00000105971	2670	3639	4231	20.9473	28.746	33.5678	3618.07	4255.47	-0.234092	0.570166	0.941864	2658.27	4249.67	-0.676839	0.101836	0.813992	CAV2	7	+	caveolin 2 [Source:HGNC Symbol;Acc:HGNC:1528]
ENSG00000172380	3456	3232	4828	39.7524	37.4317	56.1591	3213.41	4855.93	-0.595622	0.149319	0.653694	3440.82	4849.31	-0.495012	0.230276	0.972306	GNG12	1	-	G protein subunit gamma 12 [Source:HGNC Symbol;Acc:HGNC:19663]
ENSG00000116688	3624	3964	4925	39.5976	43.6108	54.419	3941.2	4953.49	-0.3298	0.423548	0.901043	3608.08	4946.73	-0.455232	0.269717	0.977015	MFN2	1	+	mitofusin 2 [Source:HGNC Symbol;Acc:HGNC:16877]
ENSG00000276043	5593	2977	6135	59.0689	31.6572	65.5227	2959.88	6170.49	-1.05981	0.0108214	0.181003	5568.43	6162.07	-0.146143	0.722645	1	UHRF1	19	+	ubiquitin like with PHD and ring finger domains 1 [Source:HGNC Symbol;Acc:HGNC:12556]
ENSG00000149115	5068	4851	2978	38.5204	37.1248	22.8898	4823.1	2995.23	0.687273	0.096547	0.566726	5045.73	2991.14	0.754343	0.0683706	0.712882	TNKS1BP1	11	-	tankyrase 1 binding protein 1 [Source:HGNC Symbol;Acc:HGNC:19081]
ENSG00000071564	4253	4654	5280	38.0094	41.8795	47.7192	4627.23	5310.54	-0.198704	0.629513	0.965604	4234.31	5303.3	-0.324754	0.43055	1	TCF3	19	-	transcription factor 3 [Source:HGNC Symbol;Acc:HGNC:11633]
ENSG00000198113	4105	4590	4078	53.7742	60.5414	54.0221	4563.6	4101.59	0.153985	0.708775	0.998961	4086.96	4096	-0.00318451	0.994507	1	TOR4A	9	+	torsin family 4 member A [Source:HGNC Symbol;Acc:HGNC:25981]
ENSG00000114978	4833	3571	5089	40.7784	30.3377	43.4219	3550.46	5118.44	-0.527681	0.201017	0.752961	4811.77	5111.46	-0.0871661	0.83266	1	MOB1A	2	-	MOB kinase activator 1A [Source:HGNC Symbol;Acc:HGNC:16015]
ENSG00000106771	4771	3703	3802	27.3349	21.3619	22.0284	3681.7	3823.99	-0.0547046	0.894974	1	4750.04	3818.78	0.314819	0.444956	1	TMEM245	9	-	transmembrane protein 245 [Source:HGNC Symbol;Acc:HGNC:1363]
ENSG00000189159	5151	4340	4725	81.9837	69.5512	76.0503	4315.04	4752.33	-0.139258	0.735516	1	5128.37	4745.85	0.11183	0.786194	1	JPT1	17	-	Jupiter microtubule associated homolog 1 [Source:HGNC Symbol;Acc:HGNC:14569]
ENSG00000159377	3742	3964	4747	94.2219	100.499	120.873	3941.2	4774.46	-0.276694	0.501935	0.901043	3725.56	4767.95	-0.355901	0.387933	1	PSMB4	1	+	proteasome subunit beta 4 [Source:HGNC Symbol;Acc:HGNC:9541]
ENSG00000100983	3910	4704	4038	34.412	41.6849	35.9387	4676.95	4061.36	0.203599	0.621282	0.965604	3892.82	4055.82	-0.0591755	0.886325	1	GSS	20	-	glutathione synthetase [Source:HGNC Symbol;Acc:HGNC:4624]
ENSG00000251562	3254	4730	3363	20.0265	29.3108	20.9304	4702.8	3382.45	0.475434	0.249211	0.779116	3239.7	3377.84	-0.0602373	0.884499	1	MALAT1	11	+	metastasis associated lung adenocarcinoma transcript 1 [Source:HGNC Symbol;Acc:HGNC:29665]
ENSG00000172809	4108	4397	5346	58.2968	62.8275	76.7196	4371.71	5376.92	-0.298575	0.468559	0.901043	4089.95	5369.59	-0.392718	0.34065	1	RPL38	17	+	ribosomal protein L38 [Source:HGNC Symbol;Acc:HGNC:10349]
ENSG00000122545	4042	3741	4656	20.1387	18.7673	23.459	3719.48	4682.93	-0.3323	0.42015	0.901043	4024.24	4676.55	-0.216721	0.598965	1	2024-09-07	7	+	septin 7 [Source:HGNC Symbol;Acc:HGNC:1717]
ENSG00000073008	5284	5312	3336	81.5912	82.5881	52.0918	5281.45	3355.3	0.654474	0.113256	0.619358	5260.78	3350.72	0.650787	0.115289	0.867736	PVR	19	+	poliovirus receptor [Source:HGNC Symbol;Acc:HGNC:9705]
ENSG00000177733	3616	4117	5230	22.5171	25.8133	32.9344	4093.32	5260.25	-0.36185	0.379892	0.901043	3600.11	5253.08	-0.545106	0.186582	0.959193	HNRNPA0	5	-	heterogeneous nuclear ribonucleoprotein A0 [Source:HGNC Symbol;Acc:HGNC:5030]
ENSG00000215021	3741	3518	5545	81.3432	77.0208	121.926	3497.77	5577.08	-0.673055	0.103398	0.586952	3724.56	5569.47	-0.580453	0.159686	0.894568	PHB2	12	-	prohibitin 2 [Source:HGNC Symbol;Acc:HGNC:30306]
ENSG00000130204	4069	3983	5730	61.2463	60.3645	87.2188	3960.09	5763.15	-0.541308	0.189517	0.73218	4051.12	5755.29	-0.506553	0.219373	0.972306	TOMM40	19	+	translocase of outer mitochondrial membrane 40 [Source:HGNC Symbol;Acc:HGNC:18001]
ENSG00000106153	3895	4581	4559	186.965	221.407	221.302	4554.65	4585.37	-0.00969701	0.981799	1	3877.89	4579.12	-0.239792	0.560683	1	CHCHD2	7	-	coiled-coil-helix-coiled-coil-helix domain containing 2 [Source:HGNC Symbol;Acc:HGNC:21645]
ENSG00000071626	4501	3579	5708	26.5811	21.2816	34.0888	3558.42	5741.02	-0.690052	0.0950191	0.562346	4481.22	5733.19	-0.355436	0.38824	1	DAZAP1	19	+	DAZ associated protein 1 [Source:HGNC Symbol;Acc:HGNC:2683]
ENSG00000171208	4292	4101	4601	31.1745	29.9922	33.7952	4077.41	4627.61	-0.182609	0.65773	0.978101	4273.14	4621.3	-0.112999	0.784127	1	NETO2	16	-	neuropilin and tolloid like 2 [Source:HGNC Symbol;Acc:HGNC:14644]
ENSG00000183283	2023	3293	5209	19.1807	31.4369	49.9444	3274.06	5239.13	-0.678226	0.100869	0.579376	2014.11	5231.99	-1.37716	0.00101872	0.0863706	DAZAP2	12	+	DAZ associated protein 2 [Source:HGNC Symbol;Acc:HGNC:2684]
ENSG00000123485	4868	3001	5601	69.2266	42.9702	80.5473	2983.74	5633.4	-0.916855	0.0270975	0.309262	4846.61	5625.72	-0.215055	0.601506	1	HJURP	2	-	Holliday junction recognition protein [Source:HGNC Symbol;Acc:HGNC:25444]
ENSG00000183963	5020	3610	3668	26.6329	19.2842	19.6792	3589.24	3689.22	-0.0396359	0.924033	1	4997.94	3684.19	0.439976	0.286019	0.995107	SMTN	22	+	smoothelin [Source:HGNC Symbol;Acc:HGNC:11126]
ENSG00000108344	4442	3464	4879	48.6235	38.179	54.0085	3444.08	4907.22	-0.510773	0.215823	0.769686	4422.48	4900.53	-0.148077	0.719387	1	PSMD3	17	+	proteasome 26S subunit, non-ATPase 3 [Source:HGNC Symbol;Acc:HGNC:9560]
ENSG00000225733	3923	4379	4339	41.5447	46.693	46.4676	4353.81	4364.1	-0.00340347	0.994039	1	3905.76	4358.15	-0.158106	0.701407	1	FGD5-AS1	3	-	FGD5 antisense RNA 1 [Source:HGNC Symbol;Acc:HGNC:40410]
ENSG00000197081	3934	5409	2889	11.9803	16.5855	8.89697	5377.89	2905.71	0.888121	0.0322269	0.345547	3916.72	2901.75	0.432706	0.294512	1	IGF2R	6	+	insulin like growth factor 2 receptor [Source:HGNC Symbol;Acc:HGNC:5467]
ENSG00000161800	5077	2713	5272	61.4824	33.0805	64.5628	2697.4	5302.5	-0.975071	0.0189039	0.255069	5054.69	5295.27	-0.0670775	0.870924	1	RACGAP1	12	-	Rac GTPase activating protein 1 [Source:HGNC Symbol;Acc:HGNC:9804]
ENSG00000152104	4348	2824	4291	12.5965	8.23764	12.5713	2807.76	4315.82	-0.620194	0.133539	0.646083	4328.9	4309.94	0.0063328	0.988363	1	PTPN14	1	-	protein tyrosine phosphatase, non-receptor type 14 [Source:HGNC Symbol;Acc:HGNC:9647]
ENSG00000128641	5207	6738	3011	29.6796	38.6705	17.3558	6699.25	3028.42	1.1454	0.00596232	0.126238	5184.12	3024.29	0.77748	0.0603845	0.676771	MYO1B	2	+	myosin IB [Source:HGNC Symbol;Acc:HGNC:7596]
ENSG00000100241	5686	5566	3322	32.7257	32.2555	19.335	5533.99	3341.22	0.727925	0.0784132	0.523589	5661.02	3336.66	0.762635	0.0653173	0.695764	SBF1	22	-	SET binding factor 1 [Source:HGNC Symbol;Acc:HGNC:10542]
ENSG00000142634	4353	4673	3684	93.4536	101.014	79.9816	4646.12	3705.31	0.326424	0.42842	0.901043	4333.87	3700.26	0.228025	0.580172	1	EFHD2	1	+	EF-hand domain family member D2 [Source:HGNC Symbol;Acc:HGNC:28670]
ENSG00000106105	3306	3702	3993	43.2658	48.7818	52.8451	3680.71	4016.1	-0.125807	0.760504	1	3291.47	4010.62	-0.285082	0.489404	1	GARS	7	+	glycyl-tRNA synthetase [Source:HGNC Symbol;Acc:HGNC:4162]
ENSG00000169100	4267	3503	5246	107.143	88.5648	133.209	3482.85	5276.35	-0.599252	0.146754	0.653694	4248.25	5269.15	-0.310693	0.450759	1	SLC25A6	X	-	solute carrier family 25 member 6 [Source:HGNC Symbol;Acc:HGNC:10992]
ENSG00000198053	2846	2931	4833	30.5139	31.6415	52.4014	2914.14	4860.96	-0.738144	0.0744861	0.510902	2833.5	4854.33	-0.776662	0.0607116	0.678992	SIRPA	20	+	signal regulatory protein alpha [Source:HGNC Symbol;Acc:HGNC:9662]
ENSG00000114019	5136	2899	3821	46.6373	26.5054	35.0872	2882.33	3843.1	-0.415022	0.314665	0.842172	5113.43	3837.86	0.413978	0.315312	1	AMOTL2	3	-	angiomotin like 2 [Source:HGNC Symbol;Acc:HGNC:17812]
ENSG00000071894	5069	3643	4643	45.3618	32.8251	42.0174	3622.05	4669.86	-0.366562	0.373945	0.901043	5046.73	4663.49	0.113936	0.782278	1	CPSF1	8	-	cleavage and polyadenylation specific factor 1 [Source:HGNC Symbol;Acc:HGNC:2324]
ENSG00000088930	4236	3697	4557	66.9693	58.8503	72.8555	3675.74	4583.36	-0.318362	0.43992	0.901043	4217.39	4577.11	-0.118083	0.77466	1	XRN2	20	+	5'-3' exoribonuclease 2 [Source:HGNC Symbol;Acc:HGNC:12836]
ENSG00000159202	3868	4193	3853	36.5335	39.8758	36.8017	4168.88	3875.29	0.105355	0.798566	1	3851.01	3870	-0.00709921	0.986957	1	UBE2Z	17	+	ubiquitin conjugating enzyme E2 Z [Source:HGNC Symbol;Acc:HGNC:25847]
ENSG00000275832	3868	2464	6422	25.8425	16.5756	43.3893	2449.83	6459.15	-1.39862	0.000846795	0.0342366	3851.01	6450.34	-0.744121	0.0719317	0.72367	ARHGAP23	17	+	Rho GTPase activating protein 23 [Source:HGNC Symbol;Acc:HGNC:29293]
ENSG00000109111	3389	3338	4510	17.3399	17.1965	23.3354	3318.8	4536.09	-0.450771	0.274579	0.788573	3374.11	4529.9	-0.424959	0.302906	1	SUPT6H	17	+	SPT6 homolog, histone chaperone [Source:HGNC Symbol;Acc:HGNC:11470]
ENSG00000039560	3901	4659	4904	27.5752	33.16	35.0555	4632.2	4932.37	-0.0905787	0.826227	1	3883.86	4925.64	-0.34281	0.405534	1	RAI14	5	+	retinoic acid induced 14 [Source:HGNC Symbol;Acc:HGNC:14873]
ENSG00000023445	6633	2911	2573	47.941	21.1845	18.8062	2894.26	2587.88	0.161414	0.69622	0.995678	6603.86	2584.35	1.35346	0.001224	0.0944256	BIRC3	11	+	baculoviral IAP repeat containing 3 [Source:HGNC Symbol;Acc:HGNC:591]
ENSG00000168137	4423	3909	3846	22.2367	19.7879	19.5536	3886.52	3868.25	0.00679817	0.987539	1	4403.57	3862.97	0.188956	0.6467	1	SETD5	3	+	SET domain containing 5 [Source:HGNC Symbol;Acc:HGNC:25566]
ENSG00000136527	4562	3160	5025	21.0628	14.6901	23.4617	3141.83	5054.07	-0.68582	0.0971874	0.568685	4541.96	5047.18	-0.152158	0.711945	1	TRA2B	3	-	transformer 2 beta homolog [Source:HGNC Symbol;Acc:HGNC:10781]
ENSG00000065135	5646	3753	3555	11.2898	7.5562	7.18867	3731.42	3575.56	0.0615502	0.881863	1	5621.19	3570.69	0.654656	0.113082	0.860826	GNAI3	1	+	G protein subunit alpha i3 [Source:HGNC Symbol;Acc:HGNC:4387]
ENSG00000155561	4269	3555	5154	30.4458	25.5282	37.1714	3534.55	5183.81	-0.552469	0.180755	0.717075	4250.24	5176.74	-0.284492	0.489833	1	NUP205	7	+	nucleoporin 205 [Source:HGNC Symbol;Acc:HGNC:18658]
ENSG00000077235	3973	4054	4791	18.6718	19.1836	22.7696	4030.68	4818.71	-0.257616	0.53184	0.916393	3955.54	4812.14	-0.282795	0.492546	1	GTF3C1	16	-	general transcription factor IIIC subunit 1 [Source:HGNC Symbol;Acc:HGNC:4664]
ENSG00000143420	3915	4699	4501	38.7277	46.8031	45.0259	4671.97	4527.04	0.0454645	0.912571	1	3897.8	4520.86	-0.213932	0.603731	1	ENSA	1	-	endosulfine alpha [Source:HGNC Symbol;Acc:HGNC:3360]
ENSG00000119707	4226	3385	4376	19.3634	15.6167	20.2765	3365.53	4401.31	-0.387087	0.347963	0.873086	4207.43	4395.31	-0.0630232	0.878862	1	RBM25	14	+	RNA binding motif protein 25 [Source:HGNC Symbol;Acc:HGNC:23244]
ENSG00000130826	4969	3292	5479	64.2406	42.8528	71.6316	3273.07	5510.69	-0.751568	0.0692951	0.504674	4947.17	5503.18	-0.153658	0.709125	1	DKC1	X	+	dyskerin pseudouridine synthase 1 [Source:HGNC Symbol;Acc:HGNC:2890]
ENSG00000055070	3261	2975	4939	37.3277	34.2883	57.1719	2957.89	4967.57	-0.747947	0.0707332	0.509936	3246.67	4960.8	-0.61159	0.138758	0.872412	SZRD1	1	+	SUZ RNA binding domain containing 1 [Source:HGNC Symbol;Acc:HGNC:30232]
ENSG00000141580	4274	3500	4362	65.567	54.0627	67.6706	3479.87	4387.23	-0.334267	0.417534	0.901043	4255.22	4381.25	-0.0421067	0.919102	1	WDR45B	17	-	WD repeat domain 45B [Source:HGNC Symbol;Acc:HGNC:25072]
ENSG00000163527	4808	4309	3798	52.1258	47.0375	41.6396	4284.22	3819.97	0.165466	0.68823	0.995678	4786.88	3814.76	0.327482	0.426871	1	STT3B	3	+	STT3B, catalytic subunit of the oligosaccharyltransferase complex [Source:HGNC Symbol;Acc:HGNC:30611]
ENSG00000110700	3846	3640	5268	95.6002	91.1024	132.421	3619.07	5298.47	-0.549944	0.182711	0.721285	3829.1	5291.25	-0.466589	0.257884	0.972306	RPS13	11	-	ribosomal protein S13 [Source:HGNC Symbol;Acc:HGNC:10386]
ENSG00000176915	4107	3588	3543	12.7399	11.2065	11.1141	3567.36	3563.49	0.00156594	0.997749	1	4088.96	3558.64	0.200402	0.626996	1	ANKLE2	12	-	ankyrin repeat and LEM domain containing 2 [Source:HGNC Symbol;Acc:HGNC:29101]
ENSG00000110917	4382	2786	4568	35.4168	22.6723	37.3358	2769.98	4594.42	-0.729984	0.0777777	0.520565	4362.75	4588.16	-0.0726762	0.860349	1	MLEC	12	+	malectin [Source:HGNC Symbol;Acc:HGNC:28973]
ENSG00000156515	4714	5201	3412	40.6841	45.1961	29.7788	5171.09	3431.74	0.591511	0.152037	0.65686	4693.29	3427.06	0.453615	0.271512	0.977015	HK1	10	+	hexokinase 1 [Source:HGNC Symbol;Acc:HGNC:4922]
ENSG00000100714	4552	3835	4816	26.3778	22.3759	28.2218	3812.94	4843.86	-0.345241	0.402248	0.901043	4532	4837.25	-0.0940374	0.819705	1	MTHFD1	14	+	methylenetetrahydrofolate dehydrogenase, cyclohydrolase and formyltetrahydrofolate synthetase 1 [Source:HGNC Symbol;Acc:HGNC:7432]
ENSG00000101109	4507	3307	3983	26.9861	19.9373	24.1172	3287.98	4006.04	-0.284965	0.489584	0.901043	4487.2	4000.58	0.165602	0.687916	1	STK4	20	+	serine/threonine kinase 4 [Source:HGNC Symbol;Acc:HGNC:11408]
ENSG00000012061	3086	6728	4296	30.0727	66.0149	42.3355	6689.31	4320.85	0.630527	0.126677	0.646083	3072.44	4314.96	-0.489944	0.235277	0.972306	ERCC1	19	-	ERCC excision repair 1, endonuclease non-catalytic subunit [Source:HGNC Symbol;Acc:HGNC:3433]
ENSG00000123562	3911	3418	4770	80.2545	70.6208	98.9836	3398.34	4797.59	-0.497464	0.228005	0.779116	3893.82	4791.05	-0.299148	0.4679	1	MORF4L2	X	-	mortality factor 4 like 2 [Source:HGNC Symbol;Acc:HGNC:16849]
ENSG00000138434	4345	5283	4026	24.6396	30.165	23.0877	5252.62	4049.29	0.375358	0.362407	0.890993	4325.91	4043.77	0.097301	0.81367	1	ITPRID2	2	+	ITPR interacting domain containing 2 [Source:HGNC Symbol;Acc:HGNC:11319]
ENSG00000136813	4158	4045	4247	26.7411	26.1934	27.621	4021.74	4271.57	-0.0869442	0.83327	1	4139.73	4265.74	-0.0432581	0.916905	1	ECPAS	9	-	Ecm29 proteasome adaptor and scaffold [Source:HGNC Symbol;Acc:HGNC:29020]
ENSG00000107290	3932	3009	4091	17.5993	13.5607	18.5171	2991.69	4114.66	-0.459795	0.265317	0.779943	3914.72	4109.05	-0.0698931	0.865782	1	SETX	9	-	senataxin [Source:HGNC Symbol;Acc:HGNC:445]
ENSG00000122705	4113	3682	3967	88.8629	80.0985	86.6736	3660.82	3989.95	-0.124197	0.763493	1	4094.93	3984.51	0.0394364	0.924318	1	CLTA	9	+	clathrin light chain A [Source:HGNC Symbol;Acc:HGNC:2090]
ENSG00000134686	3035	3599	4309	33.1486	39.5792	47.5933	3578.3	4333.93	-0.276391	0.502579	0.901043	3021.67	4328.02	-0.518344	0.209354	0.972306	PHC2	1	-	polyhomeotic homolog 2 [Source:HGNC Symbol;Acc:HGNC:3183]
ENSG00000132780	4541	2440	5197	29.7142	16.0761	34.3897	2425.97	5227.06	-1.1074	0.00784402	0.14781	4521.05	5219.93	-0.207369	0.614668	1	NASP	1	+	nuclear autoantigenic sperm protein [Source:HGNC Symbol;Acc:HGNC:7644]
ENSG00000116754	3540	3817	4123	22.7021	24.647	26.7386	3795.05	4146.85	-0.127894	0.756601	1	3524.45	4141.19	-0.232643	0.572606	1	SRSF11	1	+	serine and arginine rich splicing factor 11 [Source:HGNC Symbol;Acc:HGNC:10782]
ENSG00000164091	3917	4213	4429	37.1708	40.2549	42.5028	4188.77	4454.62	-0.0887729	0.829756	1	3899.79	4448.55	-0.189931	0.644982	1	WDR82	3	-	WD repeat domain 82 [Source:HGNC Symbol;Acc:HGNC:28826]
ENSG00000167005	4159	2969	4905	37.9559	27.2822	45.2682	2951.92	4933.37	-0.740894	0.0734078	0.510902	4140.73	4926.65	-0.250715	0.542848	1	NUDT21	16	-	nudix hydrolase 21 [Source:HGNC Symbol;Acc:HGNC:13870]
ENSG00000159069	2888	4861	4416	48.2554	81.7812	74.6176	4833.04	4441.54	0.121867	0.767563	1	2875.31	4435.49	-0.625352	0.13032	0.872412	FBXW5	9	-	F-box and WD repeat domain containing 5 [Source:HGNC Symbol;Acc:HGNC:13613]
ENSG00000013306	3004	5460	4205	46.2932	84.7206	65.5309	5428.6	4229.32	0.360143	0.382089	0.901043	2990.8	4223.56	-0.497908	0.227829	0.972306	SLC25A39	17	-	solute carrier family 25 member 39 [Source:HGNC Symbol;Acc:HGNC:24279]
ENSG00000136448	3694	3434	4291	30.0979	28.172	35.3558	3414.25	4315.82	-0.338055	0.412317	0.901043	3677.77	4309.94	-0.228828	0.578846	1	NMT1	17	+	N-myristoyltransferase 1 [Source:HGNC Symbol;Acc:HGNC:7857]
ENSG00000079819	5252	4219	3770	27.6532	22.367	20.0736	4194.74	3791.81	0.14569	0.723946	1	5228.92	3786.64	0.465584	0.258927	0.972306	EPB41L2	6	-	erythrocyte membrane protein band 4.1 like 2 [Source:HGNC Symbol;Acc:HGNC:3379]
ENSG00000186298	5463	3187	5324	42.9837	25.2484	42.3618	3168.67	5354.8	-0.756931	0.0673801	0.494042	5439	5347.49	0.0244772	0.953035	1	PPP1CC	12	-	protein phosphatase 1 catalytic subunit gamma [Source:HGNC Symbol;Acc:HGNC:9283]
ENSG00000071054	4964	5584	3221	22.5509	25.5421	14.7974	5551.88	3239.63	0.777125	0.060441	0.470282	4942.19	3235.21	0.61127	0.138971	0.872412	MAP4K4	2	+	mitogen-activated protein kinase kinase kinase kinase 4 [Source:HGNC Symbol;Acc:HGNC:6866]
ENSG00000213281	4801	2571	3708	58.6366	31.6168	45.7973	2556.21	3729.45	-0.544932	0.187336	0.730977	4779.91	3724.36	0.359978	0.382528	1	NRAS	1	-	NRAS proto-oncogene, GTPase [Source:HGNC Symbol;Acc:HGNC:7989]
ENSG00000169398	3175	5050	3720	12.5543	20.1057	14.875	5020.96	3741.52	0.424326	0.303437	0.827858	3161.05	3736.42	-0.241242	0.558702	1	PTK2	8	-	protein tyrosine kinase 2 [Source:HGNC Symbol;Acc:HGNC:9611]
ENSG00000116288	4058	4110	4610	91.9906	93.8107	105.681	4086.36	4636.67	-0.182266	0.65833	0.978739	4040.17	4630.34	-0.196697	0.633178	1	PARK7	1	+	Parkinsonism associated deglycase [Source:HGNC Symbol;Acc:HGNC:16369]
ENSG00000171940	3925	4352	3629	34.5049	38.522	32.262	4326.97	3649.99	0.245456	0.551565	0.924329	3907.75	3645.01	0.100412	0.807938	1	ZNF217	20	-	zinc finger protein 217 [Source:HGNC Symbol;Acc:HGNC:13009]
ENSG00000133275	3899	4241	4205	55.6945	60.9967	60.7419	4216.61	4229.32	-0.00434362	0.992236	1	3881.87	4223.56	-0.121703	0.768038	1	CSNK1G2	19	+	casein kinase 1 gamma 2 [Source:HGNC Symbol;Acc:HGNC:2455]
ENSG00000171490	4390	3682	5187	38.6803	32.6654	46.2173	3660.82	5217	-0.511038	0.215486	0.769686	4370.71	5209.89	-0.253378	0.538484	1	RSL1D1	16	-	ribosomal L1 domain containing 1 [Source:HGNC Symbol;Acc:HGNC:24534]
ENSG00000182149	4187	3649	3950	29.1457	25.5755	27.8055	3628.01	3972.85	-0.13099	0.750951	1	4168.6	3967.43	0.071357	0.86297	1	IST1	16	+	IST1, ESCRT-III associated factor [Source:HGNC Symbol;Acc:HGNC:28977]
ENSG00000086598	4708	4063	3970	66.794	58.0399	56.958	4039.63	3992.96	0.0167634	0.968192	1	4687.31	3987.52	0.233264	0.571365	1	TMED2	12	+	transmembrane p24 trafficking protein 2 [Source:HGNC Symbol;Acc:HGNC:16996]
ENSG00000057608	4374	3590	4346	58.9319	48.7018	59.214	3569.35	4371.14	-0.292337	0.478252	0.901043	4354.78	4365.18	-0.00343991	0.993968	1	GDI2	10	-	GDP dissociation inhibitor 2 [Source:HGNC Symbol;Acc:HGNC:4227]
ENSG00000130175	4387	3979	4149	46.1438	42.1403	44.1318	3956.12	4173	-0.0769978	0.852206	1	4367.73	4167.31	0.067764	0.86979	1	PRKCSH	19	+	protein kinase C substrate 80K-H [Source:HGNC Symbol;Acc:HGNC:9411]
ENSG00000133318	5103	4316	3655	47.8737	40.7691	34.6754	4291.18	3676.14	0.223174	0.588274	0.954555	5080.58	3671.13	0.468756	0.255758	0.972306	RTN3	11	+	reticulon 3 [Source:HGNC Symbol;Acc:HGNC:10469]
ENSG00000197226	3597	5010	3947	17.0358	23.8913	18.904	4981.19	3969.83	0.327402	0.426913	0.901043	3581.2	3964.42	-0.146663	0.72226	1	TBC1D9B	5	-	TBC1 domain family member 9B [Source:HGNC Symbol;Acc:HGNC:29097]
ENSG00000164104	4310	2391	6077	84.3945	47.1406	120.334	2377.25	6112.15	-1.36234	0.0011421	0.0414043	4291.06	6103.82	-0.508364	0.217655	0.972306	HMGB2	4	-	high mobility group box 2 [Source:HGNC Symbol;Acc:HGNC:5000]
ENSG00000116459	3852	4165	4508	61.8705	67.3584	73.2225	4141.05	4534.08	-0.13081	0.751099	1	3835.08	4527.89	-0.239578	0.561052	1	ATP5PB	1	+	ATP synthase peripheral stalk-membrane subunit b [Source:HGNC Symbol;Acc:HGNC:840]
ENSG00000112414	2976	3671	3726	19.0851	23.7042	24.164	3649.89	3747.55	-0.0380957	0.92699	1	2962.92	3742.44	-0.336946	0.414161	1	ADGRG6	6	+	adhesion G protein-coupled receptor G6 [Source:HGNC Symbol;Acc:HGNC:13841]
ENSG00000122026	3914	3588	5215	94.5651	87.2854	127.417	3567.36	5245.17	-0.556114	0.177895	0.71032	3896.8	5238.01	-0.426717	0.300655	1	RPL21	13	+	ribosomal protein L21 [Source:HGNC Symbol;Acc:HGNC:10313]
ENSG00000153317	3792	4765	4565	24.885	31.4855	30.2952	4737.59	4591.41	0.0452177	0.913036	1	3775.34	4585.15	-0.280353	0.496373	1	ASAP1	8	-	ArfGAP with SH3 domain, ankyrin repeat and PH domain 1 [Source:HGNC Symbol;Acc:HGNC:2720]
ENSG00000084207	3918	4037	4240	111.405	115.578	121.918	4013.78	4264.53	-0.0874205	0.832369	1	3900.79	4258.71	-0.126648	0.758866	1	GSTP1	11	+	glutathione S-transferase pi 1 [Source:HGNC Symbol;Acc:HGNC:4638]
ENSG00000182220	3405	2826	3691	19.3535	16.1731	21.2153	2809.75	3712.35	-0.401877	0.330274	0.848208	3390.04	3707.29	-0.129057	0.75462	1	ATP6AP2	X	+	ATPase H+ transporting accessory protein 2 [Source:HGNC Symbol;Acc:HGNC:18305]
ENSG00000132383	5598	3106	4036	55.3863	30.9421	40.3816	3088.14	4059.35	-0.394497	0.339005	0.860689	5573.4	4053.81	0.459268	0.265315	0.972952	RPA1	17	+	replication protein A1 [Source:HGNC Symbol;Acc:HGNC:10289]
ENSG00000163453	3224	3036	3359	90.769	86.0643	95.6347	3018.54	3378.43	-0.162496	0.693954	0.995678	3209.83	3373.82	-0.0718824	0.862223	1	IGFBP7	4	-	insulin like growth factor binding protein 7 [Source:HGNC Symbol;Acc:HGNC:5476]
ENSG00000180900	4962	4100	4547	43.5437	36.2269	40.3512	4076.42	4573.3	-0.165929	0.687303	0.995678	4940.2	4567.07	0.113299	0.783492	1	SCRIB	8	-	scribbled planar cell polarity protein [Source:HGNC Symbol;Acc:HGNC:30377]
ENSG00000076108	4659	3027	4937	23.1873	15.1687	24.8475	3009.59	4965.56	-0.722365	0.0808066	0.531928	4638.53	4958.79	-0.0963169	0.815374	1	BAZ2A	12	-	bromodomain adjacent to zinc finger domain 2A [Source:HGNC Symbol;Acc:HGNC:962]
ENSG00000174903	4053	4245	3709	109.731	115.72	101.548	4220.59	3730.46	0.178086	0.665837	0.984687	4035.19	3725.37	0.115251	0.780101	1	RAB1B	11	+	RAB1B, member RAS oncogene family [Source:HGNC Symbol;Acc:HGNC:18370]
ENSG00000134001	4522	3782	4439	43.4815	36.6163	43.1641	3760.25	4464.68	-0.24772	0.547843	0.920639	4502.13	4458.59	0.0140208	0.973427	1	EIF2S1	14	+	eukaryotic translation initiation factor 2 subunit alpha [Source:HGNC Symbol;Acc:HGNC:3265]
ENSG00000214078	4091	3709	4120	61.6116	56.243	62.7471	3687.67	4143.83	-0.168251	0.683309	0.995349	4073.03	4138.18	-0.0228952	0.956294	1	CPNE1	20	-	copine 1 [Source:HGNC Symbol;Acc:HGNC:2314]
ENSG00000113648	3604	3145	4574	11.0453	9.70488	14.1759	3126.91	4600.46	-0.55702	0.1774	0.709347	3588.17	4594.19	-0.356551	0.387137	1	H2AFY	5	-	H2A histone family member Y [Source:HGNC Symbol;Acc:HGNC:4740]
ENSG00000077942	4067	3458	3445	30.335	25.9701	25.985	3438.11	3464.93	-0.0112081	0.979084	1	4049.13	3460.2	0.226748	0.582418	1	FBLN1	22	+	fibulin 1 [Source:HGNC Symbol;Acc:HGNC:3600]
ENSG00000161547	4071	3018	5194	73.3205	54.7296	94.5996	3000.64	5224.05	-0.79987	0.0534276	0.443665	4053.11	5216.92	-0.364158	0.376882	1	SRSF2	17	-	serine and arginine rich splicing factor 2 [Source:HGNC Symbol;Acc:HGNC:10783]
ENSG00000046604	3850	4215	2650	33.7963	37.2551	23.5244	4190.76	2665.33	0.652873	0.114455	0.621555	3833.08	2661.69	0.52614	0.202863	0.972306	DSG2	18	+	desmoglein 2 [Source:HGNC Symbol;Acc:HGNC:3049]
ENSG00000148358	3681	4219	3284	21.886	25.2574	19.7455	4194.74	3303	0.344793	0.403141	0.901043	3664.83	3298.49	0.151933	0.712829	1	GPR107	9	+	G protein-coupled receptor 107 [Source:HGNC Symbol;Acc:HGNC:17830]
ENSG00000166326	4669	4251	3785	19.4006	17.7853	15.9045	4226.55	3806.89	0.150862	0.714539	1	4648.49	3801.7	0.290107	0.4815	1	TRIM44	11	+	tripartite motif containing 44 [Source:HGNC Symbol;Acc:HGNC:19016]
ENSG00000149564	4018	4616	3301	74.7699	86.4891	62.1191	4589.45	3320.1	0.467083	0.257633	0.779116	4000.35	3315.57	0.27086	0.511322	1	ESAM	11	-	endothelial cell adhesion molecule [Source:HGNC Symbol;Acc:HGNC:17474]
ENSG00000110330	4494	2973	2491	53.8819	35.8908	30.2028	2955.9	2505.41	0.238541	0.563669	0.935075	4474.25	2501.99	0.838538	0.0431406	0.597708	BIRC2	11	+	baculoviral IAP repeat containing 2 [Source:HGNC Symbol;Acc:HGNC:590]
ENSG00000165637	4774	4042	3830	91.7606	78.2256	74.445	4018.75	3852.16	0.0610806	0.882681	1	4753.02	3846.9	0.30514	0.459059	1	VDAC2	10	+	voltage dependent anion channel 2 [Source:HGNC Symbol;Acc:HGNC:12672]
ENSG00000003402	4343	4531	2943	10.4748	11.0035	7.17813	4504.94	2960.02	0.605879	0.142605	0.65009	4323.92	2955.99	0.54868	0.184051	0.951907	CFLAR	2	+	CASP8 and FADD like apoptosis regulator [Source:HGNC Symbol;Acc:HGNC:1876]
ENSG00000109332	4824	3888	3875	26.0328	21.1261	21.147	3865.64	3897.42	-0.0118101	0.977819	1	4802.81	3892.1	0.30332	0.461721	1	UBE2D3	4	-	ubiquitin conjugating enzyme E2 D3 [Source:HGNC Symbol;Acc:HGNC:12476]
ENSG00000056097	4396	3684	3788	35.169	29.6757	30.6461	3662.81	3809.91	-0.0568038	0.890945	1	4376.69	3804.72	0.202044	0.624057	1	ZFR	5	-	zinc finger RNA binding protein [Source:HGNC Symbol;Acc:HGNC:17277]
ENSG00000117335	3903	3993	3489	24.3545	25.0876	22.0163	3970.03	3509.18	0.178011	0.666072	0.984687	3885.85	3504.4	0.14906	0.717938	1	CD46	1	+	CD46 molecule [Source:HGNC Symbol;Acc:HGNC:6953]
ENSG00000116478	4063	3848	4388	55.7086	53.1238	60.8422	3825.87	4413.38	-0.206091	0.617107	0.965604	4045.15	4407.36	-0.12372	0.764241	1	HDAC1	1	+	histone deacetylase 1 [Source:HGNC Symbol;Acc:HGNC:4852]
ENSG00000159335	4437	3128	3925	163.455	116.025	146.221	3110.01	3947.7	-0.344082	0.404237	0.901043	4417.51	3942.32	0.164182	0.69048	1	PTMS	12	+	parathymosin [Source:HGNC Symbol;Acc:HGNC:9629]
ENSG00000112118	3787	2310	5574	56.377	34.6256	83.9145	2296.71	5606.24	-1.28742	0.00207748	0.062912	3770.36	5598.6	-0.570347	0.167024	0.914329	MCM3	6	-	minichromosome maintenance complex component 3 [Source:HGNC Symbol;Acc:HGNC:6945]
ENSG00000100300	4493	5088	3303	167.793	191.321	124.741	5058.74	3322.11	0.606661	0.141919	0.65009	4473.26	3317.58	0.431183	0.29593	1	TSPO	22	+	translocator protein [Source:HGNC Symbol;Acc:HGNC:1158]
ENSG00000130706	4502	3005	4079	114.205	76.7544	104.64	2987.72	4102.6	-0.457477	0.267731	0.784058	4482.22	4097	0.129642	0.753269	1	ADRM1	20	+	adhesion regulating molecule 1 [Source:HGNC Symbol;Acc:HGNC:15759]
ENSG00000117395	3643	3395	5429	55.5887	52.161	83.7743	3375.47	5460.4	-0.693897	0.0932614	0.560849	3626.99	5452.96	-0.588248	0.154219	0.881555	EBNA1BP2	1	-	EBNA1 binding protein 2 [Source:HGNC Symbol;Acc:HGNC:15531]
ENSG00000204843	2659	3894	4132	13.8407	20.4087	21.7502	3871.6	4155.9	-0.102227	0.804444	1	2647.32	4150.23	-0.648637	0.116817	0.872412	DCTN1	2	-	dynactin subunit 1 [Source:HGNC Symbol;Acc:HGNC:2711]
ENSG00000237550	4105	3685	4726	311.095	281.188	362.191	3663.81	4753.34	-0.375586	0.36229	0.890993	4086.96	4746.86	-0.215936	0.600264	1	RPL9P9	15	-	ribosomal protein L9 pseudogene 9 [Source:HGNC Symbol;Acc:HGNC:17251]
ENSG00000049245	3227	3537	3209	63.5316	70.1139	63.8886	3516.66	3227.56	0.123755	0.764507	1	3212.82	3223.16	-0.00463509	0.991885	1	VAMP3	1	+	vesicle associated membrane protein 3 [Source:HGNC Symbol;Acc:HGNC:12644]
ENSG00000112159	4939	3941	4158	14.4271	11.5911	12.2825	3918.33	4182.05	-0.0939675	0.820002	1	4917.3	4176.35	0.235618	0.56741	1	MDN1	6	-	midasin AAA ATPase 1 [Source:HGNC Symbol;Acc:HGNC:18302]
ENSG00000136824	4776	2329	4692	40.1231	19.7005	39.8612	2315.6	4719.14	-1.0271	0.0135464	0.204841	4755.02	4712.71	0.0128944	0.975574	1	SMC2	9	+	structural maintenance of chromosomes 2 [Source:HGNC Symbol;Acc:HGNC:14011]
ENSG00000108179	5543	3893	3887	112.638	79.6529	79.8759	3870.61	3909.48	-0.0144167	0.972765	1	5518.65	3904.15	0.499291	0.226084	0.972306	PPIF	10	+	peptidylprolyl isomerase F [Source:HGNC Symbol;Acc:HGNC:9259]
ENSG00000109079	3348	3677	3088	46.7786	51.729	43.6317	3655.85	3105.86	0.235205	0.568635	0.940625	3333.29	3101.63	0.103918	0.801583	1	TNFAIP1	17	+	TNF alpha induced protein 1 [Source:HGNC Symbol;Acc:HGNC:11894]
ENSG00000185650	4199	3570	3240	44.2177	37.8527	34.5031	3549.47	3258.74	0.123283	0.765366	1	4180.55	3254.3	0.361335	0.381005	1	ZFP36L1	14	-	ZFP36 ring finger protein like 1 [Source:HGNC Symbol;Acc:HGNC:1107]
ENSG00000166181	5024	3272	4657	58.6952	38.4898	55.0203	3253.18	4683.94	-0.525854	0.20272	0.755826	5001.93	4677.55	0.096728	0.81459	1	API5	11	+	apoptosis inhibitor 5 [Source:HGNC Symbol;Acc:HGNC:594]
ENSG00000013364	2941	5050	2383	26.0229	44.9915	21.323	5020.96	2396.78	1.06682	0.010375	0.176057	2928.08	2393.52	0.290809	0.481503	1	MVP	16	+	major vault protein [Source:HGNC Symbol;Acc:HGNC:7531]
ENSG00000166747	3894	3218	4068	19.2705	16.0347	20.3583	3199.49	4091.53	-0.354785	0.389723	0.901043	3876.89	4085.95	-0.0757695	0.854571	1	AP1G1	16	-	adaptor related protein complex 1 subunit gamma 1 [Source:HGNC Symbol;Acc:HGNC:555]
ENSG00000142669	4074	5473	2211	123.948	167.657	68.0252	5441.52	2223.79	1.29094	0.00202375	0.0617771	4056.1	2220.76	0.869005	0.0362728	0.565591	SH3BGRL3	1	+	SH3 domain binding glutamate rich protein like 3 [Source:HGNC Symbol;Acc:HGNC:15568]
ENSG00000126067	3635	3228	4242	40.784	36.4668	48.1303	3209.43	4266.54	-0.410733	0.31945	0.842206	3619.03	4260.72	-0.235487	0.567868	1	PSMB2	1	-	proteasome subunit beta 2 [Source:HGNC Symbol;Acc:HGNC:9539]
ENSG00000165802	2513	7137	3655	27.7993	79.4943	40.8876	7095.95	3676.14	0.94878	0.0221805	0.278011	2501.96	3671.13	-0.553143	0.180849	0.946496	NSMF	9	-	NMDA receptor synaptonuclear signaling and neuronal migration factor [Source:HGNC Symbol;Acc:HGNC:29843]
ENSG00000146112	4399	3676	2755	51.9745	43.7311	32.917	3654.86	2770.94	0.399426	0.333265	0.853103	4379.67	2767.16	0.662394	0.109244	0.845095	PPP1R18	6	-	protein phosphatase 1 regulatory subunit 18 [Source:HGNC Symbol;Acc:HGNC:29413]
ENSG00000101158	4385	4410	4145	37.8326	38.3102	36.1647	4384.64	4168.98	0.072762	0.860233	1	4365.73	4163.29	0.0684977	0.868387	1	NELFCD	20	+	negative elongation factor complex member C/D [Source:HGNC Symbol;Acc:HGNC:15934]
ENSG00000182963	4889	4950	3384	30.6762	31.2727	21.4721	4921.53	3403.58	0.53204	0.197407	0.744414	4867.52	3398.93	0.518089	0.209369	0.972306	GJC1	17	-	gap junction protein gamma 1 [Source:HGNC Symbol;Acc:HGNC:4280]
ENSG00000153113	3960	4103	3564	17.286	18.0335	15.7326	4079.4	3584.62	0.186533	0.651057	0.974962	3942.6	3579.73	0.139293	0.735715	1	CAST	5	+	calpastatin [Source:HGNC Symbol;Acc:HGNC:1515]
ENSG00000112697	4705	3253	3350	49.904	34.7407	35.9321	3234.29	3369.38	-0.0590305	0.886816	1	4684.33	3364.78	0.477313	0.24736	0.972306	TMEM30A	6	-	transmembrane protein 30A [Source:HGNC Symbol;Acc:HGNC:16667]
ENSG00000196504	3906	3232	4273	22.257	18.5432	24.6223	3213.41	4297.72	-0.41945	0.309302	0.837153	3888.84	4291.86	-0.142258	0.730168	1	PRPF40A	2	-	pre-mRNA processing factor 40 homolog A [Source:HGNC Symbol;Acc:HGNC:16463]
ENSG00000139645	2853	2301	4152	17.5765	14.2734	25.8673	2287.77	4176.02	-0.868152	0.0364273	0.365443	2840.46	4170.32	-0.554012	0.179914	0.943569	ANKRD52	12	-	ankyrin repeat domain 52 [Source:HGNC Symbol;Acc:HGNC:26614]
ENSG00000167193	3941	3685	3352	52.358	49.2938	45.0343	3663.81	3371.39	0.119996	0.771414	1	3923.68	3366.79	0.220827	0.59237	1	CRK	17	-	CRK proto-oncogene, adaptor protein [Source:HGNC Symbol;Acc:HGNC:2362]
ENSG00000196498	1909	3778	4641	7.42256	14.7907	18.2483	3756.27	4667.85	-0.313446	0.446971	0.901043	1900.61	4661.48	-1.29427	0.00198403	0.133996	NCOR2	12	-	nuclear receptor corepressor 2 [Source:HGNC Symbol;Acc:HGNC:7673]
ENSG00000158195	3296	1679	4498	31.5533	16.184	43.5451	1669.34	4524.02	-1.43826	0.000618181	0.0273186	3281.52	4517.85	-0.461257	0.263619	0.972306	WASF2	1	-	WAS protein family member 2 [Source:HGNC Symbol;Acc:HGNC:12733]
ENSG00000161638	3159	5642	2272	22.6544	40.7394	16.4768	5609.55	2285.14	1.29555	0.00195005	0.0601107	3145.12	2282.03	0.462778	0.26289	0.972306	ITGA5	12	-	integrin subunit alpha 5 [Source:HGNC Symbol;Acc:HGNC:6141]
ENSG00000088888	3010	4215	3652	13.8948	19.5913	17.0483	4190.76	3673.13	0.190197	0.644618	0.970795	2996.78	3668.12	-0.291617	0.479705	1	MAVS	20	+	mitochondrial antiviral signaling protein [Source:HGNC Symbol;Acc:HGNC:29233]
ENSG00000126391	4085	3546	4264	54.2578	47.4229	57.2731	3525.61	4288.67	-0.282648	0.492982	0.901043	4067.05	4282.82	-0.0745742	0.856798	1	FRMD8	11	+	FERM domain containing 8 [Source:HGNC Symbol;Acc:HGNC:25462]
ENSG00000188986	3988	3740	3914	80.318	75.8417	79.7153	3718.49	3936.64	-0.0822452	0.842288	1	3970.48	3931.27	0.0143161	0.972948	1	NELFB	9	+	negative elongation factor complex member B [Source:HGNC Symbol;Acc:HGNC:24324]
ENSG00000108671	5095	3198	4254	38.4513	24.301	32.4659	3179.61	4278.61	-0.428278	0.299272	0.822875	5072.61	4272.77	0.24755	0.547906	1	PSMD11	17	+	proteasome 26S subunit, non-ATPase 11 [Source:HGNC Symbol;Acc:HGNC:9556]
ENSG00000115694	4018	5140	3541	28.788	37.0803	25.6561	5110.44	3561.48	0.520954	0.206795	0.761676	4000.35	3556.63	0.16961	0.680948	1	STK25	2	-	serine/threonine kinase 25 [Source:HGNC Symbol;Acc:HGNC:11404]
ENSG00000177606	4865	4239	2175	74.6757	65.5147	33.7613	4214.62	2187.58	0.946026	0.0228063	0.278998	4843.62	2184.6	1.14867	0.00587829	0.242252	JUN	1	-	Jun proto-oncogene, AP-1 transcription factor subunit [Source:HGNC Symbol;Acc:HGNC:6204]
ENSG00000196642	4807	5574	2499	25.6632	29.9628	13.4917	5541.94	2513.46	1.14068	0.00619715	0.129053	4785.88	2510.03	0.931047	0.0249345	0.476875	RABL6	9	+	RAB, member RAS oncogene family like 6 [Source:HGNC Symbol;Acc:HGNC:24703]
ENSG00000180398	4963	2550	4432	44.9912	23.2757	40.6299	2535.33	4457.64	-0.814072	0.0495163	0.423526	4941.19	4451.56	0.150546	0.714896	1	MCFD2	2	-	multiple coagulation factor deficiency 2 [Source:HGNC Symbol;Acc:HGNC:18451]
ENSG00000173692	4063	3286	4037	42.5628	34.6601	42.7666	3267.1	4060.35	-0.313583	0.447049	0.901043	4045.15	4054.82	-0.00344317	0.994012	1	PSMD1	2	+	proteasome 26S subunit, non-ATPase 1 [Source:HGNC Symbol;Acc:HGNC:9554]
ENSG00000170004	4532	4377	3959	25.2365	24.5411	22.294	4351.83	3981.9	0.12816	0.756044	1	4512.09	3976.47	0.182301	0.65831	1	CHD3	17	+	chromodomain helicase DNA binding protein 3 [Source:HGNC Symbol;Acc:HGNC:1918]
ENSG00000206503	2940	4904	3219	58.9492	99.0056	65.2701	4875.8	3237.62	0.590685	0.152693	0.658825	2927.08	3233.21	-0.143496	0.72838	1	HLA-A	6	+	major histocompatibility complex, class I, A [Source:HGNC Symbol;Acc:HGNC:4931]
ENSG00000074695	4140	2995	4549	33.2433	24.2147	36.9388	2977.77	4575.31	-0.619615	0.133808	0.646083	4121.81	4569.07	-0.148619	0.718494	1	LMAN1	18	-	lectin, mannose binding 1 [Source:HGNC Symbol;Acc:HGNC:6631]
ENSG00000101199	3527	3551	3995	28.9805	29.3786	33.1956	3530.58	4018.11	-0.186606	0.650953	0.974962	3511.5	4012.63	-0.192453	0.64077	1	ARFGAP1	20	+	ADP ribosylation factor GTPase activating protein 1 [Source:HGNC Symbol;Acc:HGNC:15852]
ENSG00000116260	3622	4458	3067	21.1374	26.1952	18.1001	4432.36	3084.74	0.522908	0.205349	0.760932	3606.09	3080.53	0.227245	0.581825	1	QSOX1	1	+	quiescin sulfhydryl oxidase 1 [Source:HGNC Symbol;Acc:HGNC:9756]
ENSG00000167615	3003	4034	3620	25.2242	34.1175	30.7492	4010.8	3640.94	0.139574	0.735175	1	2989.81	3635.98	-0.28228	0.493894	1	LENG8	19	+	leukocyte receptor cluster member 8 [Source:HGNC Symbol;Acc:HGNC:15500]
ENSG00000143322	4614	5155	2520	18.9118	21.2746	10.4452	5125.35	2534.58	1.01587	0.0145507	0.215175	4593.73	2531.12	0.859857	0.0381502	0.583134	ABL2	1	-	ABL proto-oncogene 2, non-receptor tyrosine kinase [Source:HGNC Symbol;Acc:HGNC:77]
ENSG00000149100	3750	3288	4304	27.4321	24.218	31.8393	3269.09	4328.9	-0.405097	0.326086	0.842251	3733.52	4322.99	-0.211486	0.607953	1	EIF3M	11	+	eukaryotic translation initiation factor 3 subunit M [Source:HGNC Symbol;Acc:HGNC:24460]
ENSG00000010244	3736	2630	4381	12.8208	9.08748	15.2036	2614.87	4406.34	-0.752812	0.0690695	0.503653	3719.59	4400.33	-0.242463	0.556395	1	ZNF207	17	+	zinc finger protein 207 [Source:HGNC Symbol;Acc:HGNC:12998]
ENSG00000137936	4008	3474	4569	31.7193	27.6824	36.5662	3454.02	4595.43	-0.41191	0.31792	0.842206	3990.39	4589.16	-0.201695	0.624578	1	BCAR3	1	-	BCAR3, NSP family adaptor protein [Source:HGNC Symbol;Acc:HGNC:973]
ENSG00000167258	4265	3414	3972	18.1437	14.6234	17.0875	3394.36	3994.98	-0.235037	0.568729	0.940625	4246.26	3989.53	0.0899723	0.82754	1	CDK12	17	+	cyclin dependent kinase 12 [Source:HGNC Symbol;Acc:HGNC:24224]
ENSG00000004455	3856	3754	4565	36.5855	35.8629	43.8002	3732.41	4591.41	-0.29882	0.468465	0.901043	3839.06	4585.15	-0.256207	0.53417	1	AK2	1	-	adenylate kinase 2 [Source:HGNC Symbol;Acc:HGNC:362]
ENSG00000143641	4112	4660	2796	28.8565	32.9272	19.8422	4633.2	2812.17	0.720298	0.0817518	0.535173	4093.93	2808.34	0.543751	0.188103	0.961339	GALNT2	1	+	polypeptide N-acetylgalactosaminyltransferase 2 [Source:HGNC Symbol;Acc:HGNC:4124]
ENSG00000113387	3822	3424	4389	22.2735	20.0914	25.8658	3404.31	4414.39	-0.37484	0.363385	0.89173	3805.21	4408.37	-0.212263	0.606601	1	SUB1	5	+	SUB1 homolog, transcriptional regulator [Source:HGNC Symbol;Acc:HGNC:19985]
ENSG00000204580	3202	5040	3008	19.0735	30.2287	18.1197	5011.01	3025.4	0.727953	0.0785038	0.523887	3187.93	3021.27	0.0774606	0.851673	1	DDR1	6	+	discoidin domain receptor tyrosine kinase 1 [Source:HGNC Symbol;Acc:HGNC:2730]
ENSG00000182095	2649	3508	3883	11.4493	15.2663	16.9717	3487.82	3905.46	-0.16316	0.692504	0.995678	2637.36	3900.14	-0.564407	0.172058	0.921814	TNRC18	7	-	trinucleotide repeat containing 18 [Source:HGNC Symbol;Acc:HGNC:11962]
ENSG00000069345	3360	3582	4212	36.0462	38.6923	45.6953	3561.4	4236.36	-0.250374	0.543659	0.918633	3345.24	4230.59	-0.338738	0.411417	1	DNAJA2	16	-	DnaJ heat shock protein family (Hsp40) member A2 [Source:HGNC Symbol;Acc:HGNC:14884]
ENSG00000198793	3239	3490	4053	14.5226	15.7557	18.3769	3469.93	4076.45	-0.232398	0.573039	0.943399	3224.77	4070.89	-0.336135	0.415095	1	MTOR	1	-	mechanistic target of rapamycin kinase [Source:HGNC Symbol;Acc:HGNC:3942]
ENSG00000071539	4780	2822	4430	72.9588	43.3696	68.378	2805.77	4455.63	-0.667207	0.106687	0.598326	4759	4449.55	0.0969962	0.814137	1	TRIP13	5	+	thyroid hormone receptor interactor 13 [Source:HGNC Symbol;Acc:HGNC:12307]
ENSG00000182934	3862	3196	4099	50.3603	41.9625	54.0527	3177.62	4122.71	-0.375634	0.362513	0.891159	3845.03	4117.09	-0.0986258	0.811233	1	SRPRA	11	-	SRP receptor subunit alpha [Source:HGNC Symbol;Acc:HGNC:11307]
ENSG00000007168	3814	3422	3346	25.5006	23.0371	22.6234	3402.32	3365.36	0.0157593	0.970286	1	3797.24	3360.77	0.176156	0.669426	1	PAFAH1B1	17	+	platelet activating factor acetylhydrolase 1b regulatory subunit 1 [Source:HGNC Symbol;Acc:HGNC:8574]
ENSG00000104408	3548	3153	4685	32.1048	28.7269	42.8706	3134.87	4712.1	-0.587947	0.154641	0.661583	3532.41	4705.68	-0.413735	0.315742	1	EIF3E	8	-	eukaryotic translation initiation factor 3 subunit E [Source:HGNC Symbol;Acc:HGNC:3277]
ENSG00000126261	4378	2995	4486	49.4059	34.0313	51.1948	2977.77	4511.95	-0.599495	0.146823	0.653694	4358.76	4505.8	-0.0478614	0.907982	1	UBA2	19	+	ubiquitin like modifier activating enzyme 2 [Source:HGNC Symbol;Acc:HGNC:30661]
ENSG00000230989	3819	4235	3911	21.7863	24.3258	22.5624	4210.64	3933.62	0.098179	0.812048	1	3802.22	3928.26	-0.0470461	0.909682	1	HSBP1	16	+	heat shock factor binding protein 1 [Source:HGNC Symbol;Acc:HGNC:5203]
ENSG00000177885	4131	3560	3584	47.5972	41.3004	41.7597	3539.53	3604.73	-0.0263349	0.949758	1	4112.85	3599.82	0.192209	0.641151	1	GRB2	17	-	growth factor receptor bound protein 2 [Source:HGNC Symbol;Acc:HGNC:4566]
ENSG00000159131	3793	3694	4636	26.5904	26.0746	32.8661	3672.75	4662.82	-0.344329	0.403561	0.901043	3776.33	4656.46	-0.302237	0.463374	1	GART	21	-	phosphoribosylglycinamide formyltransferase, phosphoribosylglycinamide synthetase, phosphoribosylaminoimidazole synthetase [Source:HGNC Symbol;Acc:HGNC:4163]
ENSG00000174243	3736	3252	4250	37.4617	32.8329	43.0956	3233.3	4274.58	-0.402764	0.328897	0.84572	3719.59	4268.76	-0.198667	0.629908	1	DDX23	12	-	DEAD-box helicase 23 [Source:HGNC Symbol;Acc:HGNC:17347]
ENSG00000099995	3385	2790	4520	29.0618	24.1183	39.2433	2773.95	4546.15	-0.712675	0.0850218	0.546856	3370.13	4539.95	-0.429858	0.29738	1	SF3A1	22	-	splicing factor 3a subunit 1 [Source:HGNC Symbol;Acc:HGNC:10765]
ENSG00000158417	4032	3611	3930	27.7926	25.0619	27.3945	3590.23	3952.73	-0.138769	0.73667	1	4014.28	3947.34	0.0242605	0.953677	1	EIF5B	2	+	eukaryotic translation initiation factor 5B [Source:HGNC Symbol;Acc:HGNC:30793]
ENSG00000118058	4729	3818	3083	8.20834	6.67269	5.41156	3796.04	3100.83	0.291829	0.479311	0.901043	4708.22	3096.61	0.604475	0.143456	0.872412	KMT2A	11	+	lysine methyltransferase 2A [Source:HGNC Symbol;Acc:HGNC:7132]
ENSG00000141551	3664	4048	3349	18.0599	20.09	16.6932	4024.72	3368.37	0.256828	0.533427	0.918089	3647.9	3363.78	0.11698	0.777028	1	CSNK1D	17	-	casein kinase 1 delta [Source:HGNC Symbol;Acc:HGNC:2452]
ENSG00000102908	5099	3164	3281	16.8933	10.5547	10.9926	3145.8	3299.98	-0.0690257	0.867708	1	5076.6	3295.48	0.623354	0.131348	0.872412	NFAT5	16	+	nuclear factor of activated T cells 5 [Source:HGNC Symbol;Acc:HGNC:7774]
ENSG00000178252	3216	3626	4033	32.9467	37.4027	41.7818	3605.15	4056.33	-0.170111	0.680031	0.993286	3201.87	4050.8	-0.339279	0.410762	1	WDR6	3	+	WD repeat domain 6 [Source:HGNC Symbol;Acc:HGNC:12758]
ENSG00000065911	4996	3309	3943	55.7434	37.1746	44.4898	3289.97	3965.81	-0.269532	0.513411	0.904011	4974.05	3960.4	0.328765	0.424996	1	MTHFD2	2	+	methylenetetrahydrofolate dehydrogenase (NADP+ dependent) 2, methenyltetrahydrofolate cyclohydrolase [Source:HGNC Symbol;Acc:HGNC:7434]
ENSG00000273749	4088	3946	3491	21.3301	20.7309	18.4202	3923.31	3511.19	0.160103	0.697982	0.995678	4070.04	3506.41	0.215043	0.602038	1	CYFIP1	15	-	cytoplasmic FMR1 interacting protein 1 [Source:HGNC Symbol;Acc:HGNC:13759]
ENSG00000184007	3807	4508	3712	30.7877	36.7077	30.3575	4482.07	3733.47	0.26364	0.522422	0.90859	3790.27	3728.38	0.023752	0.954711	1	PTP4A2	1	-	protein tyrosine phosphatase type IVA, member 2 [Source:HGNC Symbol;Acc:HGNC:9635]
ENSG00000033867	4622	3718	2763	26.1177	21.154	15.7888	3696.62	2778.98	0.411633	0.318716	0.842206	4601.69	2775.19	0.729551	0.0779528	0.737942	SLC4A7	3	-	solute carrier family 4 member 7 [Source:HGNC Symbol;Acc:HGNC:11033]
ENSG00000159363	4336	6410	2289	44.852	66.762	23.9442	6373.13	2302.24	1.46891	0.00046876	0.0225288	4316.95	2299.1	0.908906	0.028593	0.510589	ATP13A2	1	-	ATPase cation transporting 13A2 [Source:HGNC Symbol;Acc:HGNC:30213]
ENSG00000175592	3667	3373	4558	105.594	97.7964	132.729	3353.6	4584.37	-0.450997	0.27432	0.788219	3650.89	4578.11	-0.326496	0.428344	1	FOSL1	11	-	FOS like 1, AP-1 transcription factor subunit [Source:HGNC Symbol;Acc:HGNC:13718]
ENSG00000162402	4137	3408	3753	19.0957	15.839	17.5183	3388.4	3774.71	-0.155756	0.705869	0.996306	4118.82	3769.56	0.127832	0.756726	1	USP24	1	-	ubiquitin specific peptidase 24 [Source:HGNC Symbol;Acc:HGNC:12623]
ENSG00000122952	4390	2239	4631	100.312	51.5135	107.01	2226.12	4657.79	-1.06507	0.0105204	0.17757	4370.71	4651.44	-0.0898054	0.827753	1	ZWINT	10	-	ZW10 interacting kinetochore protein [Source:HGNC Symbol;Acc:HGNC:13195]
ENSG00000096696	3087	1962	3432	16.6194	10.6355	18.6849	1950.72	3451.85	-0.823327	0.0472798	0.411873	3073.44	3447.15	-0.165543	0.688465	1	DSP	6	+	desmoplakin [Source:HGNC Symbol;Acc:HGNC:3052]
ENSG00000101224	3878	3398	4568	48.8458	43.0945	58.1847	3378.46	4594.42	-0.443505	0.282336	0.797784	3860.96	4588.16	-0.248947	0.545814	1	CDC25B	20	+	cell division cycle 25B [Source:HGNC Symbol;Acc:HGNC:1726]
ENSG00000132155	3302	3433	4573	22.8651	23.9358	32.0229	3413.26	4599.45	-0.4303	0.296861	0.818977	3287.49	4593.18	-0.48249	0.242326	0.972306	RAF1	3	-	Raf-1 proto-oncogene, serine/threonine kinase [Source:HGNC Symbol;Acc:HGNC:9829]
ENSG00000198911	2426	4036	4241	17.4438	29.22	30.8377	4012.79	4265.53	-0.0881181	0.831046	1	2415.34	4259.72	-0.818498	0.0483503	0.616644	SREBF2	22	+	sterol regulatory element binding transcription factor 2 [Source:HGNC Symbol;Acc:HGNC:11290]
ENSG00000163041	3118	3320	4377	53.8539	57.7375	76.4505	3300.91	4402.32	-0.415388	0.313948	0.840845	3104.3	4396.32	-0.502009	0.223963	0.972306	H3F3A	1	+	H3 histone family member 3A [Source:HGNC Symbol;Acc:HGNC:4764]
ENSG00000130309	4889	4017	3050	54.2155	44.8522	34.2032	3993.9	3067.64	0.380653	0.356223	0.883121	4867.52	3063.46	0.668003	0.106157	0.83068	COLGALT1	19	+	collagen beta(1-O)galactosyltransferase 1 [Source:HGNC Symbol;Acc:HGNC:26182]
ENSG00000168672	3876	3846	4539	38.9734	38.9379	46.1538	3823.88	4565.26	-0.255651	0.535066	0.918358	3858.97	4559.03	-0.240504	0.559528	1	FAM84B	8	-	family with sequence similarity 84 member B [Source:HGNC Symbol;Acc:HGNC:24166]
ENSG00000073921	4760	3216	2860	44.3419	30.1649	26.9424	3197.5	2876.54	0.152604	0.711869	1	4739.09	2872.62	0.722217	0.0809234	0.751906	PICALM	11	-	phosphatidylinositol binding clathrin assembly protein [Source:HGNC Symbol;Acc:HGNC:15514]
ENSG00000142945	4391	2233	4845	65.4405	33.5082	73.0197	2220.16	4873.03	-1.13411	0.00651741	0.134252	4371.71	4866.38	-0.154648	0.707489	1	KIF2C	1	+	kinesin family member 2C [Source:HGNC Symbol;Acc:HGNC:6393]
ENSG00000115756	4331	7155	3039	37.7322	62.7643	26.7743	7113.85	3056.58	1.21868	0.00348446	0.0887589	4311.97	3052.41	0.498381	0.227352	0.972306	HPCAL1	2	+	hippocalcin like 1 [Source:HGNC Symbol;Acc:HGNC:5145]
ENSG00000107372	2818	4265	3147	21.7103	33.0844	24.518	4240.47	3165.2	0.421912	0.306511	0.832763	2805.62	3160.89	-0.172003	0.677138	1	ZFAND5	9	-	zinc finger AN1-type containing 5 [Source:HGNC Symbol;Acc:HGNC:13008]
ENSG00000113569	4271	2417	4521	25.1354	14.3223	26.9063	2403.1	4547.15	-0.920031	0.026698	0.308349	4252.23	4540.95	-0.0947704	0.818389	1	NUP155	5	-	nucleoporin 155 [Source:HGNC Symbol;Acc:HGNC:8063]
ENSG00000136193	4749	2519	3930	42.6809	22.7949	35.718	2504.51	3952.73	-0.658294	0.111591	0.613733	4728.13	3947.34	0.260382	0.52748	1	SCRN1	7	-	secernin 1 [Source:HGNC Symbol;Acc:HGNC:22192]
ENSG00000196712	4646	3636	3203	9.30527	7.33251	6.48739	3615.09	3221.53	0.16628	0.687062	0.995678	4625.59	3217.14	0.523843	0.204467	0.972306	NF1	17	+	neurofibromin 1 [Source:HGNC Symbol;Acc:HGNC:7765]
ENSG00000111145	4065	3860	3566	47.5219	45.436	42.1578	3837.8	3586.63	0.0976484	0.813168	1	4047.14	3581.74	0.176238	0.669171	1	ELK3	12	+	ELK3, ETS transcription factor [Source:HGNC Symbol;Acc:HGNC:3325]
ENSG00000146670	4642	1516	4036	64.2636	21.1319	56.5033	1507.28	4059.35	-1.42922	0.000671079	0.0286566	4621.6	4053.81	0.18911	0.646356	1	CDCA5	11	-	cell division cycle associated 5 [Source:HGNC Symbol;Acc:HGNC:14626]
ENSG00000171848	4857	1697	3938	49.5805	17.4423	40.652	1687.24	3960.78	-1.23106	0.00324088	0.0851402	4835.66	3955.38	0.289889	0.481759	1	RRM2	2	+	ribonucleotide reductase regulatory subunit M2 [Source:HGNC Symbol;Acc:HGNC:10452]
ENSG00000198231	3829	3570	4095	24.4171	22.9222	26.4074	3549.47	4118.69	-0.214575	0.602805	0.965292	3812.18	4113.07	-0.109597	0.790633	1	DDX42	17	+	DEAD-box helicase 42 [Source:HGNC Symbol;Acc:HGNC:18676]
ENSG00000126934	4119	5244	2711	42.7456	54.7951	28.4507	5213.84	2726.68	0.935169	0.0242664	0.289862	4100.9	2722.96	0.590742	0.15294	0.879042	MAP2K2	19	-	mitogen-activated protein kinase kinase 2 [Source:HGNC Symbol;Acc:HGNC:6842]
ENSG00000118515	3233	2632	1976	17.5814	14.4116	10.8667	2616.86	1987.43	0.396912	0.337268	0.858187	3218.8	1984.72	0.697551	0.0923165	0.786347	SGK1	6	-	serum/glucocorticoid regulated kinase 1 [Source:HGNC Symbol;Acc:HGNC:10810]
ENSG00000115464	4310	3629	3454	12.9211	10.9544	10.4715	3608.13	3473.98	0.0546596	0.895127	1	4291.06	3469.24	0.306705	0.456956	1	USP34	2	-	ubiquitin specific peptidase 34 [Source:HGNC Symbol;Acc:HGNC:20066]
ENSG00000186660	4565	3125	3471	47.5193	32.7535	36.5382	3107.03	3491.08	-0.168131	0.683823	0.995678	4544.94	3486.32	0.382546	0.353572	1	ZFP91	11	+	ZFP91 zinc finger protein [Source:HGNC Symbol;Acc:HGNC:14983]
ENSG00000184840	3159	4428	3126	70.3492	99.2879	70.3982	4402.53	3144.08	0.485679	0.239324	0.779116	3145.12	3139.8	0.00244501	0.996152	1	TMED9	5	+	transmembrane p24 trafficking protein 9 [Source:HGNC Symbol;Acc:HGNC:24878]
ENSG00000068654	3730	3457	4285	14.9922	13.9905	17.4168	3437.12	4309.79	-0.326406	0.428588	0.901043	3713.61	4303.91	-0.212818	0.605701	1	POLR1A	2	-	RNA polymerase I subunit A [Source:HGNC Symbol;Acc:HGNC:17264]
ENSG00000013810	4340	2499	4515	36.1251	20.9442	38.005	2484.63	4541.12	-0.869985	0.0359746	0.363072	4320.93	4534.92	-0.069734	0.865983	1	TACC3	4	+	transforming acidic coiled-coil containing protein 3 [Source:HGNC Symbol;Acc:HGNC:11524]
ENSG00000113384	3441	3152	3604	67.1366	61.9212	71.1086	3133.87	3624.85	-0.209966	0.610865	0.965604	3425.88	3619.9	-0.0794734	0.847665	1	GOLPH3	5	-	golgi phosphoprotein 3 [Source:HGNC Symbol;Acc:HGNC:15452]
ENSG00000177697	3509	5464	2535	48.4181	75.9125	35.3724	5432.57	2549.66	1.09129	0.00876047	0.158246	3493.58	2546.19	0.45635	0.269278	0.977015	CD151	11	+	CD151 molecule (Raph blood group) [Source:HGNC Symbol;Acc:HGNC:1630]
ENSG00000101191	3442	2720	3716	14.0825	11.2051	15.3747	2704.36	3737.5	-0.466768	0.258377	0.779116	3426.88	3732.4	-0.123204	0.765432	1	DIDO1	20	-	death inducer-obliterator 1 [Source:HGNC Symbol;Acc:HGNC:2680]
ENSG00000170515	3784	3078	4891	54.18	44.3747	70.8188	3060.3	4919.29	-0.684756	0.0977349	0.570425	3767.37	4912.58	-0.382911	0.352966	1	PA2G4	12	+	proliferation-associated 2G4 [Source:HGNC Symbol;Acc:HGNC:8550]
ENSG00000139926	3790	3625	2768	21.8712	21.063	16.1533	3604.15	2784.01	0.37248	0.36686	0.892892	3773.35	2780.22	0.440632	0.285872	0.995053	FRMD6	14	+	FERM domain containing 6 [Source:HGNC Symbol;Acc:HGNC:19839]
ENSG00000100941	3539	3081	4413	45.7749	40.1252	57.7223	3063.28	4438.53	-0.534985	0.195126	0.739261	3523.45	4432.47	-0.331113	0.421915	1	PNN	14	+	pinin, desmosome associated protein [Source:HGNC Symbol;Acc:HGNC:9162]
ENSG00000143569	3168	3988	4075	22.943	29.0803	29.8439	3965.06	4098.57	-0.0477756	0.908234	1	3154.08	4092.98	-0.37592	0.362165	1	UBAP2L	1	+	ubiquitin associated protein 2 like [Source:HGNC Symbol;Acc:HGNC:29877]
ENSG00000172893	3857	5168	3853	50.3797	67.9685	50.8942	5138.28	3875.29	0.40697	0.323541	0.842206	3840.05	3870	-0.0112077	0.978992	1	DHCR7	11	-	7-dehydrocholesterol reductase [Source:HGNC Symbol;Acc:HGNC:2860]
ENSG00000154473	3572	2571	3931	23.3848	16.9474	26.0248	2556.21	3953.74	-0.629184	0.128187	0.646083	3556.31	3948.35	-0.150864	0.714639	1	BUB3	10	+	BUB3, mitotic checkpoint protein [Source:HGNC Symbol;Acc:HGNC:1151]
ENSG00000113810	5180	2007	4225	33.2823	12.984	27.4519	1995.46	4249.44	-1.09051	0.00887281	0.159257	5157.24	4243.65	0.281288	0.494738	1	SMC4	3	+	structural maintenance of chromosomes 4 [Source:HGNC Symbol;Acc:HGNC:14013]
ENSG00000186575	2351	4315	3502	17.8169	32.9261	26.8386	4290.18	3522.26	0.28453	0.490111	0.901043	2340.67	3517.45	-0.587584	0.155429	0.88356	NF2	22	+	neurofibromin 2 [Source:HGNC Symbol;Acc:HGNC:7773]
ENSG00000185033	4431	5328	3148	34.3662	41.6076	24.6904	5297.36	3166.21	0.742493	0.072726	0.510902	4411.53	3161.89	0.480476	0.244368	0.972306	SEMA4B	15	+	semaphorin 4B [Source:HGNC Symbol;Acc:HGNC:10730]
ENSG00000116237	4189	3355	3472	46.3584	37.3843	38.8563	3335.7	3492.08	-0.0660942	0.873239	1	4170.6	3487.32	0.258125	0.531291	1	ICMT	1	-	isoprenylcysteine carboxyl methyltransferase [Source:HGNC Symbol;Acc:HGNC:5350]
ENSG00000197111	4058	3041	4187	27.82	20.9914	29.0276	3023.51	4211.22	-0.477997	0.246888	0.779116	4040.17	4205.48	-0.0578514	0.88883	1	PCBP2	12	+	poly(rC) binding protein 2 [Source:HGNC Symbol;Acc:HGNC:8648]
ENSG00000148337	3591	3092	3959	27.903	24.191	31.1089	3074.22	3981.9	-0.373225	0.365669	0.89173	3575.22	3976.47	-0.15345	0.709947	1	CIZ1	9	-	CDKN1A interacting zinc finger protein 1 [Source:HGNC Symbol;Acc:HGNC:16744]
ENSG00000197321	3794	2947	3247	20.7464	16.2257	17.9552	2930.05	3265.78	-0.156496	0.7048	0.995678	3777.33	3261.33	0.2119	0.607501	1	SVIL	10	-	supervillin [Source:HGNC Symbol;Acc:HGNC:11480]
ENSG00000162521	4190	2648	4020	24.0416	15.2984	23.3259	2632.77	4043.25	-0.618911	0.134448	0.646083	4171.59	4037.74	0.0470483	0.90962	1	RBBP4	1	+	RB binding protein 4, chromatin remodeling factor [Source:HGNC Symbol;Acc:HGNC:9887]
ENSG00000117713	3693	2853	4291	12.5985	9.79984	14.8033	2836.59	4315.82	-0.605455	0.142949	0.65009	3676.77	4309.94	-0.229218	0.578198	1	ARID1A	1	+	AT-rich interaction domain 1A [Source:HGNC Symbol;Acc:HGNC:11110]
ENSG00000125912	3350	3462	4261	43.6002	45.3679	56.0813	3442.09	4285.65	-0.316218	0.443132	0.901043	3335.28	4279.8	-0.359724	0.383076	1	NCLN	19	+	nicalin [Source:HGNC Symbol;Acc:HGNC:26923]
ENSG00000101350	4650	3753	2851	41.4008	33.6445	25.6694	3731.42	2867.49	0.379919	0.357304	0.88459	4629.57	2863.58	0.693034	0.0938626	0.786963	KIF3B	20	+	kinesin family member 3B [Source:HGNC Symbol;Acc:HGNC:6320]
ENSG00000087586	4163	2212	5538	77.2565	41.3326	103.931	2199.28	5570.04	-1.34061	0.00136558	0.0469631	4144.71	5562.44	-0.424435	0.30314	1	AURKA	20	-	aurora kinase A [Source:HGNC Symbol;Acc:HGNC:11393]
ENSG00000084652	3866	2999	4079	41.1657	32.1536	43.9229	2981.75	4102.6	-0.46036	0.264739	0.779116	3849.01	4097	-0.0900761	0.827386	1	TXLNA	1	+	taxilin alpha [Source:HGNC Symbol;Acc:HGNC:30685]
ENSG00000169021	3498	3656	4071	54.6971	57.5612	64.3738	3634.97	4094.55	-0.171754	0.677095	0.992655	3482.63	4088.97	-0.23155	0.574434	1	UQCRFS1	19	-	ubiquinol-cytochrome c reductase, Rieske iron-sulfur polypeptide 1 [Source:HGNC Symbol;Acc:HGNC:12587]
ENSG00000160209	3909	3094	3408	17.8312	14.2107	15.7209	3076.21	3427.71	-0.156089	0.705442	0.996234	3891.83	3423.04	0.185163	0.653537	1	PDXK	21	+	pyridoxal kinase [Source:HGNC Symbol;Acc:HGNC:8819]
ENSG00000087087	3675	2693	4309	41.1733	30.379	48.82	2677.51	4333.93	-0.694756	0.0931413	0.560679	3658.85	4328.02	-0.242306	0.556681	1	SRRT	7	+	serrate, RNA effector molecule [Source:HGNC Symbol;Acc:HGNC:24101]
ENSG00000066322	3481	4769	2614	75.4483	104.076	57.2946	4741.57	2629.12	0.850755	0.0401833	0.379143	3465.71	2625.54	0.400521	0.332077	1	ELOVL1	1	-	ELOVL fatty acid elongase 1 [Source:HGNC Symbol;Acc:HGNC:14418]
ENSG00000166851	3397	2118	5935	38.7783	24.3443	68.5135	2105.82	5969.33	-1.50313	0.000349668	0.0180805	3382.07	5961.19	-0.817669	0.0483006	0.616644	PLK1	16	+	polo like kinase 1 [Source:HGNC Symbol;Acc:HGNC:9077]
ENSG00000109606	4099	2949	4045	27.2886	19.7677	27.2323	2932.04	4068.4	-0.472539	0.252374	0.779116	4080.99	4062.85	0.00642704	0.988222	1	DHX15	4	-	DEAH-box helicase 15 [Source:HGNC Symbol;Acc:HGNC:2738]
ENSG00000107404	3166	6048	3452	45.1055	86.758	49.7339	6013.22	3471.97	0.792361	0.0555686	0.454006	3152.09	3467.23	-0.137471	0.739262	1	DVL1	1	-	dishevelled segment polarity protein 1 [Source:HGNC Symbol;Acc:HGNC:3084]
ENSG00000124198	3337	3322	3403	20.271	20.3188	20.9047	3302.89	3422.69	-0.0513956	0.901461	1	3322.34	3418.02	-0.040959	0.921562	1	ARFGEF2	20	+	ADP ribosylation factor guanine nucleotide exchange factor 2 [Source:HGNC Symbol;Acc:HGNC:15853]
ENSG00000129925	2796	5570	2358	34.1641	68.5278	29.1366	5537.97	2371.64	1.22343	0.00338736	0.0871386	2783.72	2368.41	0.233084	0.57279	1	TMEM8A	16	-	transmembrane protein 8A [Source:HGNC Symbol;Acc:HGNC:17205]
ENSG00000129657	3411	2214	4199	17.8974	11.6967	22.2801	2201.27	4223.29	-0.939994	0.0236696	0.285223	3396.01	4217.53	-0.312546	0.448472	1	SEC14L1	17	+	SEC14 like lipid binding 1 [Source:HGNC Symbol;Acc:HGNC:10698]
ENSG00000124882	4421	6554	2485	42.0196	62.7215	23.8848	6516.31	2499.37	1.38244	0.000967304	0.0369328	4401.58	2495.97	0.818391	0.0483502	0.616644	EREG	4	+	epiregulin [Source:HGNC Symbol;Acc:HGNC:3443]
ENSG00000101474	3909	2984	3322	86.5547	66.5277	74.3854	2966.84	3341.22	-0.17144	0.678023	0.99306	3891.83	3336.66	0.222035	0.590362	1	APMAP	20	-	adipocyte plasma membrane associated protein [Source:HGNC Symbol;Acc:HGNC:13238]
ENSG00000138758	4944	2520	3769	27.4491	14.0874	21.1611	2505.51	3790.8	-0.597376	0.148554	0.653694	4922.28	3785.63	0.378781	0.358169	1	2024-09-11	4	+	septin 11 [Source:HGNC Symbol;Acc:HGNC:25589]
ENSG00000102898	4107	4223	3311	57.295	59.3188	46.7105	4198.71	3330.15	0.334348	0.417514	0.901043	4088.96	3325.61	0.298103	0.469761	1	NUTF2	16	+	nuclear transport factor 2 [Source:HGNC Symbol;Acc:HGNC:13722]
ENSG00000141076	3359	3146	4366	32.1281	30.2979	42.2301	3127.91	4391.26	-0.489419	0.235742	0.779116	3344.24	4385.27	-0.390973	0.343165	1	UTP4	16	+	UTP4, small subunit processome component [Source:HGNC Symbol;Acc:HGNC:1983]
ENSG00000090530	2155	1836	4042	20.8916	17.9215	39.6263	1825.44	4065.38	-1.15509	0.00564986	0.121656	2145.53	4059.84	-0.920047	0.0267696	0.490695	P3H2	3	-	prolyl 3-hydroxylase 2 [Source:HGNC Symbol;Acc:HGNC:19317]
ENSG00000172115	3770	3278	3994	45.9619	40.2388	49.2411	3259.15	4017.1	-0.30165	0.464532	0.901043	3753.44	4011.63	-0.0959718	0.81627	1	CYCS	7	-	cytochrome c, somatic [Source:HGNC Symbol;Acc:HGNC:19986]
ENSG00000110367	3695	3496	3578	17.5443	16.7137	17.1801	3475.89	3598.7	-0.0500889	0.903917	1	3678.77	3593.79	0.0337148	0.935471	1	DDX6	11	-	DEAD-box helicase 6 [Source:HGNC Symbol;Acc:HGNC:2747]
ENSG00000134910	4356	3692	3111	32.016	27.3224	23.1229	3670.77	3129	0.230373	0.576598	0.946661	4336.86	3124.73	0.472904	0.251882	0.972306	STT3A	11	+	STT3A, catalytic subunit of the oligosaccharyltransferase complex [Source:HGNC Symbol;Acc:HGNC:6172]
ENSG00000163682	3773	3178	4342	40.8235	34.6223	47.509	3159.72	4367.12	-0.466867	0.257944	0.779116	3756.42	4361.16	-0.215346	0.601401	1	RPL9	4	-	ribosomal protein L9 [Source:HGNC Symbol;Acc:HGNC:10369]
ENSG00000105438	3629	4623	3057	87.6014	112.364	74.6247	4596.41	3074.68	0.580051	0.160261	0.675495	3613.06	3070.49	0.234742	0.569422	1	KDELR1	19	-	KDEL endoplasmic reticulum protein retention receptor 1 [Source:HGNC Symbol;Acc:HGNC:6304]
ENSG00000122565	3446	3094	4210	40.3463	36.4743	49.8463	3076.21	4234.35	-0.460973	0.26404	0.779116	3430.86	4228.58	-0.301593	0.464512	1	CBX3	7	+	chromobox 3 [Source:HGNC Symbol;Acc:HGNC:1553]
ENSG00000137845	3371	3129	3237	11.3293	10.5883	11.0014	3111	3255.72	-0.0655956	0.874285	1	3356.19	3251.29	0.0458125	0.91223	1	ADAM10	15	-	ADAM metallopeptidase domain 10 [Source:HGNC Symbol;Acc:HGNC:188]
ENSG00000179820	3283	2098	2843	48.5415	31.2339	42.5091	2085.93	2859.45	-0.455018	0.271218	0.787696	3268.58	2855.55	0.194888	0.636954	1	MYADM	19	+	myeloid associated differentiation marker [Source:HGNC Symbol;Acc:HGNC:7544]
ENSG00000067704	3961	3960	3676	51.6761	52.0186	48.4979	3937.22	3697.26	0.0907183	0.826221	1	3943.6	3692.22	0.0950198	0.81809	1	IARS2	1	+	isoleucyl-tRNA synthetase 2, mitochondrial [Source:HGNC Symbol;Acc:HGNC:29685]
ENSG00000168411	4040	2271	3997	33.9557	19.2188	33.9726	2257.94	4020.12	-0.832197	0.0448179	0.401092	4022.25	4014.64	0.00273258	0.995397	1	RFWD3	16	-	ring finger and WD repeat domain 3 [Source:HGNC Symbol;Acc:HGNC:25539]
ENSG00000149480	3560	3132	4510	45.6661	40.4524	58.5037	3113.99	4536.09	-0.542667	0.188787	0.73218	3544.36	4529.9	-0.353944	0.390639	1	MTA2	11	-	metastasis associated 1 family member 2 [Source:HGNC Symbol;Acc:HGNC:7411]
ENSG00000110107	3651	3000	4466	72.4302	59.9249	89.5962	2982.75	4491.83	-0.590643	0.152848	0.658866	3634.96	4485.71	-0.303387	0.461745	1	PRPF19	11	-	pre-mRNA processing factor 19 [Source:HGNC Symbol;Acc:HGNC:17896]
ENSG00000198900	3972	3722	4439	57.739	54.4773	65.2542	3700.59	4464.68	-0.270791	0.511215	0.902037	3954.55	4458.59	-0.173069	0.674627	1	TOP1	20	+	DNA topoisomerase I [Source:HGNC Symbol;Acc:HGNC:11986]
ENSG00000124181	3612	3437	3377	20.3428	19.4904	19.2334	3417.23	3396.53	0.00876492	0.983832	1	3596.13	3391.9	0.0843476	0.838413	1	PLCG1	20	+	phospholipase C gamma 1 [Source:HGNC Symbol;Acc:HGNC:9065]
ENSG00000164062	2338	3407	4049	27.2095	39.9233	47.6526	3387.41	4072.42	-0.265697	0.519365	0.905963	2327.73	4066.87	-0.804963	0.0521782	0.638125	APEH	3	+	acylaminoacyl-peptide hydrolase [Source:HGNC Symbol;Acc:HGNC:586]
ENSG00000100280	2692	3337	3998	21.7641	27.1644	32.6867	3317.81	4021.13	-0.27736	0.501232	0.901043	2680.17	4015.64	-0.583283	0.158192	0.89321	AP1B1	22	-	adaptor related protein complex 1 subunit beta 1 [Source:HGNC Symbol;Acc:HGNC:554]
ENSG00000085998	3284	4685	2805	28.7906	41.3558	24.8682	4658.06	2821.23	0.723381	0.0804607	0.530733	3269.57	2817.38	0.214739	0.603	1	POMGNT1	1	-	protein O-linked mannose N-acetylglucosaminyltransferase 1 (beta 1,2-) [Source:HGNC Symbol;Acc:HGNC:19139]
ENSG00000066279	3884	1948	5184	19.3852	9.78947	26.1649	1936.8	5213.99	-1.42866	0.000665268	0.0286228	3866.94	5206.88	-0.429216	0.297853	1	ASPM	1	-	abnormal spindle microtubule assembly [Source:HGNC Symbol;Acc:HGNC:19048]
ENSG00000140931	3092	2972	2471	53.1178	51.4077	42.9276	2954.91	2485.29	0.249685	0.545586	0.919207	3078.41	2481.9	0.310726	0.451869	1	CMTM3	16	+	CKLF like MARVEL transmembrane domain containing 3 [Source:HGNC Symbol;Acc:HGNC:19174]
ENSG00000124172	3024	4012	3780	32.0555	42.8214	40.5206	3988.93	3801.87	0.0692907	0.866968	1	3010.71	3796.68	-0.334621	0.417351	1	ATP5F1E	20	-	ATP synthase F1 subunit epsilon [Source:HGNC Symbol;Acc:HGNC:838]
ENSG00000170348	3253	3838	2909	35.5368	42.2161	32.1367	3815.93	2925.83	0.383175	0.353156	0.879632	3238.71	2921.84	0.148536	0.719211	1	TMED10	14	-	transmembrane p24 trafficking protein 10 [Source:HGNC Symbol;Acc:HGNC:16998]
ENSG00000134108	3872	3106	2781	58.8352	47.5207	42.7333	3088.14	2797.09	0.142806	0.729729	1	3854.99	2793.27	0.464752	0.260363	0.972306	ARL8B	3	+	ADP ribosylation factor like GTPase 8B [Source:HGNC Symbol;Acc:HGNC:25564]
ENSG00000124155	2720	3219	3064	7.51388	8.95355	8.55947	3200.49	3081.72	0.0545517	0.89548	1	2708.05	3077.52	-0.184507	0.655157	1	PIGT	20	+	phosphatidylinositol glycan anchor biosynthesis class T [Source:HGNC Symbol;Acc:HGNC:14938]
ENSG00000124201	2256	2721	2874	13.1248	15.939	16.9084	2705.35	2890.63	-0.0955613	0.817538	1	2246.09	2886.68	-0.36198	0.381099	1	ZNFX1	20	-	zinc finger NFX1-type containing 1 [Source:HGNC Symbol;Acc:HGNC:29271]
ENSG00000120694	4748	3223	3716	30.7502	21.0173	24.3375	3204.46	3737.5	-0.221981	0.590531	0.955908	4727.14	3732.4	0.340854	0.40829	1	HSPH1	13	-	heat shock protein family H (Hsp110) member 1 [Source:HGNC Symbol;Acc:HGNC:16969]
ENSG00000180957	4353	2661	3829	46.1164	28.3851	41.0219	2645.7	3851.15	-0.54162	0.189948	0.73218	4333.87	3845.9	0.172332	0.67598	1	PITPNB	22	-	phosphatidylinositol transfer protein beta [Source:HGNC Symbol;Acc:HGNC:9002]
ENSG00000071553	2901	4555	2739	32.2754	51.026	30.8162	4528.8	2754.84	0.717134	0.0831158	0.539615	2888.25	2751.09	0.0701929	0.865675	1	ATP6AP1	X	+	ATPase H+ transporting accessory protein 1 [Source:HGNC Symbol;Acc:HGNC:868]
ENSG00000154380	4350	4716	2868	15.7118	17.151	10.4756	4688.88	2884.59	0.700852	0.0902341	0.558582	4330.89	2880.66	0.588244	0.154575	0.882049	ENAH	1	-	ENAH, actin regulator [Source:HGNC Symbol;Acc:HGNC:18271]
ENSG00000124228	3578	3040	3704	35.6276	30.4788	37.2975	3022.52	3725.43	-0.301644	0.464707	0.901043	3562.28	3720.35	-0.0626336	0.879788	1	DDX27	20	+	DEAD-box helicase 27 [Source:HGNC Symbol;Acc:HGNC:15837]
ENSG00000172725	2628	3942	2825	26.8066	40.4867	29.1406	3919.33	2841.34	0.464017	0.261079	0.779116	2616.45	2837.47	-0.116985	0.777455	1	CORO1B	11	-	coronin 1B [Source:HGNC Symbol;Acc:HGNC:2253]
ENSG00000151208	3867	4079	3966	20.4579	21.728	21.2179	4055.54	3988.94	0.0238877	0.95439	1	3850.01	3983.5	-0.0491734	0.905571	1	DLG5	10	-	discs large MAGUK scaffold protein 5 [Source:HGNC Symbol;Acc:HGNC:2904]
ENSG00000111799	1745	1762	1785	7.59706	7.72387	7.85871	1751.87	1795.33	-0.0353501	0.933352	1	1737.33	1792.88	-0.0453989	0.914039	1	COL12A1	6	-	collagen type XII alpha 1 chain [Source:HGNC Symbol;Acc:HGNC:2188]
ENSG00000100311	2650	3615	2860	38.2862	52.5876	41.7855	3594.21	2876.54	0.321326	0.436202	0.901043	2638.36	2872.62	-0.122722	0.766784	1	PDGFB	22	-	platelet derived growth factor subunit B [Source:HGNC Symbol;Acc:HGNC:8800]
ENSG00000132153	2844	3140	4324	19.9556	22.1841	30.682	3121.94	4349.01	-0.478228	0.246597	0.779116	2831.5	4343.08	-0.617128	0.135446	0.872412	DHX30	3	+	DExH-box helicase 30 [Source:HGNC Symbol;Acc:HGNC:16716]
ENSG00000023734	3500	3438	3614	86.0159	85.0738	89.8177	3418.23	3634.91	-0.0886662	0.830209	1	3484.62	3629.95	-0.0589446	0.886891	1	STRAP	12	+	serine/threonine kinase receptor associated protein [Source:HGNC Symbol;Acc:HGNC:30796]
ENSG00000102900	3536	3027	4049	17.2537	14.8717	19.9793	3009.59	4072.42	-0.436304	0.290441	0.809333	3520.46	4066.87	-0.208146	0.613743	1	NUP93	16	+	nucleoporin 93 [Source:HGNC Symbol;Acc:HGNC:28958]
ENSG00000189067	3634	3128	2679	39.0242	33.8216	29.0928	3110.01	2694.5	0.206895	0.616434	0.965604	3618.03	2690.82	0.427142	0.30093	1	LITAF	16	-	lipopolysaccharide induced TNF factor [Source:HGNC Symbol;Acc:HGNC:16841]
ENSG00000183207	3397	3474	4378	50.2955	51.7896	65.55	3454.02	4403.32	-0.350305	0.395575	0.901043	3382.07	4397.32	-0.378703	0.35848	1	RUVBL2	19	+	RuvB like AAA ATPase 2 [Source:HGNC Symbol;Acc:HGNC:10475]
ENSG00000141503	3457	3068	3371	24.0303	21.473	23.6963	3050.35	3390.5	-0.152515	0.711915	1	3441.81	3385.88	0.0236381	0.955022	1	MINK1	17	+	misshapen like kinase 1 [Source:HGNC Symbol;Acc:HGNC:17565]
ENSG00000198176	2295	2892	4421	33.3346	42.295	64.9375	2875.37	4446.57	-0.628925	0.128151	0.646083	2284.92	4440.51	-0.958545	0.0210665	0.446645	TFDP1	13	+	transcription factor Dp-1 [Source:HGNC Symbol;Acc:HGNC:11749]
ENSG00000225630	2924	3724	3297	152.187	195.159	173.533	3702.58	3316.07	0.159051	0.699971	0.995678	2911.15	3311.55	-0.185908	0.652545	1	MTND2P28	1	+	MT-ND2 pseudogene 28 [Source:HGNC Symbol;Acc:HGNC:42129]
ENSG00000254166	1921	5006	3819	4.70021	12.3327	9.44937	4977.21	3841.09	0.37381	0.364477	0.89173	1912.56	3835.85	-1.004	0.0158457	0.389133	CASC19	8	-	cancer susceptibility 19 [Source:HGNC Symbol;Acc:HGNC:49476]
ENSG00000135535	2659	3361	3500	20.0504	25.5184	26.6893	3341.67	3520.25	-0.0751041	0.856022	1	2647.32	3515.45	-0.409159	0.321744	1	CD164	6	-	CD164 molecule [Source:HGNC Symbol;Acc:HGNC:1632]
ENSG00000136485	2080	3397	3672	17.1897	28.2669	30.6881	3377.46	3693.24	-0.128943	0.754837	1	2070.86	3688.2	-0.832649	0.0447909	0.599396	DCAF7	17	+	DDB1 and CUL4 associated factor 7 [Source:HGNC Symbol;Acc:HGNC:30915]
ENSG00000105701	2612	3706	3254	48.9075	69.8693	61.6145	3684.69	3272.82	0.171	0.678619	0.993281	2600.52	3268.36	-0.32975	0.424522	1	FKBP8	19	-	FK506 binding protein 8 [Source:HGNC Symbol;Acc:HGNC:3724]
ENSG00000128245	3958	3209	3182	87.6754	71.5732	71.2796	3190.54	3200.41	-0.0044523	0.992246	1	3940.61	3196.04	0.302122	0.463878	1	YWHAH	22	+	tyrosine 3-monooxygenase/tryptophan 5-monooxygenase activation protein eta [Source:HGNC Symbol;Acc:HGNC:12853]
ENSG00000066117	3867	4063	3598	40.9118	43.2813	38.4945	4039.63	3618.81	0.158703	0.700451	0.995678	3850.01	3613.88	0.0913115	0.825128	1	SMARCD1	12	+	SWI/SNF related, matrix associated, actin dependent regulator of chromatin, subfamily d, member 1 [Source:HGNC Symbol;Acc:HGNC:11106]
ENSG00000179431	2744	3521	3570	60.858	78.6282	80.0691	3500.75	3590.65	-0.03658	0.92996	1	2731.94	3585.75	-0.392333	0.341943	1	FJX1	11	+	four jointed box 1 [Source:HGNC Symbol;Acc:HGNC:17166]
ENSG00000188529	3845	2765	3512	20.3296	14.72	18.7781	2749.1	3532.32	-0.361641	0.380986	0.901043	3828.11	3527.5	0.117982	0.775091	1	SRSF10	1	-	serine and arginine rich splicing factor 10 [Source:HGNC Symbol;Acc:HGNC:16713]
ENSG00000127884	3937	4555	3123	132.299	154.119	106.127	4528.8	3141.07	0.527858	0.201076	0.752961	3919.7	3136.78	0.321448	0.435828	1	ECHS1	10	-	enoyl-CoA hydratase, short chain 1 [Source:HGNC Symbol;Acc:HGNC:3151]
ENSG00000099194	2039	3356	5260	20.6628	34.2431	53.9041	3336.7	5290.43	-0.664943	0.107647	0.601592	2030.04	5283.21	-1.37985	0.000996136	0.0853696	SCD	10	+	stearoyl-CoA desaturase [Source:HGNC Symbol;Acc:HGNC:10571]
ENSG00000121060	3464	4242	2807	19.8111	24.4275	16.2344	4217.6	2823.24	0.579052	0.161124	0.677472	3448.78	2819.39	0.290693	0.481245	1	TRIM25	17	-	tripartite motif containing 25 [Source:HGNC Symbol;Acc:HGNC:12932]
ENSG00000197622	3672	3293	2776	47.6882	43.0604	36.4578	3274.06	2792.06	0.229743	0.577896	0.947882	3655.87	2788.25	0.390838	0.343736	1	CDC42SE1	1	-	CDC42 small effector 1 [Source:HGNC Symbol;Acc:HGNC:17719]
ENSG00000134779	3599	3767	3265	18.4997	19.4966	16.9719	3745.33	3283.89	0.189684	0.645713	0.971701	3583.19	3279.41	0.127803	0.75699	1	TPGS2	18	-	tubulin polyglutamylase complex subunit 2 [Source:HGNC Symbol;Acc:HGNC:24561]
ENSG00000032444	2650	4174	3324	20.0773	31.8413	25.4673	4149.99	3343.23	0.311857	0.449507	0.901043	2638.36	3338.67	-0.339619	0.410755	1	PNPLA6	19	+	patatin like phospholipase domain containing 6 [Source:HGNC Symbol;Acc:HGNC:16268]
ENSG00000104805	3398	3916	2774	46.8984	54.4196	38.7172	3893.48	2790.05	0.480752	0.244355	0.779116	3383.07	2786.24	0.280002	0.497558	1	NUCB1	19	+	nucleobindin 1 [Source:HGNC Symbol;Acc:HGNC:8043]
ENSG00000172053	2636	2887	3811	30.4235	33.5497	44.48	2870.4	3833.05	-0.417225	0.312116	0.83862	2624.42	3827.82	-0.544503	0.187628	0.961339	QARS	3	-	glutaminyl-tRNA synthetase [Source:HGNC Symbol;Acc:HGNC:9751]
ENSG00000100991	4281	3885	2883	72.1075	65.8878	49.107	3862.66	2899.68	0.413686	0.316212	0.842206	4262.19	2895.72	0.557652	0.17705	0.937863	TRPC4AP	20	-	transient receptor potential cation channel subfamily C member 4 associated protein [Source:HGNC Symbol;Acc:HGNC:16181]
ENSG00000204574	4276	2747	3554	51.3701	33.2285	43.1771	2731.2	3574.56	-0.388214	0.34703	0.872398	4257.21	3569.68	0.254105	0.537666	1	ABCF1	6	+	ATP binding cassette subfamily F member 1 [Source:HGNC Symbol;Acc:HGNC:70]
ENSG00000184787	2752	3674	3939	20.2405	27.2076	29.2969	3652.87	3961.79	-0.117116	0.776651	1	2739.91	3956.38	-0.530034	0.199491	0.972306	UBE2G2	21	-	ubiquitin conjugating enzyme E2 G2 [Source:HGNC Symbol;Acc:HGNC:12483]
ENSG00000005007	2908	2944	3953	18.3737	18.7291	25.2575	2927.07	3975.87	-0.441796	0.284484	0.801418	2895.22	3970.44	-0.455609	0.269753	0.977015	UPF1	19	+	UPF1, RNA helicase and ATPase [Source:HGNC Symbol;Acc:HGNC:9962]
ENSG00000196961	2469	3534	3180	15.3395	22.1073	19.9793	3513.67	3198.4	0.135628	0.74262	1	2458.15	3194.03	-0.377788	0.360397	1	AP2A1	19	+	adaptor related protein complex 2 subunit alpha 1 [Source:HGNC Symbol;Acc:HGNC:561]
ENSG00000122359	3747	2621	3332	23.9167	16.8447	21.5073	2605.93	3351.27	-0.362898	0.379471	0.901043	3730.54	3346.7	0.156637	0.704303	1	ANXA11	10	-	annexin A11 [Source:HGNC Symbol;Acc:HGNC:535]
ENSG00000101166	3618	3856	3842	66.0373	70.8658	70.9155	3833.82	3864.22	-0.0113945	0.978631	1	3602.1	3858.95	-0.0993668	0.809922	1	PRELID3B	20	-	PRELI domain containing 3B [Source:HGNC Symbol;Acc:HGNC:15892]
ENSG00000100393	3801	2584	3732	16.5229	11.31	16.4057	2569.14	3753.59	-0.546963	0.185693	0.72719	3784.3	3748.47	0.0137245	0.974134	1	EP300	22	+	E1A binding protein p300 [Source:HGNC Symbol;Acc:HGNC:3373]
ENSG00000116161	4479	2748	3748	53.952	33.329	45.6551	2732.2	3769.68	-0.464363	0.260808	0.779116	4459.32	3764.54	0.244343	0.553316	1	CACYBP	1	+	calcyclin binding protein [Source:HGNC Symbol;Acc:HGNC:30423]
ENSG00000175334	3579	2712	3866	118.221	90.1991	129.139	2696.4	3888.36	-0.528106	0.201156	0.752961	3563.28	3883.06	-0.123986	0.763924	1	BANF1	11	+	barrier to autointegration factor 1 [Source:HGNC Symbol;Acc:HGNC:17397]
ENSG00000213741	3098	3517	5002	17.0988	19.545	27.9184	3496.77	5030.93	-0.524786	0.203514	0.757298	3084.39	5024.07	-0.70385	0.0887947	0.786347	RPS29	14	-	ribosomal protein S29 [Source:HGNC Symbol;Acc:HGNC:10419]
ENSG00000106397	3464	3800	3183	33.1908	36.6608	30.8418	3778.14	3201.41	0.238961	0.562406	0.933848	3448.78	3197.05	0.109343	0.791365	1	PLOD3	7	-	procollagen-lysine,2-oxoglutarate 5-dioxygenase 3 [Source:HGNC Symbol;Acc:HGNC:9083]
ENSG00000155096	4022	2568	3313	34.0096	21.8642	28.3298	2553.23	3332.16	-0.384119	0.352307	0.879293	4004.33	3327.62	0.267061	0.517261	1	AZIN1	8	-	antizyme inhibitor 1 [Source:HGNC Symbol;Acc:HGNC:16432]
ENSG00000070814	3363	2648	4783	15.9749	12.6651	22.976	2632.77	4810.67	-0.869624	0.0360084	0.363072	3348.22	4804.11	-0.520856	0.206979	0.972306	TCOF1	5	+	treacle ribosome biogenesis factor 1 [Source:HGNC Symbol;Acc:HGNC:11654]
ENSG00000100030	2955	2938	3158	14.1644	14.1798	15.3079	2921.1	3176.27	-0.120814	0.770131	1	2942.02	3171.94	-0.108554	0.792977	1	MAPK1	22	-	mitogen-activated protein kinase 1 [Source:HGNC Symbol;Acc:HGNC:6871]
ENSG00000078618	3531	3068	3636	28.328	24.7829	29.4989	3050.35	3657.03	-0.261686	0.525915	0.911536	3515.49	3652.05	-0.0549785	0.894499	1	NRDC	1	-	nardilysin convertase [Source:HGNC Symbol;Acc:HGNC:7995]
ENSG00000112851	3623	2942	3049	19.2702	15.7558	16.3998	2925.08	3066.64	-0.0681785	0.86943	1	3607.08	3062.46	0.236135	0.567136	1	ERBIN	5	+	erbb2 interacting protein [Source:HGNC Symbol;Acc:HGNC:15842]
ENSG00000175203	3809	3365	2887	49.0803	43.6576	37.6189	3345.65	2903.7	0.204385	0.620557	0.965604	3792.26	2899.74	0.387121	0.348246	1	DCTN2	12	-	dynactin subunit 2 [Source:HGNC Symbol;Acc:HGNC:2712]
ENSG00000227500	2949	3643	3097	23.0464	28.6659	24.4755	3622.05	3114.92	0.217605	0.597944	0.961288	2936.04	3110.67	-0.0833472	0.84052	1	SCAMP4	19	+	secretory carrier membrane protein 4 [Source:HGNC Symbol;Acc:HGNC:30385]
ENSG00000178719	3855	3652	2595	82.8932	79.0686	56.428	3631	2610.01	0.47629	0.2489	0.779116	3838.06	2606.45	0.558269	0.176775	0.937653	GRINA	8	+	glutamate ionotropic receptor NMDA type subunit associated protein 1 [Source:HGNC Symbol;Acc:HGNC:4589]
ENSG00000245532	1634	2589	4718	3.89983	6.22164	11.3871	2574.11	4745.29	-0.882391	0.0334173	0.353276	1626.82	4738.82	-1.5424	0.000250675	0.033904	NEAT1	11	+	nuclear paraspeckle assembly transcript 1 [Source:HGNC Symbol;Acc:HGNC:30815]
ENSG00000028310	3633	2968	3409	20.6235	16.9644	19.5698	2950.93	3428.72	-0.216491	0.599934	0.962453	3617.04	3424.04	0.0791049	0.848368	1	BRD9	5	-	bromodomain containing 9 [Source:HGNC Symbol;Acc:HGNC:25818]
ENSG00000090889	3994	1897	4453	47.8765	22.896	53.9796	1886.09	4478.76	-1.24765	0.00284429	0.0781426	3976.45	4472.65	-0.169643	0.68071	1	KIF4A	X	+	kinesin family member 4A [Source:HGNC Symbol;Acc:HGNC:13339]
ENSG00000029363	3149	2841	4033	17.9491	16.305	23.2467	2824.66	4056.33	-0.522078	0.206234	0.760932	3135.16	4050.8	-0.369652	0.370229	1	BCLAF1	6	-	BCL2 associated transcription factor 1 [Source:HGNC Symbol;Acc:HGNC:16863]
ENSG00000253368	4027	4085	2466	110.737	113.105	68.5755	4061.51	2480.27	0.711493	0.0856865	0.549463	4009.31	2476.88	0.6948	0.0932337	0.786963	TRNP1	1	+	TMF1-regulated nuclear protein 1 [Source:HGNC Symbol;Acc:HGNC:34348]
ENSG00000067955	3948	2161	3702	51.9555	28.6344	49.2668	2148.57	3723.41	-0.793213	0.0557619	0.454058	3930.65	3718.34	0.0801094	0.846352	1	CBFB	16	+	core-binding factor subunit beta [Source:HGNC Symbol;Acc:HGNC:1539]
ENSG00000133706	3232	3566	3600	21.6333	24.0332	24.3678	3545.49	3620.82	-0.0303316	0.942024	1	3217.8	3615.89	-0.168269	0.683513	1	LARS	5	-	leucyl-tRNA synthetase [Source:HGNC Symbol;Acc:HGNC:6512]
ENSG00000107263	4745	3624	2793	36.8225	28.3168	21.9185	3603.16	2809.16	0.359111	0.384276	0.901043	4724.15	2805.33	0.751861	0.0693424	0.719021	RAPGEF1	9	-	Rap guanine nucleotide exchange factor 1 [Source:HGNC Symbol;Acc:HGNC:4568]
ENSG00000196235	3260	3318	3382	20.6746	21.1873	21.6899	3298.92	3401.56	-0.0442036	0.915313	1	3245.68	3396.92	-0.0657073	0.874015	1	SUPT5H	19	+	SPT5 homolog, DSIF elongation factor subunit [Source:HGNC Symbol;Acc:HGNC:11469]
ENSG00000173726	3055	3413	3765	46.8665	52.7189	58.4089	3393.37	3786.78	-0.158246	0.701377	0.995678	3041.58	3781.62	-0.314171	0.446354	1	TOMM20	1	-	translocase of outer mitochondrial membrane 20 [Source:HGNC Symbol;Acc:HGNC:20947]
ENSG00000139289	2771	6472	2325	18.6602	43.8831	15.8331	6434.78	2338.45	1.46029	0.000504455	0.0236203	2758.83	2335.26	0.240459	0.560724	1	PHLDA1	12	-	pleckstrin homology like domain family A member 1 [Source:HGNC Symbol;Acc:HGNC:8933]
ENSG00000069869	2816	2820	3143	16.7742	16.9137	18.9329	2803.78	3161.18	-0.173082	0.675224	0.992084	2803.63	3156.87	-0.171193	0.67858	1	NEDD4	15	-	neural precursor cell expressed, developmentally down-regulated 4, E3 ubiquitin protein ligase [Source:HGNC Symbol;Acc:HGNC:7727]
ENSG00000077150	3585	2422	2404	43.4433	29.552	29.4599	2408.07	2417.91	-0.00588016	0.989775	1	3569.25	2414.61	0.563807	0.172698	0.923708	NFKB2	10	+	nuclear factor kappa B subunit 2 [Source:HGNC Symbol;Acc:HGNC:7795]
ENSG00000133026	4970	3013	3764	29.9697	18.2938	22.953	2995.67	3785.77	-0.337696	0.413097	0.901043	4948.16	3780.61	0.388263	0.346284	1	MYH10	17	-	myosin heavy chain 10 [Source:HGNC Symbol;Acc:HGNC:7568]
ENSG00000090372	3304	3039	3342	23.4958	21.76	24.0336	3021.52	3361.33	-0.153751	0.709696	0.999664	3289.48	3356.75	-0.029202	0.944284	1	STRN4	19	-	striatin 4 [Source:HGNC Symbol;Acc:HGNC:15721]
ENSG00000105397	2700	2749	3525	21.6612	22.2061	28.5983	2733.19	3545.39	-0.375344	0.363232	0.89173	2688.14	3540.56	-0.397353	0.335849	1	TYK2	19	-	tyrosine kinase 2 [Source:HGNC Symbol;Acc:HGNC:12440]
ENSG00000104517	3788	3196	3372	15.7303	13.3632	14.1604	3177.62	3391.51	-0.093976	0.820269	1	3771.36	3386.88	0.155121	0.707018	1	UBR5	8	-	ubiquitin protein ligase E3 component n-recognin 5 [Source:HGNC Symbol;Acc:HGNC:16806]
ENSG00000153786	3318	2245	3442	45.6782	31.1191	47.9189	2232.09	3461.91	-0.633145	0.126065	0.646083	3303.42	3457.19	-0.0656358	0.874129	1	ZDHHC7	16	-	zinc finger DHHC-type containing 7 [Source:HGNC Symbol;Acc:HGNC:18459]
ENSG00000168092	4094	2512	2961	31.3144	19.3462	22.9033	2497.55	2978.13	-0.253879	0.538833	0.918358	4076.01	2974.07	0.454705	0.270646	0.977015	PAFAH1B2	11	+	platelet activating factor acetylhydrolase 1b catalytic subunit 2 [Source:HGNC Symbol;Acc:HGNC:8575]
ENSG00000133226	3427	2725	3541	22.7981	18.2528	23.8217	2709.33	3561.48	-0.394527	0.339273	0.861019	3411.94	3556.63	-0.0599136	0.885056	1	SRRM1	1	+	serine and arginine repetitive matrix 1 [Source:HGNC Symbol;Acc:HGNC:16638]
ENSG00000150687	2753	3241	3223	12.7583	15.1232	15.1046	3222.36	3241.64	-0.00860727	0.984184	1	2740.9	3237.22	-0.240095	0.560898	1	PRSS23	11	+	serine protease 23 [Source:HGNC Symbol;Acc:HGNC:14370]
ENSG00000164880	2984	3172	3378	17.8926	19.1508	20.4832	3153.76	3397.54	-0.107415	0.794995	1	2970.89	3392.91	-0.191619	0.64254	1	INTS1	7	-	integrator complex subunit 1 [Source:HGNC Symbol;Acc:HGNC:24555]
ENSG00000143401	4597	2537	4378	69.2897	38.5029	66.7319	2522.41	4403.32	-0.80376	0.052445	0.437899	4576.8	4397.32	0.0577141	0.889013	1	ANP32E	1	-	acidic nuclear phosphoprotein 32 family member E [Source:HGNC Symbol;Acc:HGNC:16673]
ENSG00000185787	3747	2785	2896	30.9238	23.1427	24.1697	2768.98	2912.75	-0.0730235	0.860261	1	3730.54	2908.78	0.358956	0.384397	1	MORF4L1	15	+	mortality factor 4 like 1 [Source:HGNC Symbol;Acc:HGNC:16989]
ENSG00000182199	2818	2631	4346	31.6501	29.7532	49.3613	2615.87	4371.14	-0.740692	0.0736213	0.510902	2805.62	4365.18	-0.637699	0.122983	0.872412	SHMT2	12	+	serine hydroxymethyltransferase 2 [Source:HGNC Symbol;Acc:HGNC:10852]
ENSG00000076928	3236	2198	3507	20.3608	13.9249	22.3144	2185.36	3527.29	-0.690657	0.0953832	0.56282	3221.78	3522.48	-0.128726	0.755314	1	ARHGEF1	19	+	Rho guanine nucleotide exchange factor 1 [Source:HGNC Symbol;Acc:HGNC:681]
ENSG00000135506	2961	3017	2783	31.1266	31.9336	29.5848	2999.65	2799.1	0.099827	0.809444	1	2947.99	2795.28	0.0767352	0.853173	1	OS9	12	+	OS9, endoplasmic reticulum lectin [Source:HGNC Symbol;Acc:HGNC:16994]
ENSG00000092148	3187	3104	3259	13.791	13.5243	14.2614	3086.15	3277.85	-0.0869398	0.833627	1	3173	3273.38	-0.0449336	0.913951	1	HECTD1	14	-	HECT domain E3 ubiquitin protein ligase 1 [Source:HGNC Symbol;Acc:HGNC:20157]
ENSG00000164054	3251	1863	2950	37.8755	21.8541	34.7557	1852.28	2967.06	-0.679693	0.101035	0.579506	3236.72	2963.02	0.127458	0.757802	1	SHISA5	3	-	shisa family member 5 [Source:HGNC Symbol;Acc:HGNC:30376]
ENSG00000187555	3649	2743	3722	24.8811	18.8322	25.6646	2727.22	3743.53	-0.456948	0.268485	0.785509	3632.97	3738.43	-0.0412806	0.920847	1	USP7	16	-	ubiquitin specific peptidase 7 [Source:HGNC Symbol;Acc:HGNC:12630]
ENSG00000160285	3633	4405	2691	27.2739	33.2971	20.4295	4379.67	2706.57	0.694332	0.093328	0.560849	3617.04	2702.88	0.420297	0.308718	1	LSS	21	-	lanosterol synthase [Source:HGNC Symbol;Acc:HGNC:6708]
ENSG00000087274	4325	2623	2633	17.9315	10.9498	11.0393	2607.91	2648.23	-0.0221311	0.958227	1	4306	2644.62	0.703261	0.0892532	0.786347	ADD1	4	+	adducin 1 [Source:HGNC Symbol;Acc:HGNC:243]
ENSG00000184900	3079	2606	3728	61.2391	52.1882	74.9822	2591.01	3749.57	-0.533186	0.196957	0.7437	3065.47	3744.45	-0.288634	0.48416	1	SUMO3	21	-	small ubiquitin-like modifier 3 [Source:HGNC Symbol;Acc:HGNC:11124]
ENSG00000012660	4163	1445	3614	59.3252	20.7338	52.0816	1436.69	3634.91	-1.33909	0.00141112	0.0479548	4144.71	3629.95	0.191316	0.64269	1	ELOVL5	6	-	ELOVL fatty acid elongase 5 [Source:HGNC Symbol;Acc:HGNC:21308]
ENSG00000104529	3460	3054	3824	20.0221	17.7943	22.3777	3036.44	3846.12	-0.341012	0.408495	0.901043	3444.8	3840.88	-0.15701	0.703579	1	EEF1D	8	-	eukaryotic translation elongation factor 1 delta [Source:HGNC Symbol;Acc:HGNC:3211]
ENSG00000128989	3052	2170	3361	23.9754	17.1641	26.7001	2157.52	3380.44	-0.647808	0.117643	0.627852	3038.59	3375.83	-0.151835	0.713153	1	ARPP19	15	-	cAMP regulated phosphoprotein 19 [Source:HGNC Symbol;Acc:HGNC:16967]
ENSG00000106244	3336	3865	3234	63.5143	74.0925	62.2657	3842.77	3252.71	0.240498	0.55986	0.931453	3321.34	3248.27	0.0320933	0.938709	1	PDAP1	7	-	PDGFA associated protein 1 [Source:HGNC Symbol;Acc:HGNC:14634]
ENSG00000077232	3522	3843	2453	8.76468	9.62932	6.17315	3820.9	2467.19	0.631017	0.127151	0.646083	3506.53	2463.83	0.509121	0.217982	0.972306	DNAJC10	2	+	DnaJ heat shock protein family (Hsp40) member C10 [Source:HGNC Symbol;Acc:HGNC:24637]
ENSG00000111530	3462	3056	3719	13.7764	12.2445	14.9657	3038.42	3740.51	-0.299901	0.467279	0.901043	3446.79	3735.41	-0.11601	0.778796	1	CAND1	12	+	cullin associated and neddylation dissociated 1 [Source:HGNC Symbol;Acc:HGNC:30688]
ENSG00000113504	2904	4997	2727	26.3697	45.6874	25.0413	4968.26	2742.77	0.857076	0.0387108	0.379143	2891.24	2739.03	0.0780182	0.850763	1	SLC12A7	5	-	solute carrier family 12 member 7 [Source:HGNC Symbol;Acc:HGNC:10915]
ENSG00000143398	3658	2691	3134	36.7746	27.2393	31.8615	2675.52	3152.13	-0.236495	0.566854	0.938977	3641.93	3147.83	0.210337	0.610227	1	PIP5K1A	1	+	phosphatidylinositol-4-phosphate 5-kinase type 1 alpha [Source:HGNC Symbol;Acc:HGNC:8994]
ENSG00000142208	2882	2937	3688	14.0298	14.396	18.1556	2920.11	3709.33	-0.345125	0.402959	0.901043	2869.34	3704.28	-0.368459	0.371975	1	AKT1	14	-	AKT serine/threonine kinase 1 [Source:HGNC Symbol;Acc:HGNC:391]
ENSG00000136699	3039	2099	3831	22.3907	15.5714	28.5439	2086.93	3853.16	-0.884622	0.033137	0.352765	3025.65	3847.91	-0.346817	0.400577	1	SMPD4	2	-	sphingomyelin phosphodiesterase 4 [Source:HGNC Symbol;Acc:HGNC:32949]
ENSG00000132382	3044	2949	4582	26.6651	26.0107	40.5897	2932.04	4608.51	-0.652372	0.114587	0.621958	3030.63	4602.22	-0.602694	0.144664	0.872412	MYBBP1A	17	-	MYB binding protein 1a [Source:HGNC Symbol;Acc:HGNC:7546]
ENSG00000142002	2546	3877	3680	16.6198	25.4825	24.2928	3854.7	3701.29	0.0585906	0.887503	1	2534.81	3696.24	-0.544156	0.187981	0.961339	DPP9	19	-	dipeptidyl peptidase 9 [Source:HGNC Symbol;Acc:HGNC:18648]
ENSG00000244462	3448	2719	3790	27.9552	22.1964	31.074	2703.36	3811.92	-0.495745	0.230061	0.779116	3432.85	3806.73	-0.149138	0.717828	1	RBM12	20	-	RNA binding motif protein 12 [Source:HGNC Symbol;Acc:HGNC:9898]
ENSG00000183856	4071	2469	2847	32.8104	20.036	23.2039	2454.8	2863.47	-0.222148	0.590869	0.955908	4053.11	2859.56	0.503217	0.223019	0.972306	IQGAP3	1	-	IQ motif containing GTPase activating protein 3 [Source:HGNC Symbol;Acc:HGNC:20669]
ENSG00000119396	3986	2368	3414	50.3228	30.1015	43.5867	2354.38	3433.75	-0.544412	0.187938	0.73218	3968.49	3429.07	0.210766	0.60933	1	RAB14	9	-	RAB14, member RAS oncogene family [Source:HGNC Symbol;Acc:HGNC:16524]
ENSG00000106636	3989	3784	2611	58.4711	55.8479	38.7032	3762.24	2626.1	0.518646	0.209377	0.767048	3971.47	2622.52	0.598696	0.147581	0.872412	YKT6	7	+	YKT6 v-SNARE homolog [Source:HGNC Symbol;Acc:HGNC:16959]
ENSG00000101337	3361	3292	3197	33.7264	33.2613	32.4419	3273.07	3215.49	0.0256022	0.951273	1	3346.23	3211.11	0.0594645	0.885994	1	TM9SF4	20	+	transmembrane 9 superfamily member 4 [Source:HGNC Symbol;Acc:HGNC:30797]
ENSG00000107164	3691	3122	3342	36.4191	31.0167	33.3468	3104.04	3361.33	-0.114879	0.781069	1	3674.78	3356.75	0.13059	0.751809	1	FUBP3	9	+	far upstream element binding protein 3 [Source:HGNC Symbol;Acc:HGNC:4005]
ENSG00000169564	3326	2874	3556	103.272	89.8519	111.657	2857.47	3576.57	-0.323825	0.432655	0.901043	3311.39	3571.69	-0.109168	0.791636	1	PCBP1	2	+	poly(rC) binding protein 1 [Source:HGNC Symbol;Acc:HGNC:8647]
ENSG00000111786	3634	3553	3794	52.741	51.9204	55.6832	3532.57	3815.95	-0.111321	0.787514	1	3618.03	3810.74	-0.0748638	0.85638	1	SRSF9	12	-	serine and arginine rich splicing factor 9 [Source:HGNC Symbol;Acc:HGNC:10791]
ENSG00000165688	2673	3669	3807	22.0401	30.4608	31.7439	3647.9	3829.02	-0.0699078	0.865834	1	2661.26	3823.8	-0.522879	0.205664	0.972306	PMPCA	9	+	peptidase, mitochondrial processing alpha subunit [Source:HGNC Symbol;Acc:HGNC:18667]
ENSG00000183684	4288	2271	3441	148.03	78.9389	120.128	2257.94	3460.9	-0.616115	0.136496	0.646083	4269.16	3456.19	0.304762	0.459819	1	ALYREF	17	-	Aly/REF export factor [Source:HGNC Symbol;Acc:HGNC:19071]
ENSG00000117592	3052	3949	3219	70.0625	91.2783	74.7284	3926.29	3237.62	0.278223	0.499954	0.901043	3038.59	3233.21	-0.0895591	0.828689	1	PRDX6	1	+	peroxiredoxin 6 [Source:HGNC Symbol;Acc:HGNC:16753]
ENSG00000162302	2998	2454	3610	42.7906	35.2671	52.1059	2439.89	3630.88	-0.573482	0.165452	0.686152	2984.83	3625.93	-0.280693	0.496331	1	RPS6KA4	11	+	ribosomal protein S6 kinase A4 [Source:HGNC Symbol;Acc:HGNC:10433]
ENSG00000184575	4214	2377	3715	31.0943	17.6601	27.7209	2363.33	3736.49	-0.660835	0.110322	0.608973	4195.49	3731.39	0.169118	0.681746	1	XPOT	12	+	exportin for tRNA [Source:HGNC Symbol;Acc:HGNC:12826]
ENSG00000198700	3114	2809	3381	14.2012	12.8984	15.5924	2792.84	3400.56	-0.284024	0.491388	0.901043	3100.32	3395.92	-0.131381	0.750483	1	IPO9	1	+	importin 9 [Source:HGNC Symbol;Acc:HGNC:19425]
ENSG00000162368	3865	3215	3259	54.6344	45.7589	46.5869	3196.51	3277.85	-0.0362516	0.930692	1	3848.02	3273.38	0.233326	0.571623	1	CMPK1	1	+	cytidine/uridine monophosphate kinase 1 [Source:HGNC Symbol;Acc:HGNC:18170]
ENSG00000111331	4023	2190	3344	26.4937	14.5217	22.2701	2177.4	3363.34	-0.627257	0.129656	0.646083	4005.32	3358.76	0.253983	0.537979	1	OAS3	12	+	2'-5'-oligoadenylate synthetase 3 [Source:HGNC Symbol;Acc:HGNC:8088]
ENSG00000143106	3162	3119	3507	30.0166	29.8122	33.6666	3101.06	3527.29	-0.185789	0.652624	0.974962	3148.11	3522.48	-0.162099	0.694587	1	PSMA5	1	-	proteasome subunit alpha 5 [Source:HGNC Symbol;Acc:HGNC:9534]
ENSG00000177239	3327	4300	2473	21.6998	28.239	16.3113	4275.27	2487.31	0.781402	0.0593051	0.466137	3312.38	2483.91	0.415236	0.314786	1	MAN1B1	9	+	mannosidase alpha class 1B member 1 [Source:HGNC Symbol;Acc:HGNC:6823]
ENSG00000097021	3169	3197	2868	41.7545	42.4133	38.2141	3178.61	2884.59	0.140026	0.734748	1	3155.08	2880.66	0.131272	0.750818	1	ACOT7	1	-	acyl-CoA thioesterase 7 [Source:HGNC Symbol;Acc:HGNC:24157]
ENSG00000125505	1008	5934	2814	10.35	61.3488	29.2191	5899.87	2830.28	1.05971	0.0108412	0.181003	1003.57	2826.42	-1.49372	0.000399011	0.0470189	MBOAT7	19	-	membrane bound O-acyltransferase domain containing 7 [Source:HGNC Symbol;Acc:HGNC:15505]
ENSG00000101421	3557	3500	2694	117.423	116.337	89.9354	3479.87	2709.58	0.360948	0.381939	0.901043	3541.37	2705.89	0.38819	0.347085	1	CHMP4B	20	+	charged multivesicular body protein 4B [Source:HGNC Symbol;Acc:HGNC:16171]
ENSG00000142168	3080	3415	3512	82.8923	92.5407	95.5831	3395.36	3532.32	-0.0570476	0.890563	1	3066.47	3527.5	-0.20206	0.624428	1	SOD1	21	+	superoxide dismutase 1 [Source:HGNC Symbol;Acc:HGNC:11179]
ENSG00000158470	3711	4808	2019	42.7036	55.7079	23.4949	4780.35	2030.68	1.2351	0.00311939	0.0836259	3694.7	2027.91	0.865422	0.0371211	0.574464	B4GALT5	20	-	beta-1,4-galactosyltransferase 5 [Source:HGNC Symbol;Acc:HGNC:928]
ENSG00000197386	3871	3460	2625	10.6254	9.56262	7.28643	3440.1	2640.18	0.381796	0.35514	0.881683	3853.99	2636.58	0.547662	0.185084	0.953648	HTT	4	+	huntingtin [Source:HGNC Symbol;Acc:HGNC:4851]
ENSG00000106723	3530	3210	2992	39.0337	35.7395	33.4572	3191.54	3009.31	0.0848173	0.837693	1	3514.49	3005.2	0.225844	0.584211	1	SPIN1	9	+	spindlin 1 [Source:HGNC Symbol;Acc:HGNC:11243]
ENSG00000100029	2809	3009	3986	33.4944	36.1261	48.0641	2991.69	4009.06	-0.422285	0.306202	0.832318	2796.66	4003.59	-0.517571	0.210184	0.972306	PES1	22	-	pescadillo ribosomal biogenesis factor 1 [Source:HGNC Symbol;Acc:HGNC:8848]
ENSG00000111229	4244	3877	1930	76.2342	70.1211	35.0586	3854.7	1941.16	0.989651	0.0173747	0.243363	4225.35	1938.52	1.12407	0.00703039	0.263053	ARPC3	12	-	actin related protein 2/3 complex subunit 3 [Source:HGNC Symbol;Acc:HGNC:706]
ENSG00000135069	2820	2351	3459	70.0328	58.7873	86.8692	2337.48	3479.01	-0.573698	0.165385	0.686152	2807.61	3474.26	-0.307353	0.456473	1	PSAT1	9	+	phosphoserine aminotransferase 1 [Source:HGNC Symbol;Acc:HGNC:19129]
ENSG00000094916	4039	2272	3801	14.5924	8.26493	13.8871	2258.93	3822.99	-0.759026	0.0670033	0.492366	4021.25	3817.77	0.0749117	0.856226	1	CBX5	12	-	chromobox 5 [Source:HGNC Symbol;Acc:HGNC:1555]
ENSG00000169242	1670	1853	2590	35.7399	39.9293	56.0531	1842.34	2604.98	-0.499703	0.227393	0.779116	1662.66	2601.43	-0.64577	0.119378	0.872412	EFNA1	1	+	ephrin A1 [Source:HGNC Symbol;Acc:HGNC:3221]
ENSG00000129968	1707	3771	3535	15.109	33.6076	31.6413	3749.31	3555.45	0.0765919	0.853107	1	1699.5	3550.6	-1.0629	0.0107747	0.324603	ABHD17A	19	-	abhydrolase domain containing 17A [Source:HGNC Symbol;Acc:HGNC:28756]
ENSG00000124067	3742	2779	2740	24.5036	18.3229	18.1443	2763.02	2755.85	0.00374734	0.993756	1	3725.56	2752.09	0.436911	0.289975	0.998734	SLC12A4	16	-	solute carrier family 12 member 4 [Source:HGNC Symbol;Acc:HGNC:10913]
ENSG00000153201	2906	2693	3259	12.8357	11.9768	14.557	2677.51	3277.85	-0.291845	0.479634	0.901043	2893.23	3273.38	-0.178092	0.666294	1	RANBP2	2	+	RAN binding protein 2 [Source:HGNC Symbol;Acc:HGNC:9848]
ENSG00000124831	3794	3193	2780	17.3226	14.6789	12.8358	3174.64	2796.08	0.183178	0.65742	0.977983	3777.33	2792.27	0.435913	0.291043	0.999971	LRRFIP1	2	+	LRR binding FLII interacting protein 1 [Source:HGNC Symbol;Acc:HGNC:6702]
ENSG00000089685	3746	2136	4827	53.3547	30.6327	69.5257	2123.71	4854.92	-1.19281	0.00426931	0.100261	3729.54	4848.3	-0.37847	0.358589	1	BIRC5	17	+	baculoviral IAP repeat containing 5 [Source:HGNC Symbol;Acc:HGNC:593]
ENSG00000100258	2385	2948	3082	42.4345	52.8125	55.4532	2931.04	3099.83	-0.0807694	0.845421	1	2374.52	3095.6	-0.382565	0.354457	1	LMF2	22	-	lipase maturation factor 2 [Source:HGNC Symbol;Acc:HGNC:25096]
ENSG00000111667	3301	3336	3096	47.985	48.8276	45.5118	3316.81	3113.91	0.0910678	0.825798	1	3286.5	3109.66	0.0797895	0.847198	1	USP5	12	+	ubiquitin specific peptidase 5 [Source:HGNC Symbol;Acc:HGNC:12628]
ENSG00000100364	2619	5301	2488	14.204	28.9476	13.6455	5270.51	2502.39	1.0746	0.00982883	0.169922	2607.49	2498.98	0.0613215	0.882798	1	KIAA0930	22	-	KIAA0930 [Source:HGNC Symbol;Acc:HGNC:1314]
ENSG00000075275	3635	3975	2368	15.4238	16.9825	10.1609	3952.14	2381.7	0.730613	0.0777174	0.520467	3619.03	2378.45	0.605555	0.143206	0.872412	CELSR1	22	-	cadherin EGF LAG seven-pass G-type receptor 1 [Source:HGNC Symbol;Acc:HGNC:1850]
ENSG00000105254	3531	3037	2687	57.6866	49.9575	44.3923	3019.53	2702.54	0.160001	0.69866	0.995678	3515.49	2698.86	0.38136	0.355633	1	TBCB	19	+	tubulin folding cofactor B [Source:HGNC Symbol;Acc:HGNC:1989]
ENSG00000101346	3436	2937	3426	29.0544	25.0059	29.2961	2920.11	3445.82	-0.238815	0.562842	0.934318	3420.9	3441.12	-0.00849986	0.984338	1	POFUT1	20	+	protein O-fucosyltransferase 1 [Source:HGNC Symbol;Acc:HGNC:14988]
ENSG00000067167	3477	3035	2476	48.7188	42.8183	35.0837	3017.54	2490.32	0.27703	0.502427	0.901043	3461.72	2486.93	0.477106	0.248208	0.972306	TRAM1	8	-	translocation associated membrane protein 1 [Source:HGNC Symbol;Acc:HGNC:20568]
ENSG00000129128	3554	3085	3498	28.2705	24.7087	28.1383	3067.26	3518.23	-0.197895	0.6316	0.965604	3538.38	3513.44	0.010208	0.981005	1	SPCS3	4	+	signal peptidase complex subunit 3 [Source:HGNC Symbol;Acc:HGNC:26212]
ENSG00000105221	3426	3883	3194	12.3818	14.13	11.6733	3860.67	3212.48	0.265156	0.520329	0.90686	3410.95	3208.1	0.0884524	0.830705	1	AKT2	19	-	AKT serine/threonine kinase 2 [Source:HGNC Symbol;Acc:HGNC:392]
ENSG00000147677	3537	1640	3761	29.8713	13.9457	32.1207	1630.57	3782.76	-1.214	0.00368863	0.0915255	3521.46	3777.6	-0.101292	0.806329	1	EIF3H	8	-	eukaryotic translation initiation factor 3 subunit H [Source:HGNC Symbol;Acc:HGNC:3273]
ENSG00000140943	2251	3165	3144	11.947	16.9136	16.8745	3146.8	3162.19	-0.00703787	0.987247	1	2241.11	3157.87	-0.494717	0.231481	0.972306	MBTPS1	16	-	membrane bound transcription factor peptidase, site 1 [Source:HGNC Symbol;Acc:HGNC:15456]
ENSG00000090621	2412	2611	4172	19.325	21.0634	33.8025	2595.98	4196.13	-0.692753	0.0941242	0.560849	2401.4	4190.41	-0.803182	0.0526627	0.640932	PABPC4	1	-	poly(A) binding protein cytoplasmic 4 [Source:HGNC Symbol;Acc:HGNC:8557]
ENSG00000187079	3267	2032	3128	17.2702	10.8156	16.7216	2020.31	3146.09	-0.638951	0.122851	0.641496	3252.65	3141.8	0.0500189	0.904172	1	TEAD1	11	+	TEA domain transcription factor 1 [Source:HGNC Symbol;Acc:HGNC:11714]
ENSG00000103194	3042	2781	3599	32.5191	29.9336	38.9067	2765.01	3619.82	-0.388619	0.346496	0.871419	3028.63	3614.88	-0.255271	0.536134	1	USP10	16	+	ubiquitin specific peptidase 10 [Source:HGNC Symbol;Acc:HGNC:12608]
ENSG00000108861	2487	2697	2842	26.9628	29.4407	31.1584	2681.49	2858.44	-0.0921893	0.82392	1	2476.07	2854.54	-0.205195	0.619543	1	DUSP3	17	-	dual specificity phosphatase 3 [Source:HGNC Symbol;Acc:HGNC:3069]
ENSG00000173039	3639	2986	2676	36.1885	29.8991	26.9115	2968.83	2691.48	0.141487	0.732213	1	3623.01	2687.81	0.430742	0.296884	1	RELA	11	-	RELA proto-oncogene, NF-kB subunit [Source:HGNC Symbol;Acc:HGNC:9955]
ENSG00000143776	3490	3112	2508	13.4926	12.114	9.80527	3094.1	2522.51	0.294649	0.475582	0.901043	3474.67	2519.07	0.463965	0.261413	0.972306	CDC42BPA	1	-	CDC42 binding protein kinase alpha [Source:HGNC Symbol;Acc:HGNC:1737]
ENSG00000005893	2890	2999	2421	28.4175	29.6923	24.0739	2981.75	2435	0.292222	0.479325	0.901043	2877.3	2431.68	0.24275	0.556877	1	LAMP2	X	-	lysosomal associated membrane protein 2 [Source:HGNC Symbol;Acc:HGNC:6501]
ENSG00000159461	3930	3427	2672	37.0869	32.5627	25.4993	3407.29	2687.46	0.34237	0.406931	0.901043	3912.73	2683.79	0.543883	0.188085	0.961339	AMFR	16	-	autocrine motility factor receptor [Source:HGNC Symbol;Acc:HGNC:463]
ENSG00000088986	3565	3119	3499	65.51	57.7089	65.0213	3101.06	3519.24	-0.182495	0.658402	0.978782	3549.34	3514.44	0.0142539	0.973163	1	DYNLL1	12	+	dynein light chain LC8-type 1 [Source:HGNC Symbol;Acc:HGNC:15476]
ENSG00000115241	3499	2960	3761	46.4631	39.5762	50.5045	2942.98	3782.76	-0.362148	0.380156	0.901043	3483.63	3777.6	-0.116875	0.77717	1	PPM1G	2	-	protein phosphatase, Mg2+/Mn2+ dependent 1G [Source:HGNC Symbol;Acc:HGNC:9278]
ENSG00000140632	4144	2368	3864	41.1654	23.685	38.8162	2354.38	3886.35	-0.723038	0.0808331	0.531928	4125.79	3881.05	0.0882211	0.830892	1	GLYR1	16	-	glyoxylate reductase 1 homolog [Source:HGNC Symbol;Acc:HGNC:24434]
ENSG00000076706	2411	5284	2041	17.6513	38.9512	15.1107	5253.61	2052.81	1.35566	0.00121301	0.0432192	2400.41	2050.01	0.227638	0.582238	1	MCAM	11	-	melanoma cell adhesion molecule [Source:HGNC Symbol;Acc:HGNC:6934]
ENSG00000176170	2380	5675	1839	29.2852	70.3097	22.8831	5642.36	1849.64	1.60899	0.000136254	0.00875214	2369.54	1847.12	0.359314	0.385278	1	SPHK1	17	+	sphingosine kinase 1 [Source:HGNC Symbol;Acc:HGNC:11240]
ENSG00000185651	3196	3159	3463	45.2482	45.0322	49.5804	3140.83	3483.03	-0.149191	0.717885	1	3181.96	3478.28	-0.128455	0.755835	1	UBE2L3	22	+	ubiquitin conjugating enzyme E2 L3 [Source:HGNC Symbol;Acc:HGNC:12488]
ENSG00000111897	2491	2657	2132	43.1478	46.3399	37.3453	2641.72	2144.33	0.300933	0.466697	0.901043	2480.06	2141.41	0.211801	0.608694	1	SERINC1	6	-	serine incorporator 1 [Source:HGNC Symbol;Acc:HGNC:13464]
ENSG00000197965	2314	2924	3298	17.7871	22.6307	25.6363	2907.18	3317.08	-0.190283	0.644911	0.971006	2303.83	3312.55	-0.523884	0.205127	0.972306	MPZL1	1	+	myelin protein zero like 1 [Source:HGNC Symbol;Acc:HGNC:7226]
ENSG00000132676	3129	2907	3028	37.058	34.6657	36.2656	2890.28	3045.52	-0.0754734	0.855523	1	3115.25	3041.36	0.03463	0.933882	1	DAP3	1	+	death associated protein 3 [Source:HGNC Symbol;Acc:HGNC:2673]
ENSG00000173473	4059	2854	3308	28.8497	20.4247	23.7767	2837.59	3327.14	-0.229607	0.578081	0.947941	4041.17	3322.6	0.28245	0.493405	1	SMARCC1	3	-	SWI/SNF related, matrix associated, actin dependent regulator of chromatin subfamily c member 1 [Source:HGNC Symbol;Acc:HGNC:11104]
ENSG00000083444	3537	3687	2765	36.1263	37.9175	28.5592	3665.79	2780.99	0.39851	0.334365	0.853553	3521.46	2777.2	0.342528	0.406631	1	PLOD1	1	+	procollagen-lysine,2-oxoglutarate 5-dioxygenase 1 [Source:HGNC Symbol;Acc:HGNC:9081]
ENSG00000085491	4355	2644	2810	35.1463	21.4848	22.933	2628.79	2826.25	-0.104486	0.800802	1	4335.87	2822.4	0.619375	0.134044	0.872412	SLC25A24	1	-	solute carrier family 25 member 24 [Source:HGNC Symbol;Acc:HGNC:20662]
ENSG00000157227	4462	4527	1642	54.3132	55.4836	20.2121	4500.96	1651.5	1.44639	0.000577496	0.026025	4442.4	1649.25	1.42946	0.000666386	0.0676326	MMP14	14	+	matrix metallopeptidase 14 [Source:HGNC Symbol;Acc:HGNC:7160]
ENSG00000009954	3050	2911	3681	23.4977	22.5812	28.6784	2894.26	3702.29	-0.355212	0.389381	0.901043	3036.6	3697.24	-0.283983	0.491255	1	BAZ1B	7	-	bromodomain adjacent to zinc finger domain 1B [Source:HGNC Symbol;Acc:HGNC:961]
ENSG00000167657	2877	3415	2094	44.0487	52.6457	32.4215	3395.36	2106.11	0.688949	0.0962671	0.565914	2864.36	2103.24	0.445576	0.281252	0.986714	DAPK3	19	-	death associated protein kinase 3 [Source:HGNC Symbol;Acc:HGNC:2676]
ENSG00000196363	3291	2507	3926	49.2766	37.796	59.4465	2492.58	3948.71	-0.663714	0.108701	0.60368	3276.54	3943.33	-0.26723	0.517025	1	WDR5	9	+	WD repeat domain 5 [Source:HGNC Symbol;Acc:HGNC:12757]
ENSG00000242372	3529	3591	3127	117.57	120.459	105.351	3570.35	3145.09	0.182957	0.657564	0.977983	3513.49	3140.8	0.161769	0.695185	1	EIF6	20	-	eukaryotic translation initiation factor 6 [Source:HGNC Symbol;Acc:HGNC:6159]
ENSG00000160957	3228	2356	3861	41.4073	30.4297	50.0849	2342.45	3883.33	-0.729247	0.0782893	0.523375	3213.82	3878.04	-0.271029	0.511121	1	RECQL4	8	-	RecQ like helicase 4 [Source:HGNC Symbol;Acc:HGNC:9949]
ENSG00000183495	3417	2630	3616	9.92629	7.69266	10.6227	2614.87	3636.92	-0.475955	0.249224	0.779116	3401.99	3631.96	-0.0943661	0.819433	1	EP400	12	+	E1A binding protein p400 [Source:HGNC Symbol;Acc:HGNC:11958]
ENSG00000154518	3321	3193	3741	26.6158	25.766	30.3194	3174.64	3762.64	-0.245145	0.552342	0.925308	3306.41	3757.51	-0.184505	0.654752	1	ATP5MC3	2	-	ATP synthase membrane subunit c locus 3 [Source:HGNC Symbol;Acc:HGNC:843]
ENSG00000140995	3012	3669	2751	24.9299	30.5768	23.026	3647.9	2766.91	0.398773	0.334059	0.853303	2998.77	2763.14	0.118055	0.775361	1	DEF8	16	+	differentially expressed in FDCP 8 homolog [Source:HGNC Symbol;Acc:HGNC:25969]
ENSG00000166197	2187	2083	5189	29.9335	28.7063	71.8217	2071.02	5219.02	-1.33338	0.00145051	0.0485699	2177.39	5211.9	-1.25916	0.00259006	0.152208	NOLC1	10	+	nucleolar and coiled-body phosphoprotein 1 [Source:HGNC Symbol;Acc:HGNC:15608]
ENSG00000164151	3193	2524	3126	19.993	15.9129	19.7939	2509.48	3144.08	-0.325234	0.430991	0.901043	3178.97	3139.8	0.017889	0.966228	1	ICE1	5	+	interactor of little elongation complex ELL subunit 1 [Source:HGNC Symbol;Acc:HGNC:29154]
ENSG00000137693	2428	3048	3483	20.9548	26.4868	30.3985	3030.47	3503.15	-0.209102	0.612405	0.965604	2417.33	3498.37	-0.533244	0.197062	0.972306	YAP1	11	+	Yes associated protein 1 [Source:HGNC Symbol;Acc:HGNC:16262]
ENSG00000084774	2782	2879	4038	17.9491	18.7027	26.3459	2862.44	4061.36	-0.504697	0.22166	0.777642	2769.78	4055.82	-0.550203	0.182961	0.950201	CAD	2	+	carbamoyl-phosphate synthetase 2, aspartate transcarbamylase, and dihydroorotase [Source:HGNC Symbol;Acc:HGNC:1424]
ENSG00000140983	2581	2936	3500	27.1057	31.0462	37.171	2919.11	3520.25	-0.270135	0.512731	0.903132	2569.66	3515.45	-0.452111	0.273716	0.977015	RHOT2	16	+	ras homolog family member T2 [Source:HGNC Symbol;Acc:HGNC:21169]
ENSG00000198752	3629	3534	2416	24.6212	24.1416	16.5761	3513.67	2429.98	0.532016	0.198084	0.746144	3613.06	2426.66	0.574222	0.164924	0.908106	CDC42BPB	14	-	CDC42 binding protein kinase beta [Source:HGNC Symbol;Acc:HGNC:1738]
ENSG00000160293	3736	3126	3007	35.7277	30.1	29.08	3108.02	3024.39	0.0393489	0.924779	1	3719.59	3020.27	0.300453	0.466476	1	VAV2	9	-	vav guanine nucleotide exchange factor 2 [Source:HGNC Symbol;Acc:HGNC:12658]
ENSG00000110713	3170	2532	3639	17.3902	13.9858	20.1879	2517.44	3660.05	-0.539885	0.191472	0.73218	3156.07	3655.06	-0.211756	0.607808	1	NUP98	11	-	nucleoporin 98 [Source:HGNC Symbol;Acc:HGNC:8068]
ENSG00000165672	3006	2998	3557	47.8017	48.0026	57.2007	2980.76	3577.58	-0.263293	0.523427	0.909386	2992.79	3572.7	-0.255511	0.535778	1	PRDX3	10	-	peroxiredoxin 3 [Source:HGNC Symbol;Acc:HGNC:9354]
ENSG00000143774	3039	4106	2522	34.9485	47.544	29.3296	4082.38	2536.59	0.686496	0.0971478	0.568685	3025.65	2533.13	0.256312	0.53491	1	GUK1	1	+	guanylate kinase 1 [Source:HGNC Symbol;Acc:HGNC:4693]
ENSG00000101558	3180	3011	3191	14.5449	13.8667	14.7595	2993.68	3209.46	-0.100404	0.808243	1	3166.03	3205.08	-0.0176862	0.966611	1	VAPA	18	+	VAMP associated protein A [Source:HGNC Symbol;Acc:HGNC:12648]
ENSG00000123575	3356	3119	2910	24.4544	22.8839	21.4433	3101.06	2926.83	0.0834185	0.840391	1	3341.25	2922.84	0.193011	0.640158	1	FAM199X	X	+	family with sequence similarity 199, X-linked [Source:HGNC Symbol;Acc:HGNC:25195]
ENSG00000109919	3070	3227	3182	57.5824	60.9437	60.3552	3208.44	3200.41	0.00361717	0.993863	1	3056.51	3196.04	-0.0643977	0.876602	1	MTCH2	11	-	mitochondrial carrier 2 [Source:HGNC Symbol;Acc:HGNC:17587]
ENSG00000104853	3487	3089	2865	36.2354	32.3205	30.1071	3071.23	2881.57	0.0919584	0.824236	1	3471.68	2877.64	0.270735	0.511829	1	CLPTM1	19	+	CLPTM1, transmembrane protein [Source:HGNC Symbol;Acc:HGNC:2087]
ENSG00000100075	3116	3668	2923	80.7804	95.7451	76.6302	3646.9	2939.91	0.310889	0.451198	0.901043	3102.31	2935.9	0.0795371	0.847763	1	SLC25A1	22	-	solute carrier family 25 member 1 [Source:HGNC Symbol;Acc:HGNC:10979]
ENSG00000124789	3680	2131	3484	33.1612	19.335	31.7485	2118.74	3504.15	-0.725823	0.079836	0.528754	3663.83	3499.38	0.0662538	0.872876	1	NUP153	6	-	nucleoporin 153 [Source:HGNC Symbol;Acc:HGNC:8062]
ENSG00000113645	2223	3396	2095	11.9881	18.4399	11.4251	3376.47	2107.12	0.680212	0.100532	0.579189	2213.23	2104.25	0.0728484	0.861092	1	WWC1	5	+	WW and C2 domain containing 1 [Source:HGNC Symbol;Acc:HGNC:29435]
ENSG00000180182	3507	2283	3174	19.735	12.9356	18.0623	2269.87	3192.36	-0.491991	0.234021	0.779116	3491.59	3188.01	0.131225	0.750724	1	MED14	X	-	mediator complex subunit 14 [Source:HGNC Symbol;Acc:HGNC:2370]
ENSG00000137710	3520	2323	3103	22.4282	14.9032	19.9939	2309.64	3120.95	-0.434297	0.293313	0.812984	3504.53	3116.69	0.1692	0.681913	1	RDX	11	-	radixin [Source:HGNC Symbol;Acc:HGNC:9944]
ENSG00000100804	3384	3525	3191	104.18	109.268	99.3447	3504.73	3209.46	0.126967	0.758571	1	3369.13	3205.08	0.0720132	0.861977	1	PSMB5	14	-	proteasome subunit beta 5 [Source:HGNC Symbol;Acc:HGNC:9542]
ENSG00000119689	2272	3277	3043	27.1329	39.4043	36.7497	3258.15	3060.6	0.0902353	0.8274	1	2262.02	3056.43	-0.434216	0.293462	1	DLST	14	+	dihydrolipoamide S-succinyltransferase [Source:HGNC Symbol;Acc:HGNC:2911]
ENSG00000136295	1507	3005	2780	13.3605	26.8246	24.924	2987.72	2796.08	0.0956335	0.817347	1	1500.38	2792.27	-0.896055	0.0312704	0.530263	TTYH3	7	+	tweety family member 3 [Source:HGNC Symbol;Acc:HGNC:22222]
ENSG00000109475	2695	3345	3815	43.1593	53.9375	61.7836	3325.76	3837.07	-0.206312	0.616979	0.965604	2683.16	3831.84	-0.514083	0.213349	0.972306	RPL34	4	+	ribosomal protein L34 [Source:HGNC Symbol;Acc:HGNC:10340]
ENSG00000125733	3199	2289	2991	43.6529	31.4502	41.2741	2275.83	3008.3	-0.402534	0.330043	0.847902	3184.94	3004.2	0.0842846	0.838707	1	TRIP10	19	+	thyroid hormone receptor interactor 10 [Source:HGNC Symbol;Acc:HGNC:12304]
ENSG00000141002	2441	2840	3288	16.6484	19.503	22.6777	2823.67	3307.02	-0.227952	0.580839	0.951024	2430.27	3302.51	-0.442423	0.284251	0.992465	TCF25	16	+	transcription factor 25 [Source:HGNC Symbol;Acc:HGNC:29181]
ENSG00000115875	3275	2419	3777	43.9939	32.7187	51.3087	2405.09	3798.85	-0.659445	0.111038	0.611742	3260.61	3793.67	-0.218443	0.596438	1	SRSF7	2	-	serine and arginine rich splicing factor 7 [Source:HGNC Symbol;Acc:HGNC:10789]
ENSG00000075711	3415	4381	2454	16.8678	21.7881	12.2576	4355.8	2468.2	0.819451	0.0480742	0.416367	3400	2464.83	0.464025	0.261406	0.972306	DLG1	3	-	discs large MAGUK scaffold protein 1 [Source:HGNC Symbol;Acc:HGNC:2900]
ENSG00000168374	3234	2002	3067	67.7177	42.209	64.944	1990.49	3084.74	-0.631996	0.126988	0.646083	3219.79	3080.53	0.0637839	0.877768	1	ARF4	3	-	ADP ribosylation factor 4 [Source:HGNC Symbol;Acc:HGNC:655]
ENSG00000153207	3487	2700	3339	19.7411	15.3908	19.1161	2684.47	3358.31	-0.323086	0.433862	0.901043	3471.68	3353.74	0.0498634	0.904393	1	AHCTF1	1	-	AT-hook containing transcription factor 1 [Source:HGNC Symbol;Acc:HGNC:24618]
ENSG00000138279	3258	3015	2803	61.8559	57.6363	53.8166	2997.66	2819.21	0.08854	0.83074	1	3243.69	2815.37	0.204301	0.620768	1	ANXA7	10	-	annexin A7 [Source:HGNC Symbol;Acc:HGNC:545]
ENSG00000142657	3691	3236	3336	67.6196	59.692	61.8041	3217.39	3355.3	-0.0605478	0.883912	1	3674.78	3350.72	0.133183	0.747037	1	PGD	1	+	phosphogluconate dehydrogenase [Source:HGNC Symbol;Acc:HGNC:8891]
ENSG00000122786	3000	2762	2407	16.5613	15.3523	13.4373	2746.11	2420.92	0.181826	0.660131	0.980202	2986.82	2417.62	0.305007	0.460316	1	CALD1	7	+	caldesmon 1 [Source:HGNC Symbol;Acc:HGNC:1441]
ENSG00000115415	2772	2103	2726	24.8841	19.0085	24.7467	2090.9	2741.77	-0.390959	0.344389	0.868687	2759.82	2738.03	0.0114361	0.97887	1	STAT1	2	-	signal transducer and activator of transcription 1 [Source:HGNC Symbol;Acc:HGNC:11362]
ENSG00000101160	3046	5081	2329	81.213	136.403	62.7954	5051.78	2342.47	1.10872	0.00778095	0.147244	3032.62	2339.28	0.374483	0.364756	1	CTSZ	20	-	cathepsin Z [Source:HGNC Symbol;Acc:HGNC:2547]
ENSG00000163938	2918	2917	4400	47.7869	48.0993	72.8684	2900.22	4425.45	-0.609639	0.140186	0.646442	2905.18	4419.42	-0.605207	0.143072	0.872412	GNL3	3	+	G protein nucleolar 3 [Source:HGNC Symbol;Acc:HGNC:29931]
ENSG00000159720	2629	2813	2806	17.3957	18.7413	18.7759	2796.82	2822.23	-0.0130473	0.975725	1	2617.45	2818.38	-0.106701	0.796657	1	ATP6V0D1	16	-	ATPase H+ transporting V0 subunit d1 [Source:HGNC Symbol;Acc:HGNC:13724]
ENSG00000116062	3422	2329	3506	16.9147	11.5913	17.525	2315.6	3526.28	-0.606731	0.142485	0.65009	3406.96	3521.47	-0.0476896	0.908559	1	MSH6	2	+	mutS homolog 6 [Source:HGNC Symbol;Acc:HGNC:7329]
ENSG00000170876	3255	4324	2827	49.5153	66.2297	43.4888	4299.13	2843.35	0.596431	0.148969	0.653694	3240.7	2839.48	0.190673	0.644285	1	TMEM43	3	+	transmembrane protein 43 [Source:HGNC Symbol;Acc:HGNC:28472]
ENSG00000102226	3344	2206	3046	34.4856	22.9063	31.7661	2193.31	3063.62	-0.482102	0.243625	0.779116	3329.31	3059.44	0.121949	0.767945	1	USP11	X	+	ubiquitin specific peptidase 11 [Source:HGNC Symbol;Acc:HGNC:12609]
ENSG00000143870	3109	2319	3033	41.1937	30.9378	40.6392	2305.66	3050.54	-0.403866	0.328409	0.84494	3095.34	3046.38	0.0229991	0.956367	1	PDIA6	2	-	protein disulfide isomerase family A member 6 [Source:HGNC Symbol;Acc:HGNC:30168]
ENSG00000104969	3422	3090	3395	48.9195	44.4774	49.08	3072.23	3414.64	-0.152441	0.712034	1	3406.96	3409.98	-0.00127682	0.998345	1	SGTA	19	-	small glutamine rich tetratricopeptide repeat containing alpha [Source:HGNC Symbol;Acc:HGNC:10819]
ENSG00000132589	3578	3231	2272	58.2793	52.9894	37.4236	3212.42	2285.14	0.491353	0.234613	0.779116	3562.28	2282.03	0.642457	0.120582	0.872412	FLOT2	17	-	flotillin 2 [Source:HGNC Symbol;Acc:HGNC:3758]
ENSG00000163545	3616	2269	2610	57.101	36.0768	41.6791	2255.95	2625.1	-0.218624	0.597014	0.960742	3600.11	2621.52	0.457621	0.267878	0.977015	NUAK2	1	-	NUAK family kinase 2 [Source:HGNC Symbol;Acc:HGNC:29558]
ENSG00000179195	3537	3170	3231	30.3142	27.3557	28.0034	3151.77	3249.69	-0.0441386	0.915491	1	3521.46	3245.26	0.117836	0.77549	1	ZNF664	12	+	zinc finger protein 664 [Source:HGNC Symbol;Acc:HGNC:25406]
ENSG00000163661	2268	8912	1310	63.5245	251.334	37.105	8860.74	1317.58	2.74942	3.71286e-10	2.35178e-07	2258.04	1315.78	0.779092	0.0610256	0.681829	PTX3	3	+	pentraxin 3 [Source:HGNC Symbol;Acc:HGNC:9692]
ENSG00000197586	3417	3456	2488	34.8547	35.4952	25.6644	3436.12	2502.39	0.457455	0.268167	0.784881	3401.99	2498.98	0.44502	0.28137	0.986951	ENTPD6	20	+	ectonucleoside triphosphate diphosphohydrolase 6 (putative) [Source:HGNC Symbol;Acc:HGNC:3368]
ENSG00000119403	2929	2203	3509	23.638	17.9013	28.6377	2190.33	3529.3	-0.688202	0.0965544	0.566726	2916.13	3524.49	-0.273346	0.507731	1	PHF19	9	-	PHD finger protein 19 [Source:HGNC Symbol;Acc:HGNC:24566]
ENSG00000069849	3921	2333	3022	82.4525	49.397	64.2635	2319.58	3039.48	-0.389941	0.345328	0.869152	3903.77	3035.34	0.363	0.378969	1	ATP1B3	3	+	ATPase Na+/K+ transporting subunit beta 3 [Source:HGNC Symbol;Acc:HGNC:806]
ENSG00000100129	3343	2603	3683	42.2836	33.1504	47.1086	2588.03	3704.3	-0.517328	0.210562	0.768856	3328.31	3699.25	-0.152438	0.711898	1	EIF3L	22	+	eukaryotic translation initiation factor 3 subunit L [Source:HGNC Symbol;Acc:HGNC:18138]
ENSG00000113712	3729	2551	2758	26.2671	18.0929	19.6461	2536.33	2773.95	-0.129196	0.754896	1	3712.62	2770.17	0.422445	0.306197	1	CSNK1A1	5	-	casein kinase 1 alpha 1 [Source:HGNC Symbol;Acc:HGNC:2451]
ENSG00000117519	2741	2652	3197	52.4803	51.1257	61.9003	2636.75	3215.49	-0.286268	0.488115	0.901043	2728.96	3211.11	-0.234712	0.569739	1	CNN3	1	-	calponin 3 [Source:HGNC Symbol;Acc:HGNC:2157]
ENSG00000109113	2576	3817	3415	42.0973	62.8071	56.4367	3795.05	3434.75	0.143906	0.72735	1	2564.68	3430.07	-0.41944	0.309832	1	RAB34	17	-	RAB34, member RAS oncogene family [Source:HGNC Symbol;Acc:HGNC:16519]
ENSG00000248527	2168	3320	2788	172.986	266.728	224.962	3300.91	2804.13	0.235301	0.568707	0.940625	2158.47	2800.3	-0.375552	0.36363	1	MTATP6P1	1	+	MT-ATP6 pseudogene 1 [Source:HGNC Symbol;Acc:HGNC:44575]
ENSG00000168710	3387	3572	2943	35.9947	38.2221	31.6284	3551.46	2960.02	0.262792	0.524236	0.910126	3372.12	2955.99	0.190008	0.645357	1	AHCYL1	1	+	adenosylhomocysteinase like 1 [Source:HGNC Symbol;Acc:HGNC:344]
ENSG00000101557	3365	3010	2996	30.5405	27.5065	27.4976	2992.69	3013.33	-0.00991616	0.981719	1	3350.22	3009.22	0.154858	0.707707	1	USP14	18	+	ubiquitin specific peptidase 14 [Source:HGNC Symbol;Acc:HGNC:12612]
ENSG00000110075	3364	2378	3291	22.0098	15.6657	21.7746	2364.32	3310.04	-0.485398	0.240226	0.779116	3349.22	3305.52	0.0189459	0.96413	1	PPP6R3	11	+	protein phosphatase 6 regulatory subunit 3 [Source:HGNC Symbol;Acc:HGNC:1173]
ENSG00000160075	2275	2972	3107	17.8509	23.4805	24.6538	2954.91	3124.97	-0.0807272	0.845488	1	2265	3120.71	-0.462339	0.26336	0.972306	SSU72	1	-	SSU72 homolog, RNA polymerase II CTD phosphatase [Source:HGNC Symbol;Acc:HGNC:25016]
ENSG00000146701	2952	3445	3130	44.055	51.7663	47.2374	3425.19	3148.11	0.121694	0.76837	1	2939.03	3143.81	-0.097171	0.814362	1	MDH2	7	+	malate dehydrogenase 2 [Source:HGNC Symbol;Acc:HGNC:6971]
ENSG00000163714	3975	2668	3042	19.4272	13.1292	15.0347	2652.66	3059.6	-0.205895	0.618177	0.965604	3957.54	3055.42	0.373216	0.365696	1	U2SURP	3	+	U2 snRNP associated SURP domain containing [Source:HGNC Symbol;Acc:HGNC:30855]
ENSG00000166619	3367	2641	2482	23.25	18.3623	17.3319	2625.81	2496.36	0.0729352	0.860603	1	3352.21	2492.95	0.427237	0.301015	1	BLCAP	20	-	BLCAP, apoptosis inducing factor [Source:HGNC Symbol;Acc:HGNC:1055]
ENSG00000149948	4742	3995	1959	16.7285	14.1902	6.98863	3972.02	1970.33	1.01139	0.0150891	0.220562	4721.17	1967.65	1.26262	0.00253242	0.150408	HMGA2	12	+	high mobility group AT-hook 2 [Source:HGNC Symbol;Acc:HGNC:5009]
ENSG00000108055	3301	2261	3356	41.9574	28.9363	43.1369	2248	3375.41	-0.586397	0.156347	0.666063	3286.5	3370.81	-0.0365433	0.930098	1	SMC3	10	+	structural maintenance of chromosomes 3 [Source:HGNC Symbol;Acc:HGNC:2468]
ENSG00000167085	3152	2971	3244	44.6253	42.3522	46.445	2953.91	3262.77	-0.143462	0.728424	1	3138.15	3258.32	-0.0542092	0.896114	1	PHB	17	-	prohibitin [Source:HGNC Symbol;Acc:HGNC:8912]
ENSG00000151348	3508	3406	2487	36.0605	35.253	25.853	3386.41	2501.39	0.437011	0.290102	0.809119	3492.59	2497.98	0.483517	0.241915	0.972306	EXT2	11	+	exostosin glycosyltransferase 2 [Source:HGNC Symbol;Acc:HGNC:3513]
ENSG00000060749	4402	2919	3153	21.9464	14.653	15.8964	2902.21	3171.24	-0.127888	0.757044	1	4382.66	3166.91	0.468713	0.256071	0.972306	QSER1	11	+	glutamine and serine rich 1 [Source:HGNC Symbol;Acc:HGNC:26154]
ENSG00000100320	4488	2672	2823	24.3526	14.5985	15.4905	2656.63	2839.33	-0.0959472	0.816843	1	4468.28	2835.46	0.656115	0.112585	0.860826	RBFOX2	22	-	RNA binding fox-1 homolog 2 [Source:HGNC Symbol;Acc:HGNC:9906]
ENSG00000170312	2989	1953	4035	41.3164	27.1818	56.4031	1941.77	4058.34	-1.06347	0.0106811	0.179649	2975.87	4052.81	-0.445595	0.280337	0.985491	CDK1	10	+	cyclin dependent kinase 1 [Source:HGNC Symbol;Acc:HGNC:1722]
ENSG00000116016	1533	3572	1370	11.4077	26.7638	10.3096	3551.46	1377.93	1.36583	0.00114038	0.0414043	1526.26	1376.05	0.149464	0.719695	1	EPAS1	2	+	endothelial PAS domain protein 1 [Source:HGNC Symbol;Acc:HGNC:3374]
ENSG00000171302	3376	3704	2221	41.4936	45.8383	27.6052	3682.7	2233.85	0.721201	0.081681	0.534914	3361.17	2230.8	0.591373	0.152899	0.879042	CANT1	17	-	calcium activated nucleotidase 1 [Source:HGNC Symbol;Acc:HGNC:19721]
ENSG00000257103	3238	2717	3657	37.0566	31.3081	42.323	2701.37	3678.15	-0.445271	0.280904	0.79573	3223.77	3673.14	-0.188256	0.648237	1	LSM14A	19	+	LSM14A, mRNA processing body assembly factor [Source:HGNC Symbol;Acc:HGNC:24489]
ENSG00000189266	2032	2446	3527	39.7315	48.1556	69.7396	2431.93	3547.4	-0.544636	0.187683	0.731954	2023.07	3542.56	-0.808208	0.0514033	0.632858	PNRC2	1	+	proline rich nuclear receptor coactivator 2 [Source:HGNC Symbol;Acc:HGNC:23158]
ENSG00000102038	3585	2962	2552	44.6482	37.1431	32.1409	2944.96	2566.76	0.198292	0.631316	0.965604	3569.25	2563.26	0.47762	0.247627	0.972306	SMARCA1	X	-	SWI/SNF related, matrix associated, actin dependent regulator of chromatin, subfamily a, member 1 [Source:HGNC Symbol;Acc:HGNC:11097]
ENSG00000100888	3195	2411	3114	8.28561	6.29549	8.16648	2397.13	3132.01	-0.385762	0.350425	0.876851	3180.96	3127.74	0.024341	0.953742	1	CHD8	14	-	chromodomain helicase DNA binding protein 8 [Source:HGNC Symbol;Acc:HGNC:20153]
ENSG00000136811	3430	2336	3746	29.1534	19.9916	32.1978	2322.56	3767.67	-0.697923	0.091876	0.558582	3414.93	3762.53	-0.139842	0.734783	1	ODF2	9	+	outer dense fiber of sperm tails 2 [Source:HGNC Symbol;Acc:HGNC:8114]
ENSG00000165271	2978	2717	3796	27.3988	25.1695	35.3179	2701.37	3817.96	-0.499088	0.226944	0.779116	2964.92	3812.75	-0.362828	0.379246	1	NOL6	9	-	nucleolar protein 6 [Source:HGNC Symbol;Acc:HGNC:19910]
ENSG00000062716	2897	3035	3046	22.7611	24.0094	24.2012	3017.54	3063.62	-0.021861	0.958579	1	2884.27	3059.44	-0.0850577	0.837301	1	VMP1	17	+	vacuole membrane protein 1 [Source:HGNC Symbol;Acc:HGNC:29559]
ENSG00000173660	3280	3394	3312	126.582	131.883	129.256	3374.48	3331.16	0.0186408	0.964714	1	3265.59	3326.62	-0.0267109	0.94911	1	UQCRH	1	+	ubiquinol-cytochrome c reductase hinge protein [Source:HGNC Symbol;Acc:HGNC:12590]
ENSG00000162607	3937	1942	3148	50.1822	24.9237	40.5772	1930.83	3166.21	-0.713498	0.0852041	0.547736	3919.7	3161.89	0.309945	0.452409	1	USP1	1	+	ubiquitin specific peptidase 1 [Source:HGNC Symbol;Acc:HGNC:12607]
ENSG00000176853	3345	2591	3023	25.084	19.5635	22.9246	2576.1	3040.49	-0.239104	0.562672	0.934223	3330.3	3036.34	0.133315	0.746961	1	FAM91A1	8	+	family with sequence similarity 91 member A1 [Source:HGNC Symbol;Acc:HGNC:26306]
ENSG00000105339	2480	2876	3044	9.18589	10.726	11.4019	2859.46	3061.61	-0.098543	0.811823	1	2469.1	3057.43	-0.308319	0.455394	1	DENND3	8	+	DENN domain containing 3 [Source:HGNC Symbol;Acc:HGNC:29134]
ENSG00000096063	3179	2670	3224	25.8127	21.829	26.4729	2654.64	3242.65	-0.288642	0.484494	0.901043	3165.03	3238.23	-0.0329825	0.937018	1	SRPK1	6	-	SRSF protein kinase 1 [Source:HGNC Symbol;Acc:HGNC:11305]
ENSG00000110395	3984	3354	2682	18.4396	15.6305	12.5532	3334.71	2697.51	0.305918	0.458681	0.901043	3966.5	2693.84	0.558182	0.176777	0.937653	CBL	11	+	Cbl proto-oncogene [Source:HGNC Symbol;Acc:HGNC:1541]
ENSG00000275216	2529	2686	3457	27.0139	28.8883	37.3422	2670.55	3477	-0.380688	0.356504	0.883373	2517.89	3472.26	-0.463639	0.261746	0.972306	AL161431.1	13	+	novel transcript
ENSG00000113657	5253	2529	3951	39.843	19.314	30.305	2514.45	3973.86	-0.660267	0.110523	0.609642	5229.92	3968.44	0.398208	0.334008	1	DPYSL3	5	-	dihydropyrimidinase like 3 [Source:HGNC Symbol;Acc:HGNC:3015]
ENSG00000198898	3391	2763	2834	21.8704	17.9428	18.4839	2747.11	2850.39	-0.0532443	0.898147	1	3376.1	2846.51	0.246156	0.550947	1	CAPZA2	7	+	capping actin protein of muscle Z-line subunit alpha 2 [Source:HGNC Symbol;Acc:HGNC:1490]
ENSG00000139218	2809	2315	3160	10.8752	9.02437	12.3719	2301.69	3178.28	-0.465533	0.260038	0.779116	2796.66	3173.95	-0.182565	0.658492	1	SCAF11	12	-	SR-related CTD associated factor 11 [Source:HGNC Symbol;Acc:HGNC:10784]
ENSG00000084090	3414	2474	3477	42.0272	30.6652	43.2848	2459.77	3497.11	-0.507618	0.219339	0.772924	3399	3492.34	-0.0390836	0.925156	1	STARD7	2	-	StAR related lipid transfer domain containing 7 [Source:HGNC Symbol;Acc:HGNC:18063]
ENSG00000141027	2892	2855	3295	10.2015	10.1403	11.754	2838.58	3314.06	-0.223421	0.588381	0.954555	2879.29	3309.54	-0.200908	0.626542	1	NCOR1	17	-	nuclear receptor corepressor 1 [Source:HGNC Symbol;Acc:HGNC:7672]
ENSG00000160049	3934	2837	3737	32.2808	23.4395	31.0096	2820.68	3758.62	-0.414141	0.315742	0.842206	3916.72	3753.49	0.0614093	0.882078	1	DFFA	1	-	DNA fragmentation factor subunit alpha [Source:HGNC Symbol;Acc:HGNC:2772]
ENSG00000186468	3026	2071	3981	39.1116	26.9523	52.0346	2059.09	4004.03	-0.959403	0.0210119	0.272855	3012.7	3998.57	-0.408409	0.322326	1	RPS23	5	-	ribosomal protein S23 [Source:HGNC Symbol;Acc:HGNC:10410]
ENSG00000087191	2855	2886	3265	34.5509	35.1664	39.9576	2869.4	3283.89	-0.194646	0.637359	0.965604	2842.46	3279.41	-0.206289	0.617344	1	PSMC5	17	+	proteasome 26S subunit, ATPase 5 [Source:HGNC Symbol;Acc:HGNC:9552]
ENSG00000073111	2976	1926	3727	32.9883	21.4962	41.7781	1914.92	3748.56	-0.969003	0.0198219	0.262332	2962.92	3743.45	-0.337333	0.413625	1	MCM2	3	+	minichromosome maintenance complex component 2 [Source:HGNC Symbol;Acc:HGNC:6944]
ENSG00000114416	3149	2356	3139	14.1952	10.6936	14.3094	2342.45	3157.16	-0.430588	0.297409	0.820051	3135.16	3152.85	-0.008116	0.985161	1	FXR1	3	+	FMR1 autosomal homolog 1 [Source:HGNC Symbol;Acc:HGNC:4023]
ENSG00000185359	2723	2958	2678	17.926	19.607	17.8283	2940.99	2693.49	0.126818	0.759165	1	2711.04	2689.82	0.0113354	0.979085	1	HGS	17	+	hepatocyte growth factor-regulated tyrosine kinase substrate [Source:HGNC Symbol;Acc:HGNC:4897]
ENSG00000003056	2458	2397	2897	35.3618	34.7216	42.1468	2383.21	2913.76	-0.289958	0.482797	0.901043	2447.2	2909.78	-0.249768	0.545492	1	M6PR	12	-	mannose-6-phosphate receptor, cation dependent [Source:HGNC Symbol;Acc:HGNC:6752]
ENSG00000196396	3173	2370	2743	42.6659	32.0877	37.2992	2356.37	2758.87	-0.227499	0.582052	0.95205	3159.06	2755.11	0.197379	0.632723	1	PTPN1	20	+	protein tyrosine phosphatase, non-receptor type 1 [Source:HGNC Symbol;Acc:HGNC:9642]
ENSG00000151503	3254	1971	3906	19.4003	11.8319	23.5497	1959.66	3928.59	-1.00336	0.0158985	0.228645	3239.7	3923.24	-0.276173	0.503115	1	NCAPD3	11	-	non-SMC condensin II complex subunit D3 [Source:HGNC Symbol;Acc:HGNC:28952]
ENSG00000088205	2776	2513	3410	19.213	17.5124	23.8667	2498.55	3429.73	-0.456984	0.268659	0.785816	2763.8	3425.05	-0.309457	0.453434	1	DDX18	2	+	DEAD-box helicase 18 [Source:HGNC Symbol;Acc:HGNC:2741]
ENSG00000114738	2535	4855	3070	35.1302	67.744	43.0234	4827.08	3087.76	0.644569	0.118888	0.631547	2523.86	3083.55	-0.288945	0.48417	1	MAPKAPK3	3	+	mitogen-activated protein kinase-activated protein kinase 3 [Source:HGNC Symbol;Acc:HGNC:6888]
ENSG00000124783	3334	2968	2638	15.9627	14.3082	12.7726	2950.93	2653.26	0.153397	0.710601	1	3319.35	2649.64	0.325091	0.431051	1	SSR1	6	-	signal sequence receptor subunit 1 [Source:HGNC Symbol;Acc:HGNC:11323]
ENSG00000148229	3556	2427	3351	74.2028	50.9926	70.7125	2413.04	3370.38	-0.482039	0.243435	0.779116	3540.38	3365.79	0.0729559	0.860112	1	POLE3	9	-	DNA polymerase epsilon 3, accessory subunit [Source:HGNC Symbol;Acc:HGNC:13546]
ENSG00000144802	1529	3761	2027	14.0769	34.8644	18.872	3739.37	2038.73	0.875088	0.0350762	0.357232	1522.28	2035.95	-0.419433	0.311593	1	NFKBIZ	3	+	NFKB inhibitor zeta [Source:HGNC Symbol;Acc:HGNC:29805]
ENSG00000138757	3323	3787	2955	25.1376	28.8448	22.6055	3765.22	2972.09	0.341242	0.408231	0.901043	3308.4	2968.04	0.156617	0.704559	1	G3BP2	4	-	G3BP stress granule assembly factor 2 [Source:HGNC Symbol;Acc:HGNC:30291]
ENSG00000131446	2455	3013	2647	11.5237	14.2403	12.5649	2995.67	2662.31	0.170193	0.680473	0.993286	2444.21	2658.68	-0.121334	0.769515	1	MGAT1	5	-	mannosyl (alpha-1,3-)-glycoprotein beta-1,2-N-acetylglucosaminyltransferase [Source:HGNC Symbol;Acc:HGNC:7044]
ENSG00000206560	3199	2538	2927	15.4155	12.3144	14.2636	2523.4	2943.93	-0.222363	0.590437	0.955908	3184.94	2939.92	0.115488	0.780027	1	ANKRD28	3	-	ankyrin repeat domain 28 [Source:HGNC Symbol;Acc:HGNC:29024]
ENSG00000117868	2967	3701	2606	22.7134	28.5274	20.1744	3679.71	2621.07	0.489416	0.236121	0.779116	2953.96	2617.5	0.174455	0.672946	1	ESYT2	7	-	extended synaptotagmin 2 [Source:HGNC Symbol;Acc:HGNC:22211]
ENSG00000075218	3714	1970	3737	47.5741	25.4082	48.4078	1958.67	3758.62	-0.940283	0.0237029	0.285223	3697.68	3753.49	-0.0216111	0.958863	1	GTSE1	22	+	G2 and S-phase expressed 1 [Source:HGNC Symbol;Acc:HGNC:13698]
ENSG00000136244	2095	3725	954	55.0203	98.5018	25.3367	3703.58	959.519	1.9484	5.08401e-06	0.000649515	2085.8	958.21	1.12208	0.00739704	0.26607	IL6	7	+	interleukin 6 [Source:HGNC Symbol;Acc:HGNC:6018]
ENSG00000140829	3303	2529	3259	28.2152	21.7521	28.1528	2514.45	3277.85	-0.382488	0.354394	0.881217	3288.49	3273.38	0.00664231	0.987979	1	DHX38	16	+	DEAH-box helicase 38 [Source:HGNC Symbol;Acc:HGNC:17211]
ENSG00000167508	2776	3665	3095	31.9781	42.5096	36.0543	3643.92	3112.9	0.227223	0.58184	0.95205	2763.8	3108.66	-0.16963	0.68139	1	MVD	16	-	mevalonate diphosphate decarboxylase [Source:HGNC Symbol;Acc:HGNC:7529]
ENSG00000134243	3677	2942	2593	21.8121	17.5722	15.555	2925.08	2608	0.165525	0.688841	0.995678	3660.84	2604.44	0.491182	0.234453	0.972306	SORT1	1	-	sortilin 1 [Source:HGNC Symbol;Acc:HGNC:11186]
ENSG00000154734	1882	1419	3285	14.4787	10.9919	25.5569	1410.84	3304	-1.22759	0.00335669	0.0870793	1873.73	3299.5	-0.81629	0.0492321	0.620757	ADAMTS1	21	-	ADAM metallopeptidase with thrombospondin type 1 motif 1 [Source:HGNC Symbol;Acc:HGNC:217]
ENSG00000072506	3191	2538	3144	155.508	124.536	154.942	2523.4	3162.19	-0.325537	0.430546	0.901043	3176.98	3157.87	0.00870199	0.98402	1	HSD17B10	X	-	hydroxysteroid 17-beta dehydrogenase 10 [Source:HGNC Symbol;Acc:HGNC:4800]
ENSG00000155380	3736	2391	3677	38.2163	24.6263	38.0363	2377.25	3698.27	-0.63753	0.123359	0.641496	3719.59	3693.23	0.0102599	0.980863	1	SLC16A1	1	-	solute carrier family 16 member 1 [Source:HGNC Symbol;Acc:HGNC:10922]
ENSG00000113575	3414	2629	2972	32.7695	25.4083	28.8482	2613.88	2989.19	-0.193554	0.639465	0.965741	3399	2985.12	0.187317	0.650032	1	PPP2CA	5	-	protein phosphatase 2 catalytic subunit alpha [Source:HGNC Symbol;Acc:HGNC:9299]
ENSG00000100591	3308	3185	3518	60.973	59.1099	65.5739	3166.68	3538.35	-0.160099	0.698168	0.995678	3293.47	3533.53	-0.101498	0.806038	1	AHSA1	14	+	activator of HSP90 ATPase activity 1 [Source:HGNC Symbol;Acc:HGNC:1189]
ENSG00000162613	3143	1870	3468	30.1417	18.0569	33.633	1859.24	3488.06	-0.907663	0.0289681	0.324121	3129.19	3483.3	-0.154661	0.707988	1	FUBP1	1	-	far upstream element binding protein 1 [Source:HGNC Symbol;Acc:HGNC:4004]
ENSG00000134291	4223	3393	2559	66.0337	53.4204	40.4649	3373.49	2573.8	0.390322	0.344574	0.868789	4204.45	2570.29	0.709956	0.0863102	0.777067	TMEM106C	12	+	transmembrane protein 106C [Source:HGNC Symbol;Acc:HGNC:28775]
ENSG00000278259	3244	2634	3132	13.4815	11.0218	13.1626	2618.85	3150.12	-0.26646	0.518754	0.905338	3229.75	3145.82	0.0379831	0.927368	1	MYO19	17	-	myosin XIX [Source:HGNC Symbol;Acc:HGNC:26234]
ENSG00000074416	3653	5276	1938	16.752	24.3614	8.98741	5245.66	1949.21	1.42818	0.000667905	0.0286401	3636.95	1946.55	0.901765	0.0299765	0.520939	MGLL	3	-	monoglyceride lipase [Source:HGNC Symbol;Acc:HGNC:17038]
ENSG00000115641	1685	3029	3744	13.8181	25.0107	31.049	3011.58	3765.66	-0.322369	0.434603	0.901043	1677.6	3760.52	-1.16448	0.00529899	0.228678	FHL2	2	-	four and a half LIM domains 2 [Source:HGNC Symbol;Acc:HGNC:3703]
ENSG00000136861	3580	2109	2927	19.2984	11.4471	15.956	2096.87	2943.93	-0.489481	0.236627	0.779116	3564.27	2939.92	0.277821	0.500787	1	CDK5RAP2	9	-	CDK5 regulatory subunit associated protein 2 [Source:HGNC Symbol;Acc:HGNC:18672]
ENSG00000136888	1892	4012	2361	78.779	168.201	99.4141	3988.93	2374.66	0.74825	0.070875	0.510797	1883.69	2371.42	-0.332171	0.422138	1	ATP6V1G1	9	+	ATPase H+ transporting V1 subunit G1 [Source:HGNC Symbol;Acc:HGNC:864]
ENSG00000080345	3206	2282	3245	9.58967	6.87282	9.81563	2268.88	3263.77	-0.524538	0.204601	0.759733	3191.91	3259.32	-0.0301479	0.942487	1	RIF1	2	+	replication timing regulatory factor 1 [Source:HGNC Symbol;Acc:HGNC:23207]
ENSG00000105968	3153	1684	3681	36.0763	19.4007	42.5918	1674.31	3702.29	-1.14479	0.0061042	0.127818	3139.15	3697.24	-0.236069	0.567189	1	H2AFV	7	-	H2A histone family member V [Source:HGNC Symbol;Acc:HGNC:20664]
ENSG00000130811	2738	2461	3380	42.6782	38.6245	53.2785	2446.85	3399.55	-0.4744	0.250931	0.779116	2725.97	3394.92	-0.316593	0.44312	1	EIF3G	19	-	eukaryotic translation initiation factor 3 subunit G [Source:HGNC Symbol;Acc:HGNC:3274]
ENSG00000138069	3467	2893	2629	56.8805	47.7899	43.6177	2876.36	2644.21	0.121404	0.769225	1	3451.77	2640.6	0.386453	0.349307	1	RAB1A	2	-	RAB1A, member RAS oncogene family [Source:HGNC Symbol;Acc:HGNC:9758]
ENSG00000158545	3058	2138	3290	19.2142	13.526	20.9047	2125.7	3309.03	-0.638438	0.123044	0.641496	3044.56	3304.52	-0.1182	0.774918	1	ZC3H18	16	+	zinc finger CCCH-type containing 18 [Source:HGNC Symbol;Acc:HGNC:25091]
ENSG00000162923	2850	3032	2699	14.1091	15.1134	13.5121	3014.56	2714.61	0.151196	0.714536	1	2837.48	2710.91	0.0658289	0.874039	1	WDR26	1	-	WD repeat domain 26 [Source:HGNC Symbol;Acc:HGNC:21208]
ENSG00000126698	2952	2589	3285	55.5417	49.0471	62.503	2574.11	3304	-0.360125	0.383154	0.901043	2939.03	3299.5	-0.166899	0.68613	1	DNAJC8	1	-	DnaJ heat shock protein family (Hsp40) member C8 [Source:HGNC Symbol;Acc:HGNC:15470]
ENSG00000127463	3183	2688	2760	17.9732	15.2826	15.7602	2672.54	2775.97	-0.054775	0.895247	1	3169.01	2772.18	0.193006	0.640283	1	EMC1	1	-	ER membrane protein complex subunit 1 [Source:HGNC Symbol;Acc:HGNC:28957]
ENSG00000141380	3762	2209	3150	33.2711	19.6708	28.1723	2196.3	3168.22	-0.528576	0.201231	0.752961	3745.47	3163.9	0.243434	0.555131	1	SS18	18	-	SS18, nBAF chromatin remodeling complex subunit [Source:HGNC Symbol;Acc:HGNC:11340]
ENSG00000160633	3097	2410	3515	23.9175	18.74	27.4513	2396.14	3535.33	-0.56111	0.174766	0.703598	3083.39	3530.51	-0.195351	0.635988	1	SAFB	19	+	scaffold attachment factor B [Source:HGNC Symbol;Acc:HGNC:10520]
ENSG00000108010	2882	3224	3220	30.2727	34.0982	34.2039	3205.46	3238.63	-0.0148508	0.972091	1	2869.34	3234.21	-0.172688	0.675875	1	GLRX3	10	+	glutaredoxin 3 [Source:HGNC Symbol;Acc:HGNC:15987]
ENSG00000014641	2969	2469	3058	32.3303	27.0707	33.6744	2454.8	3075.69	-0.325289	0.430974	0.901043	2955.96	3071.5	-0.0553141	0.894069	1	MDH1	2	+	malate dehydrogenase 1 [Source:HGNC Symbol;Acc:HGNC:6970]
ENSG00000090060	3469	2933	3695	14.7655	12.57	15.9046	2916.13	3716.37	-0.349826	0.396588	0.901043	3453.76	3711.31	-0.103756	0.801724	1	PAPOLA	14	+	poly(A) polymerase alpha [Source:HGNC Symbol;Acc:HGNC:14981]
ENSG00000159352	2729	2644	3121	48.9881	47.7889	56.6558	2628.79	3139.05	-0.255917	0.53544	0.918358	2717.01	3134.77	-0.206332	0.617373	1	PSMD4	1	+	proteasome 26S subunit, non-ATPase 4 [Source:HGNC Symbol;Acc:HGNC:9561]
ENSG00000148110	2272	2837	2902	36.0137	45.279	46.5178	2820.68	2918.79	-0.0493217	0.905652	1	2262.02	2914.81	-0.365772	0.37611	1	MFSD14B	9	+	major facilitator superfamily domain containing 14B [Source:HGNC Symbol;Acc:HGNC:23376]
ENSG00000048140	2928	4285	2352	30.5082	44.9547	24.7825	4260.36	2365.61	0.848731	0.0407412	0.379143	2915.14	2362.38	0.303308	0.462887	1	TSPAN17	5	+	tetraspanin 17 [Source:HGNC Symbol;Acc:HGNC:13594]
ENSG00000013275	2428	3183	3126	55.2708	72.9563	71.9613	3164.69	3144.08	0.00942657	0.982621	1	2417.33	3139.8	-0.377237	0.361144	1	PSMC4	19	+	proteasome 26S subunit, ATPase 4 [Source:HGNC Symbol;Acc:HGNC:9551]
ENSG00000160299	3181	2447	2983	14.824	11.4819	14.0578	2432.93	3000.26	-0.302378	0.464172	0.901043	3167.02	2996.16	0.0800081	0.846837	1	PCNT	21	+	pericentrin [Source:HGNC Symbol;Acc:HGNC:16068]
ENSG00000103326	2750	2212	3577	18.7089	15.1523	24.6092	2199.28	3597.69	-0.710009	0.0865114	0.551193	2737.92	3592.79	-0.392008	0.342337	1	CAPN15	16	+	calpain 15 [Source:HGNC Symbol;Acc:HGNC:11182]
ENSG00000172239	2935	3193	2875	47.0305	51.5169	46.5879	3174.64	2891.63	0.134703	0.744501	1	2922.1	2887.69	0.0170928	0.967858	1	PAIP1	5	-	poly(A) binding protein interacting protein 1 [Source:HGNC Symbol;Acc:HGNC:16945]
ENSG00000277791	2934	1710	3494	135.222	79.3525	162.844	1700.16	3514.21	-1.04747	0.011951	0.191779	2921.11	3509.42	-0.264705	0.521246	1	PSMB3	17	+	proteasome subunit beta 3 [Source:HGNC Symbol;Acc:HGNC:9540]
ENSG00000112473	2183	2939	3053	41.6938	56.5192	58.9668	2922.1	3070.66	-0.0715417	0.863006	1	2173.41	3066.47	-0.496596	0.2298	0.972306	SLC39A7	6	+	solute carrier family 39 member 7 [Source:HGNC Symbol;Acc:HGNC:4927]
ENSG00000101126	3330	2632	3070	21.4821	17.0961	20.0278	2616.86	3087.76	-0.238711	0.563275	0.934679	3315.37	3083.55	0.104574	0.80036	1	ADNP	20	-	activity dependent neuroprotector homeobox [Source:HGNC Symbol;Acc:HGNC:15766]
ENSG00000100065	2802	2888	3556	26.938	27.9559	34.5718	2871.39	3576.57	-0.316815	0.442672	0.901043	2789.69	3571.69	-0.356489	0.387768	1	CARD10	22	-	caspase recruitment domain family member 10 [Source:HGNC Symbol;Acc:HGNC:16422]
ENSG00000172927	2496	3394	3171	36.0709	49.3858	46.3416	3374.48	3189.34	0.0814032	0.844093	1	2485.03	3184.99	-0.358009	0.386051	1	MYEOV	11	+	myeloma overexpressed [Source:HGNC Symbol;Acc:HGNC:7563]
ENSG00000103363	2578	3539	2703	124.186	171.652	131.674	3518.65	2718.64	0.372123	0.367378	0.893371	2566.67	2714.93	-0.0810105	0.845181	1	ELOB	16	-	elongin B [Source:HGNC Symbol;Acc:HGNC:11619]
ENSG00000011028	3197	3998	1991	25.3232	31.8858	15.9481	3975.01	2002.52	0.989098	0.0174198	0.243753	3182.95	1999.79	0.670487	0.105557	0.828451	MRC2	17	+	mannose receptor C type 2 [Source:HGNC Symbol;Acc:HGNC:16875]
ENSG00000090006	1943	5261	2630	13.0214	35.5004	17.824	5230.74	2645.21	0.983598	0.0179125	0.247401	1934.46	2641.61	-0.449457	0.277349	0.979072	LTBP4	19	+	latent transforming growth factor beta binding protein 4 [Source:HGNC Symbol;Acc:HGNC:6717]
ENSG00000170471	3085	2807	2546	13.2693	12.1567	11.0743	2790.86	2560.73	0.124148	0.764205	1	3071.45	2557.24	0.264321	0.522183	1	RALGAPB	20	+	Ral GTPase activating protein non-catalytic beta subunit [Source:HGNC Symbol;Acc:HGNC:29221]
ENSG00000184432	2627	3082	2921	17.4568	20.6213	19.6291	3064.27	2937.9	0.0607595	0.883629	1	2615.46	2933.89	-0.165744	0.688441	1	COPB2	3	-	coatomer protein complex subunit beta 2 [Source:HGNC Symbol;Acc:HGNC:2232]
ENSG00000167552	3682	6424	889	58.4831	102.738	14.2794	6387.05	894.143	2.8364	1.34341e-10	1.05634e-07	3665.82	892.923	2.03738	2.05476e-06	0.00103309	TUBA1A	12	-	tubulin alpha 1a [Source:HGNC Symbol;Acc:HGNC:20766]
ENSG00000169679	2759	1741	4355	24.8536	15.7912	39.6725	1730.99	4380.19	-1.33934	0.00139421	0.0475932	2746.88	4374.22	-0.671208	0.104648	0.828326	BUB1	2	-	BUB1 mitotic checkpoint serine/threonine kinase [Source:HGNC Symbol;Acc:HGNC:1148]
ENSG00000128585	3752	2642	2914	15.8312	11.2244	12.4338	2626.8	2930.86	-0.158006	0.702308	0.995678	3735.52	2926.86	0.351941	0.393736	1	MKLN1	7	+	muskelin 1 [Source:HGNC Symbol;Acc:HGNC:7109]
ENSG00000117362	2766	3314	2670	43.276	52.2067	42.2444	3294.94	2685.45	0.295079	0.474773	0.901043	2753.85	2681.78	0.0382546	0.927045	1	APH1A	1	-	aph-1 homolog A, gamma-secretase subunit [Source:HGNC Symbol;Acc:HGNC:29509]
ENSG00000127837	2755	3327	3149	47.6751	57.9698	55.1069	3307.87	3167.22	0.0626833	0.87984	1	2742.9	3162.9	-0.205538	0.618709	1	AAMP	2	-	angio associated migratory cell protein [Source:HGNC Symbol;Acc:HGNC:18]
ENSG00000105063	2069	2412	3408	17.078	20.0462	28.4471	2398.13	3427.71	-0.515315	0.212512	0.768894	2059.91	3423.04	-0.732662	0.0771029	0.734816	PPP6R1	19	-	protein phosphatase 6 regulatory subunit 1 [Source:HGNC Symbol;Acc:HGNC:29195]
ENSG00000108312	2925	2330	3456	22.728	18.2293	27.1564	2316.6	3475.99	-0.58539	0.156992	0.667888	2912.15	3471.25	-0.253362	0.53928	1	UBTF	17	-	upstream binding transcription factor [Source:HGNC Symbol;Acc:HGNC:12511]
ENSG00000108848	3054	2659	3086	20.3591	17.8478	20.804	2643.71	3103.85	-0.231487	0.575138	0.945451	3040.58	3099.62	-0.0277419	0.947193	1	LUC7L3	17	+	LUC7 like 3 pre-mRNA splicing factor [Source:HGNC Symbol;Acc:HGNC:24309]
ENSG00000130779	2844	3604	2711	8.32673	10.6245	8.02671	3583.27	2726.68	0.394116	0.339764	0.861327	2831.5	2722.96	0.0563888	0.892123	1	CLIP1	12	-	CAP-Gly domain containing linker protein 1 [Source:HGNC Symbol;Acc:HGNC:10461]
ENSG00000049860	2753	2303	2739	29.5226	24.8669	29.7032	2289.75	2754.84	-0.266764	0.518647	0.90529	2740.9	2751.09	-0.00534947	0.990656	1	HEXB	5	+	hexosaminidase subunit beta [Source:HGNC Symbol;Acc:HGNC:4879]
ENSG00000079332	2275	2912	3016	17.8793	23.0431	23.9698	2895.25	3033.45	-0.0672657	0.87119	1	2265	3029.31	-0.419455	0.310155	1	SAR1A	10	-	secretion associated Ras related GTPase 1A [Source:HGNC Symbol;Acc:HGNC:10534]
ENSG00000100106	1692	2700	2952	7.50278	12.0549	13.2374	2684.47	2969.08	-0.145369	0.725138	1	1684.57	2965.03	-0.815622	0.049557	0.623136	TRIOBP	22	+	TRIO and F-actin binding protein [Source:HGNC Symbol;Acc:HGNC:17009]
ENSG00000125818	3114	2953	2768	31.95	30.5066	28.7198	2936.02	2784.01	0.0766916	0.853263	1	3100.32	2780.22	0.157213	0.703616	1	PSMF1	20	+	proteasome inhibitor subunit 1 [Source:HGNC Symbol;Acc:HGNC:9571]
ENSG00000109046	2784	3194	2269	17.5861	20.3149	14.4943	3175.63	2282.13	0.476643	0.248888	0.779116	2771.77	2279.01	0.282383	0.494451	1	WSB1	17	+	WD repeat and SOCS box containing 1 [Source:HGNC Symbol;Acc:HGNC:19221]
ENSG00000182195	1876	4499	2157	73.814	178.238	85.8261	4473.12	2169.48	1.04389	0.0121411	0.19439	1867.76	2166.52	-0.214058	0.605306	1	LDOC1	X	-	LDOC1, regulator of NFKB signaling [Source:HGNC Symbol;Acc:HGNC:6548]
ENSG00000140740	2761	3200	3281	28.7571	33.5589	34.558	3181.6	3299.98	-0.0527041	0.898989	1	2748.87	3295.48	-0.261639	0.526233	1	UQCRC2	16	+	ubiquinol-cytochrome c reductase core protein 2 [Source:HGNC Symbol;Acc:HGNC:12586]
ENSG00000116221	3570	2567	3333	76.1023	55.0978	71.8502	2552.24	3352.28	-0.393364	0.34085	0.863026	3554.31	3347.71	0.0863946	0.834546	1	MRPL37	1	+	mitochondrial ribosomal protein L37 [Source:HGNC Symbol;Acc:HGNC:14034]
ENSG00000100823	2468	2886	3483	71.1055	83.7207	101.479	2869.4	3503.15	-0.28789	0.48544	0.901043	2457.16	3498.37	-0.509671	0.217489	0.972306	APEX1	14	+	apurinic/apyrimidinic endodeoxyribonuclease 1 [Source:HGNC Symbol;Acc:HGNC:587]
ENSG00000135046	2309	3174	2591	27.5083	38.0737	31.2155	3155.75	2605.99	0.276139	0.503683	0.901043	2298.85	2602.43	-0.178937	0.665345	1	ANXA1	9	+	annexin A1 [Source:HGNC Symbol;Acc:HGNC:533]
ENSG00000237649	3446	1710	3335	55.9782	27.9691	54.7851	1700.16	3354.29	-0.980281	0.0185261	0.251886	3430.86	3349.72	0.0345296	0.933968	1	KIFC1	6	+	kinesin family member C1 [Source:HGNC Symbol;Acc:HGNC:6389]
ENSG00000139842	2887	3057	2768	19.9355	21.2547	19.329	3039.42	2784.01	0.126625	0.759458	1	2874.32	2780.22	0.04802	0.908179	1	CUL4A	13	+	cullin 4A [Source:HGNC Symbol;Acc:HGNC:2554]
ENSG00000144224	2868	2737	2794	30.4851	29.2929	30.033	2721.26	2810.16	-0.0463769	0.911369	1	2855.4	2806.33	0.0250068	0.952577	1	UBXN4	2	+	UBX domain protein 4 [Source:HGNC Symbol;Acc:HGNC:14860]
ENSG00000075223	3581	3156	1915	31.0438	27.5478	16.7881	3137.85	1926.08	0.704074	0.0893868	0.558582	3565.27	1923.45	0.89027	0.0321166	0.539332	SEMA3C	7	-	semaphorin 3C [Source:HGNC Symbol;Acc:HGNC:10725]
ENSG00000125520	1754	3180	2813	42.4724	77.5323	68.8826	3161.71	2829.27	0.160268	0.698084	0.995678	1746.29	2825.41	-0.694126	0.0941632	0.786963	SLC2A4RG	20	+	SLC2A4 regulator [Source:HGNC Symbol;Acc:HGNC:15930]
ENSG00000166889	2730	2534	2863	34.6754	32.4074	36.7742	2519.43	2879.56	-0.192745	0.640958	0.967542	2718.01	2875.63	-0.0813281	0.844479	1	PATL1	11	-	PAT1 homolog 1, processing body mRNA decay factor [Source:HGNC Symbol;Acc:HGNC:26721]
ENSG00000148411	2576	2351	3355	19.4084	17.8351	25.5623	2337.48	3374.41	-0.529657	0.20016	0.751317	2564.68	3369.81	-0.393868	0.340219	1	NACC2	9	-	NACC family member 2 [Source:HGNC Symbol;Acc:HGNC:23846]
ENSG00000186432	3755	2457	2456	21.6761	14.2809	14.3372	2442.87	2470.21	-0.0160543	0.970066	1	3738.5	2466.84	0.599772	0.146974	0.872412	KPNA4	3	-	karyopherin subunit alpha 4 [Source:HGNC Symbol;Acc:HGNC:6397]
ENSG00000095002	3572	2011	3095	14.0882	7.98612	12.3444	1999.43	3112.9	-0.638637	0.123056	0.641496	3556.31	3108.66	0.19408	0.638175	1	MSH2	2	+	mutS homolog 2 [Source:HGNC Symbol;Acc:HGNC:7325]
ENSG00000178035	3649	2754	3466	71.5029	54.3366	68.6818	2738.16	3486.05	-0.348371	0.398708	0.901043	3632.97	3481.3	0.0615223	0.881948	1	IMPDH2	3	-	inosine monophosphate dehydrogenase 2 [Source:HGNC Symbol;Acc:HGNC:6053]
ENSG00000101457	2590	5837	1920	74.7393	169.597	56.0291	5803.43	1931.11	1.58742	0.000165578	0.0100648	2578.62	1928.47	0.419117	0.311054	1	DNTTIP1	20	+	deoxynucleotidyltransferase terminal interacting protein 1 [Source:HGNC Symbol;Acc:HGNC:16160]
ENSG00000266412	2369	2260	2826	31.5581	30.3133	38.0698	2247	2842.35	-0.339064	0.411974	0.901043	2358.59	2838.47	-0.267175	0.517916	1	NCOA4	10	-	nuclear receptor coactivator 4 [Source:HGNC Symbol;Acc:HGNC:7671]
ENSG00000142173	2495	3375	1966	25.1712	34.2836	20.0576	3355.59	1977.37	0.762944	0.0658034	0.486391	2484.04	1974.68	0.331053	0.423539	1	COL6A2	21	+	collagen type VI alpha 2 chain [Source:HGNC Symbol;Acc:HGNC:2212]
ENSG00000074842	2982	3355	2696	96.564	109.39	88.2858	3335.7	2711.6	0.298837	0.469137	0.901043	2968.9	2707.9	0.132749	0.748219	1	MYDGF	19	-	myeloid derived growth factor [Source:HGNC Symbol;Acc:HGNC:16948]
ENSG00000163479	3143	2135	2801	25.6778	17.5626	23.1414	2122.72	2817.2	-0.408327	0.323347	0.842206	3129.19	2813.36	0.153489	0.710313	1	SSR2	1	-	signal sequence receptor subunit 2 [Source:HGNC Symbol;Acc:HGNC:11324]
ENSG00000253352	2285	2476	2894	12.2314	13.3451	15.6658	2461.76	2910.74	-0.241685	0.558576	0.929927	2274.96	2906.77	-0.353559	0.392237	1	TUG1	22	+	taurine up-regulated 1 [Source:HGNC Symbol;Acc:HGNC:26066]
ENSG00000167792	2265	3046	3232	24.3374	32.9546	35.1189	3028.48	3250.7	-0.10215	0.804942	1	2255.05	3246.26	-0.525597	0.203708	0.972306	NDUFV1	11	+	NADH:ubiquinone oxidoreductase core subunit V1 [Source:HGNC Symbol;Acc:HGNC:7716]
ENSG00000141543	2597	2243	3385	28.4104	24.7066	37.4479	2230.1	3404.58	-0.610341	0.140215	0.646445	2585.59	3399.94	-0.394998	0.338816	1	EIF4A3	17	-	eukaryotic translation initiation factor 4A3 [Source:HGNC Symbol;Acc:HGNC:18683]
ENSG00000105810	5250	1631	1194	23.2685	7.2785	5.35151	1621.62	1200.91	0.433273	0.297042	0.819153	5226.93	1199.27	2.12369	7.43085e-07	0.000480352	CDK6	7	-	cyclin dependent kinase 6 [Source:HGNC Symbol;Acc:HGNC:1777]
ENSG00000004478	4198	2907	3257	44.0365	30.7039	34.5502	2890.28	3275.84	-0.180648	0.661792	0.981519	4179.56	3271.37	0.353441	0.391476	1	FKBP4	12	+	FK506 binding protein 4 [Source:HGNC Symbol;Acc:HGNC:3720]
ENSG00000167110	3348	2526	2506	26.1345	19.8536	19.7821	2511.47	2520.5	-0.00517395	0.991092	1	3333.29	2517.06	0.405191	0.326587	1	GOLGA2	9	-	golgin A2 [Source:HGNC Symbol;Acc:HGNC:4425]
ENSG00000148672	3919	2533	2985	60.514	39.3817	46.6109	2518.43	3002.27	-0.253515	0.539394	0.918358	3901.78	2998.17	0.380036	0.357053	1	GLUD1	10	-	glutamate dehydrogenase 1 [Source:HGNC Symbol;Acc:HGNC:4335]
ENSG00000066697	3091	3749	2259	51.6315	63.0536	38.1588	3727.44	2272.07	0.714148	0.0846598	0.545184	3077.42	2268.97	0.439663	0.287452	0.997332	MSANTD3	9	+	Myb/SANT DNA binding domain containing 3 [Source:HGNC Symbol;Acc:HGNC:23370]
ENSG00000088726	3177	2393	2068	48.4644	36.7559	31.9021	2379.24	2079.96	0.193931	0.639424	0.965741	3163.04	2077.13	0.606694	0.142747	0.872412	TMEM40	3	-	transmembrane protein 40 [Source:HGNC Symbol;Acc:HGNC:25620]
ENSG00000147649	3663	1661	3359	31.1435	14.2193	28.8804	1651.45	3378.43	-1.03257	0.0132102	0.203037	3646.91	3373.82	0.112285	0.785781	1	MTDH	8	+	metadherin [Source:HGNC Symbol;Acc:HGNC:29608]
ENSG00000143612	2668	3619	2464	54.2968	74.1576	50.7098	3598.19	2478.25	0.537924	0.193122	0.733838	2656.28	2474.87	0.102046	0.805499	1	C1orf43	1	-	chromosome 1 open reading frame 43 [Source:HGNC Symbol;Acc:HGNC:29876]
ENSG00000070087	3883	4022	2379	56.8866	59.3285	35.2452	3998.87	2392.76	0.740885	0.0736609	0.510902	3865.94	2389.5	0.694083	0.0936236	0.786963	PFN2	3	-	profilin 2 [Source:HGNC Symbol;Acc:HGNC:8882]
ENSG00000064961	2473	3246	3375	34.8397	46.0445	48.0825	3227.33	3394.52	-0.0728642	0.860341	1	2462.13	3389.89	-0.46131	0.2642	0.972306	HMG20B	19	+	high mobility group 20B [Source:HGNC Symbol;Acc:HGNC:5002]
ENSG00000138166	2586	4856	1683	53.7349	101.598	35.3651	4828.07	1692.74	1.51202	0.00032721	0.0172454	2574.64	1690.43	0.606945	0.1431	0.872412	DUSP5	10	+	dual specificity phosphatase 5 [Source:HGNC Symbol;Acc:HGNC:3071]
ENSG00000099942	3506	2117	2884	35.776	21.751	29.7604	2104.82	2900.68	-0.462669	0.263229	0.779116	3490.6	2896.73	0.269039	0.514464	1	CRKL	22	+	CRK like proto-oncogene, adaptor protein [Source:HGNC Symbol;Acc:HGNC:2363]
ENSG00000173801	1996	3848	2539	21.9461	42.6001	28.2308	3825.87	2553.69	0.583182	0.158358	0.671416	1987.23	2550.2	-0.359834	0.384325	1	JUP	17	-	junction plakoglobin [Source:HGNC Symbol;Acc:HGNC:6207]
ENSG00000023228	2941	3300	2611	13.0263	14.717	11.6949	3281.02	2626.1	0.321207	0.4366	0.901043	2928.08	2622.52	0.158992	0.700539	1	NDUFS1	2	-	NADH:ubiquinone oxidoreductase core subunit S1 [Source:HGNC Symbol;Acc:HGNC:7707]
ENSG00000099624	2540	3606	3041	61.341	87.6843	74.2671	3585.26	3058.59	0.229202	0.578588	0.948419	2528.84	3054.42	-0.27241	0.509544	1	ATP5F1D	19	+	ATP synthase F1 subunit delta [Source:HGNC Symbol;Acc:HGNC:837]
ENSG00000143924	4025	2892	2741	26.1707	18.9333	18.0228	2875.37	2756.86	0.0607201	0.883797	1	4007.32	2753.1	0.541561	0.189919	0.961339	EML4	2	+	echinoderm microtubule associated protein like 4 [Source:HGNC Symbol;Acc:HGNC:1316]
ENSG00000101412	4241	1864	2499	92.0677	40.744	54.8616	1853.28	2513.46	-0.439566	0.28819	0.807223	4222.37	2510.03	0.750319	0.0700367	0.721678	E2F1	20	-	E2F transcription factor 1 [Source:HGNC Symbol;Acc:HGNC:3113]
ENSG00000116717	3928	2423	2174	103.16	64.0725	57.738	2409.06	2186.58	0.139792	0.735785	1	3910.74	2183.59	0.840701	0.0427345	0.593548	GADD45A	1	+	growth arrest and DNA damage inducible alpha [Source:HGNC Symbol;Acc:HGNC:4095]
ENSG00000183431	2610	1975	3396	29.92	22.7964	39.3688	1963.64	3415.64	-0.798587	0.0542491	0.447231	2598.53	3410.99	-0.392475	0.341894	1	SF3A3	1	-	splicing factor 3a subunit 3 [Source:HGNC Symbol;Acc:HGNC:10767]
ENSG00000008018	2598	2418	2846	62.5748	58.6402	69.32	2404.09	2862.46	-0.251752	0.542349	0.918358	2586.59	2858.56	-0.144233	0.727287	1	PSMB1	6	-	proteasome subunit beta 1 [Source:HGNC Symbol;Acc:HGNC:9537]
ENSG00000131462	3373	2385	3380	76.0184	54.1215	77.034	2371.28	3399.55	-0.519653	0.208726	0.766069	3358.18	3394.92	-0.0156954	0.97041	1	TUBG1	17	+	tubulin gamma 1 [Source:HGNC Symbol;Acc:HGNC:12417]
ENSG00000053372	3162	2452	3578	60.8842	47.5381	69.67	2437.9	3598.7	-0.561813	0.174191	0.702427	3148.11	3593.79	-0.191014	0.643475	1	MRTO4	1	+	MRT4 homolog, ribosome maturation factor [Source:HGNC Symbol;Acc:HGNC:18477]
ENSG00000183741	2563	2926	2869	17.3433	19.936	19.6326	2909.17	2885.6	0.0117389	0.978227	1	2551.74	2881.66	-0.175411	0.67131	1	CBX6	22	-	chromobox 6 [Source:HGNC Symbol;Acc:HGNC:1556]
ENSG00000165661	2479	2756	3273	29.7357	33.2858	39.7018	2740.15	3291.93	-0.264669	0.521456	0.907667	2468.11	3287.44	-0.413542	0.316776	1	QSOX2	9	-	quiescin sulfhydryl oxidase 2 [Source:HGNC Symbol;Acc:HGNC:30249]
ENSG00000103512	3186	3131	2330	29.7507	29.4383	22.0024	3112.99	2343.48	0.409632	0.321515	0.842206	3172	2340.28	0.438691	0.288431	0.997756	NOMO1	16	+	NODAL modulator 1 [Source:HGNC Symbol;Acc:HGNC:30060]
ENSG00000136758	2884	2376	2504	21.3646	17.7225	18.7584	2362.33	2518.48	-0.0923374	0.823878	1	2871.33	2515.05	0.191123	0.643783	1	YME1L1	10	-	YME1 like 1 ATPase [Source:HGNC Symbol;Acc:HGNC:12843]
ENSG00000184743	3699	2266	2488	26.4466	16.3127	17.9887	2252.97	2502.39	-0.151473	0.714461	1	3682.75	2498.98	0.559421	0.175975	0.936172	ATL3	11	-	atlastin GTPase 3 [Source:HGNC Symbol;Acc:HGNC:24526]
ENSG00000160551	4145	1807	2542	13.2644	5.82236	8.22622	1796.61	2556.7	-0.50898	0.21898	0.77235	4126.79	2553.22	0.692676	0.0941868	0.786963	TAOK1	17	+	TAO kinase 1 [Source:HGNC Symbol;Acc:HGNC:29259]
ENSG00000055044	3241	1761	3573	53.3822	29.2049	59.5132	1750.87	3593.67	-1.03733	0.0127719	0.198497	3226.76	3588.77	-0.153396	0.710218	1	NOP58	2	+	NOP58 ribonucleoprotein [Source:HGNC Symbol;Acc:HGNC:29926]
ENSG00000138430	3311	2967	2762	29.4937	26.6113	24.8804	2949.94	2777.98	0.0866454	0.834354	1	3296.45	2774.19	0.248838	0.546671	1	OLA1	2	-	Obg like ATPase 1 [Source:HGNC Symbol;Acc:HGNC:28833]
ENSG00000177700	2567	2567	2986	122.14	122.981	143.677	2552.24	3003.27	-0.234763	0.569821	0.941636	2555.72	2999.18	-0.230825	0.576317	1	POLR2L	11	-	RNA polymerase II subunit L [Source:HGNC Symbol;Acc:HGNC:9199]
ENSG00000180817	2989	3226	3421	31.4088	34.1325	36.3531	3207.45	3440.79	-0.10131	0.80643	1	2975.87	3436.1	-0.207452	0.615257	1	PPA1	10	-	pyrophosphatase (inorganic) 1 [Source:HGNC Symbol;Acc:HGNC:9226]
ENSG00000205531	3164	2827	2581	33.0623	29.7441	27.2739	2810.74	2595.93	0.114694	0.781739	1	3150.1	2592.39	0.281102	0.496052	1	NAP1L4	11	-	nucleosome assembly protein 1 like 4 [Source:HGNC Symbol;Acc:HGNC:7640]
ENSG00000100632	2941	1961	3515	110.516	74.1972	133.573	1949.72	3535.33	-0.858536	0.0386727	0.379143	2928.08	3530.51	-0.269912	0.513071	1	ERH	14	-	ERH, mRNA splicing and mitosis factor [Source:HGNC Symbol;Acc:HGNC:3447]
ENSG00000137807	2768	1697	3655	22.872	14.1188	30.5414	1687.24	3676.14	-1.12347	0.00709749	0.141349	2755.84	3671.13	-0.413716	0.316293	1	KIF23	15	+	kinesin family member 23 [Source:HGNC Symbol;Acc:HGNC:6392]
ENSG00000197785	3524	2892	2953	62.3934	51.5561	52.8724	2875.37	2970.08	-0.0467542	0.910568	1	3508.52	2966.03	0.242318	0.557088	1	ATAD3A	1	+	ATPase family, AAA domain containing 3A [Source:HGNC Symbol;Acc:HGNC:25567]
ENSG00000064419	3050	2291	2889	35.4426	26.8058	33.9497	2277.82	2905.71	-0.351218	0.395374	0.901043	3036.6	2901.75	0.0655312	0.874507	1	TNPO3	7	-	transportin 3 [Source:HGNC Symbol;Acc:HGNC:17103]
ENSG00000134086	1854	3454	2726	23.9121	44.8548	35.5547	3434.13	2741.77	0.324827	0.431338	0.901043	1845.85	2738.03	-0.568818	0.169583	0.91814	VHL	3	+	von Hippel-Lindau tumor suppressor [Source:HGNC Symbol;Acc:HGNC:12687]
ENSG00000132603	2948	2025	3379	33.7307	23.3293	39.0975	2013.35	3398.55	-0.75528	0.0685096	0.500232	2935.05	3393.91	-0.209557	0.6117	1	NIP7	16	+	NIP7, nucleolar pre-rRNA processing protein [Source:HGNC Symbol;Acc:HGNC:24328]
ENSG00000145730	2128	3949	2372	13.0715	24.4241	14.7343	3926.29	2385.72	0.718711	0.0826353	0.537728	2118.65	2382.47	-0.169301	0.682627	1	PAM	5	+	peptidylglycine alpha-amidating monooxygenase [Source:HGNC Symbol;Acc:HGNC:8596]
ENSG00000283041	2896	2611	3271	119.758	108.715	136.788	2595.98	3289.92	-0.341757	0.407858	0.901043	2883.28	3285.44	-0.188368	0.648268	1	AC008038.1	7	-	eukaryotic translation elongation factor 1 gamma (
ENSG00000163930	2110	2366	3422	22.6809	25.6078	37.1982	2352.39	3441.8	-0.549008	0.184254	0.723779	2100.73	3437.1	-0.710268	0.0864717	0.777284	BAP1	3	-	BRCA1 associated protein 1 [Source:HGNC Symbol;Acc:HGNC:950]
ENSG00000143368	2718	2109	2842	65.7859	51.3971	69.5617	2096.87	2858.44	-0.446967	0.27976	0.794203	2706.06	2854.54	-0.0770627	0.8526	1	SF3B4	1	-	splicing factor 3b subunit 4 [Source:HGNC Symbol;Acc:HGNC:10771]
ENSG00000118816	3623	2574	2401	52.6236	37.6443	35.2669	2559.2	2414.89	0.08373	0.84013	1	3607.08	2411.6	0.58082	0.160159	0.895156	CCNI	4	-	cyclin I [Source:HGNC Symbol;Acc:HGNC:1595]
ENSG00000176953	2654	2211	3009	25.1328	21.0817	28.8154	2198.28	3026.41	-0.461205	0.264614	0.779116	2642.34	3022.28	-0.193812	0.638992	1	NFATC2IP	16	+	nuclear factor of activated T cells 2 interacting protein [Source:HGNC Symbol;Acc:HGNC:25906]
ENSG00000070423	3172	2568	2820	49.3016	40.1885	44.3241	2553.23	2836.31	-0.151685	0.71378	1	3158.06	2832.44	0.156986	0.703987	1	RNF126	19	-	ring finger protein 126 [Source:HGNC Symbol;Acc:HGNC:21151]
ENSG00000111676	1199	2403	3534	13.6814	27.6085	40.7793	2389.18	3554.44	-0.573083	0.165789	0.687231	1193.73	3549.6	-1.57208	0.000196462	0.0286771	ATN1	12	+	atrophin 1 [Source:HGNC Symbol;Acc:HGNC:3033]
ENSG00000113194	3276	2027	2949	29.8975	18.6262	27.2163	2015.34	2966.06	-0.557493	0.177965	0.71032	3261.61	2962.01	0.138999	0.736576	1	FAF2	5	+	Fas associated factor family member 2 [Source:HGNC Symbol;Acc:HGNC:24666]
ENSG00000006831	3192	2687	3196	29.5075	25.0102	29.8772	2671.55	3214.49	-0.266902	0.518008	0.904867	3177.98	3210.1	-0.0145112	0.972757	1	ADIPOR2	12	+	adiponectin receptor 2 [Source:HGNC Symbol;Acc:HGNC:24041]
ENSG00000060491	2982	1980	2971	34.4607	23.0389	34.7202	1968.61	2988.19	-0.602059	0.145931	0.653694	2968.9	2984.11	-0.00737309	0.986654	1	OGFR	20	+	opioid growth factor receptor [Source:HGNC Symbol;Acc:HGNC:15768]
ENSG00000157916	2882	2395	2461	27.5173	23.0248	23.7621	2381.23	2475.24	-0.0558586	0.89335	1	2869.34	2471.86	0.215111	0.602691	1	RER1	1	+	retention in endoplasmic reticulum sorting receptor 1 [Source:HGNC Symbol;Acc:HGNC:30309]
ENSG00000113368	4197	1597	3297	62.7731	24.0502	49.8673	1587.81	3316.07	-1.06237	0.0108421	0.181003	4178.56	3311.55	0.335488	0.415939	1	LMNB1	5	+	lamin B1 [Source:HGNC Symbol;Acc:HGNC:6637]
ENSG00000175756	2458	2652	3030	80.0249	86.9352	99.7583	2636.75	3047.53	-0.20887	0.613114	0.965604	2447.2	3043.37	-0.314523	0.446395	1	AURKAIP1	1	-	aurora kinase A interacting protein 1 [Source:HGNC Symbol;Acc:HGNC:24114]
ENSG00000162458	2287	3125	1755	26.3507	36.2539	20.4487	3107.03	1765.15	0.815699	0.0494752	0.423333	2276.95	1762.75	0.369257	0.372437	1	FBLIM1	1	+	filamin binding LIM protein 1 [Source:HGNC Symbol;Acc:HGNC:24686]
ENSG00000197136	2844	2533	2605	19.3848	17.3839	17.9557	2518.43	2620.07	-0.057076	0.890922	1	2831.5	2616.5	0.113928	0.783152	1	PCNX3	11	+	pecanex 3 [Source:HGNC Symbol;Acc:HGNC:18760]
ENSG00000135476	2953	1644	3743	18.0493	10.1176	23.1356	1634.54	3764.65	-1.20356	0.00398555	0.0962088	2940.03	3759.52	-0.354705	0.39002	1	ESPL1	12	+	extra spindle pole bodies like 1, separase [Source:HGNC Symbol;Acc:HGNC:16856]
ENSG00000149782	3054	2891	2884	33.43	31.8636	31.9247	2874.37	2900.68	-0.0131444	0.975507	1	3040.58	2896.73	0.0699209	0.866116	1	PLCB3	11	+	phospholipase C beta 3 [Source:HGNC Symbol;Acc:HGNC:9056]
ENSG00000125676	2884	2365	2957	15.2486	12.5905	15.8106	2351.4	2974.11	-0.33892	0.412036	0.901043	2871.33	2970.05	-0.048766	0.906697	1	THOC2	X	-	THO complex 2 [Source:HGNC Symbol;Acc:HGNC:19073]
ENSG00000153904	3881	1826	2049	46.1655	21.8702	24.6478	1815.5	2060.85	-0.182864	0.659142	0.979627	3863.95	2058.04	0.908762	0.0286975	0.51112	DDAH1	1	-	dimethylarginine dimethylaminohydrolase 1 [Source:HGNC Symbol;Acc:HGNC:2715]
ENSG00000068489	3864	1556	3451	51.4608	20.8655	46.478	1547.05	3470.96	-1.16575	0.0052697	0.115671	3847.02	3466.23	0.15037	0.715577	1	PRR11	17	+	proline rich 11 [Source:HGNC Symbol;Acc:HGNC:25619]
ENSG00000116786	2193	3107	2419	28.9088	41.2393	32.2471	3089.13	2432.99	0.344453	0.404351	0.901043	2183.36	2429.68	-0.154202	0.70961	1	PLEKHM2	1	+	pleckstrin homology and RUN domain containing M2 [Source:HGNC Symbol;Acc:HGNC:29131]
ENSG00000064393	2714	3084	3493	9.57486	10.9551	12.4619	3066.26	3513.21	-0.196299	0.634359	0.965604	2702.08	3508.41	-0.376736	0.361486	1	HIPK2	7	-	homeodomain interacting protein kinase 2 [Source:HGNC Symbol;Acc:HGNC:14402]
ENSG00000106367	3139	3677	2018	97.1329	114.564	63.148	3655.85	2029.67	0.848921	0.0408398	0.379143	3125.21	2026.91	0.624643	0.13141	0.872412	AP1S1	7	+	adaptor related protein complex 1 subunit sigma 1 [Source:HGNC Symbol;Acc:HGNC:559]
ENSG00000128731	2944	2770	2603	7.93382	7.51628	7.09385	2754.07	2618.06	0.0730648	0.860275	1	2931.07	2614.49	0.16489	0.68997	1	HERC2	15	-	HECT and RLD domain containing E3 ubiquitin protein ligase 2 [Source:HGNC Symbol;Acc:HGNC:4868]
ENSG00000164236	2059	1808	2203	11.4363	10.1112	12.3739	1797.6	2215.74	-0.301698	0.466176	0.901043	2049.95	2212.72	-0.110224	0.790596	1	ANKRD33B	5	+	ankyrin repeat domain 33B [Source:HGNC Symbol;Acc:HGNC:35240]
ENSG00000076067	1993	1948	3784	12.295	12.1001	23.6068	1936.8	3805.89	-0.974515	0.0191356	0.256247	1984.24	3800.7	-0.937632	0.0240854	0.466576	RBMS2	12	+	RNA binding motif single stranded interacting protein 2 [Source:HGNC Symbol;Acc:HGNC:9909]
ENSG00000025800	2229	2826	2930	16.1923	20.6704	21.5243	2809.75	2946.95	-0.0687786	0.868343	1	2219.21	2942.93	-0.407189	0.324561	1	KPNA6	1	+	karyopherin subunit alpha 6 [Source:HGNC Symbol;Acc:HGNC:6399]
ENSG00000091317	3238	1553	2494	39.8697	19.2538	31.0545	1544.07	2508.43	-0.700001	0.0916977	0.558582	3223.77	2505.01	0.36392	0.37824	1	CMTM6	3	-	CKLF like MARVEL transmembrane domain containing 6 [Source:HGNC Symbol;Acc:HGNC:19177]
ENSG00000197930	3448	2283	2224	24.8219	16.5483	16.1907	2269.87	2236.87	0.0211305	0.960372	1	3432.85	2233.81	0.61987	0.13416	0.872412	ERO1A	14	-	endoplasmic reticulum oxidoreductase 1 alpha [Source:HGNC Symbol;Acc:HGNC:13280]
ENSG00000136877	2754	3000	2710	38.068	41.7539	37.8817	2982.75	2725.68	0.130022	0.753229	1	2741.9	2721.96	0.0105302	0.980631	1	FPGS	9	+	folylpolyglutamate synthase [Source:HGNC Symbol;Acc:HGNC:3824]
ENSG00000102024	2505	1169	2749	33.207	15.6032	36.8519	1162.28	2764.9	-1.25018	0.00286356	0.0785774	2493.99	2761.13	-0.146794	0.722705	1	PLS3	X	+	plastin 3 [Source:HGNC Symbol;Acc:HGNC:9091]
ENSG00000125743	2412	2902	3168	81.5063	98.7392	108.258	2885.31	3186.33	-0.143161	0.729017	1	2401.4	3181.98	-0.406029	0.325712	1	SNRPD2	19	-	small nuclear ribonucleoprotein D2 polypeptide [Source:HGNC Symbol;Acc:HGNC:11159]
ENSG00000126001	2770	3009	2856	9.23688	10.1029	9.63089	2991.69	2872.52	0.0586432	0.88772	1	2757.83	2868.6	-0.0568125	0.891289	1	CEP250	20	+	centrosomal protein 250 [Source:HGNC Symbol;Acc:HGNC:1859]
ENSG00000081154	2956	2702	2910	51.78	47.6565	51.5482	2686.46	2926.83	-0.123628	0.765069	1	2943.01	2922.84	0.00992164	0.981734	1	PCNP	3	+	PEST proteolytic signal containing nuclear protein [Source:HGNC Symbol;Acc:HGNC:30023]
ENSG00000198363	1886	3113	3060	5.11201	8.49588	8.38754	3095.1	3077.7	0.00813116	0.985151	1	1877.71	3073.5	-0.71087	0.0864032	0.777284	ASPH	8	-	aspartate beta-hydroxylase [Source:HGNC Symbol;Acc:HGNC:757]
ENSG00000112977	2809	2670	2381	45.4133	43.4632	38.9272	2654.64	2394.77	0.148622	0.719481	1	2796.66	2391.51	0.225773	0.584886	1	DAP	5	-	death associated protein [Source:HGNC Symbol;Acc:HGNC:2672]
ENSG00000131263	3076	2389	2728	19.9477	15.5992	17.8902	2375.26	2743.78	-0.208069	0.614745	0.965604	3062.49	2740.04	0.1605	0.697735	1	RLIM	X	-	ring finger protein, LIM domain interacting [Source:HGNC Symbol;Acc:HGNC:13429]
ENSG00000235162	2903	3484	2337	58.5747	70.7816	47.6854	3463.96	2350.52	0.55942	0.176109	0.707294	2890.25	2347.31	0.300167	0.467554	1	C12orf75	12	+	chromosome 12 open reading frame 75 [Source:HGNC Symbol;Acc:HGNC:35164]
ENSG00000176788	3708	4456	2316	90.8811	109.966	57.4031	4430.37	2329.4	0.927435	0.0255378	0.300795	3691.71	2326.22	0.666272	0.107472	0.837597	BASP1	5	+	brain abundant membrane attached signal protein 1 [Source:HGNC Symbol;Acc:HGNC:957]
ENSG00000119285	2858	2230	3360	17.1617	13.4829	20.4033	2217.17	3379.44	-0.608032	0.141726	0.65009	2845.44	3374.83	-0.24615	0.550955	1	HEATR1	1	-	HEAT repeat containing 1 [Source:HGNC Symbol;Acc:HGNC:25517]
ENSG00000278540	3003	3235	3301	12.5442	13.6064	13.9443	3216.39	3320.1	-0.0457781	0.912308	1	2989.81	3315.57	-0.149198	0.717964	1	ACACA	17	-	acetyl-CoA carboxylase alpha [Source:HGNC Symbol;Acc:HGNC:84]
ENSG00000136279	2659	2670	2572	11.4788	11.6056	11.2282	2654.64	2586.88	0.0373049	0.928926	1	2647.32	2583.35	0.0352864	0.932823	1	DBNL	7	+	drebrin like [Source:HGNC Symbol;Acc:HGNC:2696]
ENSG00000213625	1908	2794	2574	19.7968	29.1892	27.0078	2777.93	2588.89	0.101673	0.806115	1	1899.62	2585.36	-0.444631	0.282594	0.988839	LEPROT	1	+	leptin receptor overlapping transcript [Source:HGNC Symbol;Acc:HGNC:29477]
ENSG00000108064	3175	2056	3402	30.7744	20.0654	33.346	2044.17	3421.68	-0.74315	0.073009	0.510902	3161.05	3417.01	-0.112327	0.785802	1	TFAM	10	+	transcription factor A, mitochondrial [Source:HGNC Symbol;Acc:HGNC:11741]
ENSG00000147164	3072	3325	2328	64.3256	70.1024	49.2956	3305.88	2341.47	0.497598	0.228672	0.779116	3058.5	2338.27	0.387364	0.348504	1	SNX12	X	-	sorting nexin 12 [Source:HGNC Symbol;Acc:HGNC:14976]
ENSG00000156535	2987	3388	1980	16.5923	18.9493	11.1224	3368.51	1991.45	0.758254	0.0674567	0.494285	2973.88	1988.74	0.580462	0.160858	0.897068	CD109	6	+	CD109 molecule [Source:HGNC Symbol;Acc:HGNC:21685]
ENSG00000122729	1748	3162	3061	12.5721	22.8984	22.2634	3143.81	3078.71	0.0301907	0.942446	1	1740.32	3074.51	-0.820958	0.048056	0.61497	ACO1	9	+	aconitase 1 [Source:HGNC Symbol;Acc:HGNC:117]
ENSG00000177463	2962	1991	2868	13.6154	9.215	13.3318	1979.55	2884.59	-0.543166	0.189384	0.73218	2948.99	2880.66	0.0338201	0.935511	1	NR2C2	3	+	nuclear receptor subfamily 2 group C member 2 [Source:HGNC Symbol;Acc:HGNC:7972]
ENSG00000135821	3108	2041	3102	18.6981	12.3634	18.8721	2029.26	3119.94	-0.620534	0.133947	0.646083	3094.34	3115.69	-0.00991684	0.981685	1	GLUL	1	-	glutamate-ammonia ligase [Source:HGNC Symbol;Acc:HGNC:4341]
ENSG00000151176	2529	3440	2234	26.1254	35.7809	23.3378	3420.22	2246.92	0.606109	0.142959	0.65009	2517.89	2243.86	0.166224	0.687958	1	PLBD2	12	+	phospholipase B domain containing 2 [Source:HGNC Symbol;Acc:HGNC:27283]
ENSG00000116030	2461	3069	2521	61.7951	77.5922	64.0145	3051.35	2535.58	0.267118	0.517808	0.904742	2450.19	2532.13	-0.0474541	0.909452	1	SUMO1	2	-	small ubiquitin-like modifier 1 [Source:HGNC Symbol;Acc:HGNC:12502]
ENSG00000126461	2568	2574	2618	30.6813	30.9647	31.6309	2559.2	2633.14	-0.0410935	0.921634	1	2556.72	2629.55	-0.040523	0.922736	1	SCAF1	19	+	SR-related CTD associated factor 1 [Source:HGNC Symbol;Acc:HGNC:30403]
ENSG00000117410	2417	3266	2306	37.1524	50.5481	35.8453	3247.22	2319.34	0.485468	0.240212	0.779116	2406.38	2316.18	0.055117	0.894822	1	ATP6V0B	1	+	ATPase H+ transporting V0 subunit b [Source:HGNC Symbol;Acc:HGNC:861]
ENSG00000241973	2930	2459	2803	13.9571	11.7941	13.5025	2444.86	2819.21	-0.205533	0.618999	0.965604	2917.13	2815.37	0.0512216	0.902002	1	PI4KA	22	-	phosphatidylinositol 4-kinase alpha [Source:HGNC Symbol;Acc:HGNC:8983]
ENSG00000061273	2185	2021	3293	11.9588	11.1374	18.2261	2009.38	3312.05	-0.72094	0.0819539	0.536086	2175.4	3307.53	-0.604446	0.144119	0.872412	HDAC7	12	-	histone deacetylase 7 [Source:HGNC Symbol;Acc:HGNC:14067]
ENSG00000149658	2558	2564	2853	42.107	42.4963	47.4918	2549.25	2869.5	-0.170718	0.679635	0.993286	2546.76	2865.59	-0.170161	0.680629	1	YTHDF1	20	-	YTH N6-methyladenosine RNA binding protein 1 [Source:HGNC Symbol;Acc:HGNC:15867]
ENSG00000122203	2711	2818	2632	37.0775	38.8062	36.4024	2801.79	2647.23	0.0818659	0.843504	1	2699.09	2643.62	0.0299592	0.943078	1	KIAA1191	5	-	KIAA1191 [Source:HGNC Symbol;Acc:HGNC:29209]
ENSG00000125651	2216	2441	2881	38.4212	42.6135	50.5134	2426.96	2897.67	-0.255728	0.535955	0.918358	2206.26	2893.71	-0.391297	0.343804	1	GTF2F1	19	-	general transcription factor IIF subunit 1 [Source:HGNC Symbol;Acc:HGNC:4652]
ENSG00000135018	3099	2397	2739	23.6605	18.4268	21.1474	2383.21	2754.84	-0.209052	0.613062	0.965604	3085.38	2751.09	0.165441	0.688873	1	UBQLN1	9	-	ubiquilin 1 [Source:HGNC Symbol;Acc:HGNC:12508]
ENSG00000135052	2834	2526	2941	36.379	32.6485	38.1777	2511.47	2958.01	-0.236084	0.56769	0.939817	2821.55	2953.98	-0.0661692	0.873326	1	GOLM1	9	-	golgi membrane protein 1 [Source:HGNC Symbol;Acc:HGNC:15451]
ENSG00000082701	3145	2982	2103	20.9528	20.0036	14.1685	2964.85	2115.17	0.487165	0.238828	0.779116	3131.18	2112.28	0.567878	0.169937	0.91814	GSK3B	3	-	glycogen synthase kinase 3 beta [Source:HGNC Symbol;Acc:HGNC:4617]
ENSG00000099331	1950	3239	2473	10.6512	17.8137	13.66	3220.37	2487.31	0.372627	0.366963	0.893009	1941.43	2483.91	-0.355473	0.390196	1	MYO9B	19	+	myosin IXB [Source:HGNC Symbol;Acc:HGNC:7609]
ENSG00000210135	1898	4579	2030	1412.78	3431.83	1528.04	4552.66	2041.74	1.15686	0.00555561	0.12008	1889.66	2038.96	-0.109698	0.791786	1	MT-TN	MT	-	mitochondrially encoded tRNA asparagine [Source:HGNC Symbol;Acc:HGNC:7493]
ENSG00000105202	2661	1801	4192	66.5403	45.3453	106.004	1790.64	4216.25	-1.23543	0.00312746	0.0836259	2649.31	4210.5	-0.66835	0.106177	0.83068	FBL	19	-	fibrillarin [Source:HGNC Symbol;Acc:HGNC:3599]
ENSG00000150712	2632	2219	2501	25.7919	21.8945	24.7842	2206.24	2515.47	-0.189228	0.647423	0.97299	2620.44	2512.04	0.0609464	0.883508	1	MTMR12	5	-	myotubularin related protein 12 [Source:HGNC Symbol;Acc:HGNC:18191]
ENSG00000183726	2398	2556	2308	38.2115	41.0095	37.1915	2541.3	2321.35	0.130595	0.752515	1	2387.46	2318.19	0.0424811	0.919113	1	TMEM50A	1	+	transmembrane protein 50A [Source:HGNC Symbol;Acc:HGNC:30590]
ENSG00000092621	2598	1690	3034	15.3161	10.0317	18.0879	1680.28	3051.55	-0.860792	0.0383299	0.378316	2586.59	3047.39	-0.236514	0.566907	1	PHGDH	1	+	phosphoglycerate dehydrogenase [Source:HGNC Symbol;Acc:HGNC:8923]
ENSG00000130147	1873	2346	3020	14.2761	18.0044	23.2778	2332.51	3037.47	-0.38097	0.356516	0.883373	1864.77	3033.33	-0.701865	0.0904459	0.786347	SH3BP4	2	+	SH3 domain binding protein 4 [Source:HGNC Symbol;Acc:HGNC:10826]
ENSG00000149547	2936	1274	3314	44.8384	19.5903	51.1811	1266.67	3333.17	-1.39576	0.000897125	0.0352709	2923.1	3328.62	-0.187419	0.649895	1	EI24	11	+	EI24, autophagy associated transmembrane protein [Source:HGNC Symbol;Acc:HGNC:13276]
ENSG00000084754	2699	2445	2731	33.4451	30.5062	34.2227	2430.94	2746.8	-0.176229	0.669981	0.987503	2687.14	2743.05	-0.029708	0.943541	1	HADHA	2	-	hydroxyacyl-CoA dehydrogenase trifunctional multienzyme complex subunit alpha [Source:HGNC Symbol;Acc:HGNC:4801]
ENSG00000133313	2699	3000	2185	12.3782	13.8533	10.1337	2982.75	2197.64	0.440665	0.286449	0.80462	2687.14	2194.64	0.292072	0.47986	1	CNDP2	18	+	carnosine dipeptidase 2 [Source:HGNC Symbol;Acc:HGNC:24437]
ENSG00000168090	2829	2713	2972	54.7634	52.8793	58.1794	2697.4	2989.19	-0.148181	0.720015	1	2816.57	2985.12	-0.0838434	0.839644	1	COPS6	7	+	COP9 signalosome subunit 6 [Source:HGNC Symbol;Acc:HGNC:21749]
ENSG00000145833	2899	1949	3180	17.0814	11.5629	18.9481	1937.79	3198.4	-0.722898	0.0811943	0.533189	2886.26	3194.03	-0.14617	0.723534	1	DDX46	5	+	DEAD-box helicase 46 [Source:HGNC Symbol;Acc:HGNC:18681]
ENSG00000106665	2326	3291	2079	17.2781	24.6146	15.6172	3272.07	2091.03	0.645963	0.118752	0.631477	2315.78	2088.17	0.149248	0.718692	1	CLIP2	7	+	CAP-Gly domain containing linker protein 2 [Source:HGNC Symbol;Acc:HGNC:2586]
ENSG00000157827	2570	3066	2510	21.4216	25.7318	21.1571	3048.37	2524.52	0.272016	0.510165	0.901457	2558.71	2521.08	0.0213749	0.959734	1	FMNL2	2	+	formin like 2 [Source:HGNC Symbol;Acc:HGNC:18267]
ENSG00000100220	2896	2006	2867	53.379	37.229	53.4396	1994.46	2883.58	-0.531835	0.198732	0.747926	2883.28	2879.65	0.00181457	0.997455	1	RTCB	22	-	RNA 2',3'-cyclic phosphate and 5'-OH ligase [Source:HGNC Symbol;Acc:HGNC:26935]
ENSG00000157020	2649	2206	2947	26.4304	22.1619	29.7348	2193.31	2964.05	-0.434435	0.293308	0.812984	2637.36	2960.01	-0.166497	0.687078	1	SEC13	3	-	SEC13 homolog, nuclear pore and COPII coat complex component [Source:HGNC Symbol;Acc:HGNC:10697]
ENSG00000005339	2452	2152	3112	8.60028	7.59999	11.0381	2139.62	3130	-0.54878	0.184663	0.724886	2441.23	3125.73	-0.356572	0.388009	1	CREBBP	16	-	CREB binding protein [Source:HGNC Symbol;Acc:HGNC:2348]
ENSG00000084463	2949	1982	3071	30.1489	20.4023	31.7497	1970.6	3088.76	-0.648361	0.117516	0.627421	2936.04	3084.55	-0.0711848	0.863681	1	WBP11	12	-	WW domain binding protein 11 [Source:HGNC Symbol;Acc:HGNC:16461]
ENSG00000123240	3031	3276	1534	32.0547	34.8842	16.4057	3257.16	1542.87	1.07793	0.00976904	0.169145	3017.68	1540.77	0.969733	0.0198804	0.433745	OPTN	10	+	optineurin [Source:HGNC Symbol;Acc:HGNC:17142]
ENSG00000089006	2513	1852	3502	17.1696	12.7406	24.1962	1841.35	3522.26	-0.935691	0.024429	0.291194	2501.96	3517.45	-0.491453	0.234288	0.972306	SNX5	20	-	sorting nexin 5 [Source:HGNC Symbol;Acc:HGNC:14969]
ENSG00000136731	2800	2362	2562	13.406	11.3868	12.4046	2348.42	2576.82	-0.133897	0.746412	1	2787.7	2573.31	0.115446	0.780355	1	UGGT1	2	+	UDP-glucose glycoprotein glucosyltransferase 1 [Source:HGNC Symbol;Acc:HGNC:15663]
ENSG00000115355	3931	2428	2459	6.29311	3.91372	3.98092	2414.04	2473.22	-0.034944	0.933578	1	3913.73	2469.85	0.664093	0.108519	0.842145	CCDC88A	2	-	coiled-coil domain containing 88A [Source:HGNC Symbol;Acc:HGNC:25523]
ENSG00000138363	2805	2575	2995	38.8026	35.8661	41.8975	2560.19	3012.33	-0.234615	0.570056	0.941818	2792.68	3008.22	-0.107256	0.795499	1	ATIC	2	+	5-aminoimidazole-4-carboxamide ribonucleotide formyltransferase/IMP cyclohydrolase [Source:HGNC Symbol;Acc:HGNC:794]
ENSG00000108256	3571	1988	2662	17.8838	10.0246	13.4816	1976.57	2677.4	-0.437811	0.2899	0.808833	3555.31	2673.75	0.411096	0.31944	1	NUFIP2	17	-	NUFIP2, FMR1 interacting protein 2 [Source:HGNC Symbol;Acc:HGNC:17634]
ENSG00000180198	3149	2042	4128	44.0095	28.7348	58.3413	2030.26	4151.88	-1.03206	0.0131601	0.202763	3135.16	4146.22	-0.40324	0.328392	1	RCC1	1	+	regulator of chromosome condensation 1 [Source:HGNC Symbol;Acc:HGNC:1913]
ENSG00000137575	1916	2423	2429	21.7896	27.7451	27.9347	2409.06	2443.05	-0.0202095	0.962046	1	1907.58	2439.72	-0.354949	0.390957	1	SDCBP	8	+	syndecan binding protein [Source:HGNC Symbol;Acc:HGNC:10662]
ENSG00000172845	2952	2150	2755	14.9855	10.9893	14.1429	2137.63	2770.94	-0.374339	0.365211	0.89173	2939.03	2767.16	0.0869315	0.833818	1	SP3	2	-	Sp3 transcription factor [Source:HGNC Symbol;Acc:HGNC:11208]
ENSG00000167721	2724	2093	3439	26.6935	20.6512	34.0795	2080.96	3458.89	-0.733025	0.0769416	0.517027	2712.03	3454.18	-0.348953	0.397946	1	TSR1	17	-	TSR1, ribosome maturation factor [Source:HGNC Symbol;Acc:HGNC:25542]
ENSG00000070413	1715	3558	2043	16.626	34.7303	20.0288	3537.54	2054.82	0.783698	0.0587951	0.463948	1707.46	2052.02	-0.265168	0.522161	1	DGCR2	22	-	DiGeorge syndrome critical region gene 2 [Source:HGNC Symbol;Acc:HGNC:2845]
ENSG00000160007	3550	2826	2569	17.1541	13.7496	12.5536	2809.75	2583.86	0.120907	0.770195	1	3534.4	2580.34	0.453888	0.271831	0.977015	ARHGAP35	19	+	Rho GTPase activating protein 35 [Source:HGNC Symbol;Acc:HGNC:4591]
ENSG00000125872	2301	3976	3290	46.4452	80.8071	67.1558	3953.13	3309.03	0.256579	0.53386	0.918358	2290.89	3304.52	-0.528508	0.201184	0.972306	LRRN4	20	-	leucine rich repeat neuronal 4 [Source:HGNC Symbol;Acc:HGNC:16208]
ENSG00000176978	1394	3045	2681	26.8605	59.0768	52.2409	3027.49	2696.51	0.167021	0.686095	0.995678	1387.88	2692.83	-0.956183	0.0217333	0.448236	DPP7	9	-	dipeptidyl peptidase 7 [Source:HGNC Symbol;Acc:HGNC:14892]
ENSG00000214517	479	1052	4831	3.28757	7.26999	33.5304	1045.95	4858.95	-2.21569	2.6687e-07	6.48314e-05	476.895	4852.32	-3.34659	1.51434e-13	6.85237e-10	PPME1	11	+	protein phosphatase methylesterase 1 [Source:HGNC Symbol;Acc:HGNC:30178]
ENSG00000013297	1985	1901	5093	28.9014	27.8688	74.9885	1890.07	5122.46	-1.43834	0.000613769	0.0272291	1976.28	5115.48	-1.37203	0.00106333	0.0883037	CLDN11	3	+	claudin 11 [Source:HGNC Symbol;Acc:HGNC:8514]
ENSG00000197045	2614	2085	2191	17.8306	14.32	15.1135	2073.01	2203.67	-0.0881794	0.832012	1	2602.51	2200.67	0.241952	0.558463	1	GMFB	14	-	glia maturation factor beta [Source:HGNC Symbol;Acc:HGNC:4373]
ENSG00000100911	2794	1970	2769	42.3839	30.0898	42.4776	1958.67	2785.02	-0.507785	0.219794	0.774167	2781.72	2781.22	0.000261902	1	1	PSME2	14	-	proteasome activator subunit 2 [Source:HGNC Symbol;Acc:HGNC:9569]
ENSG00000138107	1294	2698	2669	15.108	31.7171	31.5126	2682.48	2684.44	-0.00105134	0.999004	1	1288.31	2680.78	-1.05709	0.0113423	0.332282	ACTR1A	10	-	ARP1 actin related protein 1 homolog A [Source:HGNC Symbol;Acc:HGNC:167]
ENSG00000168496	3177	1983	2937	69.6651	43.7824	65.1276	1971.59	2953.99	-0.583271	0.158868	0.672606	3163.04	2949.96	0.100613	0.807877	1	FEN1	11	+	flap structure-specific endonuclease 1 [Source:HGNC Symbol;Acc:HGNC:3650]
ENSG00000113739	1387	4248	3270	12.2986	37.9266	29.3219	4223.57	3288.92	0.360839	0.381637	0.901043	1380.91	3284.43	-1.24995	0.00283806	0.158546	STC2	5	-	stanniocalcin 2 [Source:HGNC Symbol;Acc:HGNC:11374]
ENSG00000185122	3360	2328	2577	34.4025	24.0001	26.6826	2314.61	2591.91	-0.163236	0.693218	0.995678	3345.24	2588.37	0.370048	0.37018	1	HSF1	8	+	heat shock transcription factor 1 [Source:HGNC Symbol;Acc:HGNC:5224]
ENSG00000165733	2590	1929	2983	18.1522	13.6126	21.142	1917.91	3000.26	-0.645519	0.119182	0.632263	2578.62	2996.16	-0.216507	0.600223	1	BMS1	10	+	BMS1, ribosome biogenesis factor [Source:HGNC Symbol;Acc:HGNC:23505]
ENSG00000141556	2911	3064	2857	11.677	12.3753	11.5894	3046.38	2873.53	0.0842693	0.838805	1	2898.21	2869.61	0.0143081	0.973257	1	TBCD	17	+	tubulin folding cofactor D [Source:HGNC Symbol;Acc:HGNC:11581]
ENSG00000068308	2325	2574	2391	35.1711	39.2058	36.5768	2559.2	2404.83	0.089751	0.828733	1	2314.78	2401.55	-0.0530857	0.898721	1	OTUD5	X	-	OTU deubiquitinase 5 [Source:HGNC Symbol;Acc:HGNC:25402]
ENSG00000167470	2144	2373	2552	25.9349	28.9026	31.2179	2359.35	2566.76	-0.121552	0.769187	1	2134.58	2563.26	-0.264014	0.523188	1	MIDN	19	+	midnolin [Source:HGNC Symbol;Acc:HGNC:16298]
ENSG00000118046	2551	2850	2902	16.0453	18.0493	18.4585	2833.61	2918.79	-0.0427262	0.918347	1	2539.79	2914.81	-0.198681	0.630669	1	STK11	19	+	serine/threonine kinase 11 [Source:HGNC Symbol;Acc:HGNC:11389]
ENSG00000135926	2573	3571	1619	27.4246	38.3238	17.4506	3550.46	1628.37	1.12452	0.00705673	0.140898	2561.7	1626.14	0.655603	0.113944	0.860906	TMBIM1	2	-	transmembrane BAX inhibitor motif containing 1 [Source:HGNC Symbol;Acc:HGNC:23410]
ENSG00000111252	2415	3568	2605	23.0949	34.356	25.1924	3547.48	2620.07	0.437172	0.289807	0.808733	2404.39	2616.5	-0.121959	0.768391	1	SH2B3	12	+	SH2B adaptor protein 3 [Source:HGNC Symbol;Acc:HGNC:29605]
ENSG00000120800	2650	1888	3382	14.365	10.3048	18.5394	1877.14	3401.56	-0.857617	0.038918	0.379143	2638.36	3396.92	-0.364574	0.377244	1	UTP20	12	+	UTP20, small subunit processome component [Source:HGNC Symbol;Acc:HGNC:17897]
ENSG00000004897	2604	2051	3019	20.7349	16.4439	24.3101	2039.2	3036.46	-0.574357	0.16522	0.685875	2592.56	3032.32	-0.226036	0.584234	1	CDC27	17	-	cell division cycle 27 [Source:HGNC Symbol;Acc:HGNC:1728]
ENSG00000141458	2814	2965	1994	15.1362	16.0582	10.8463	2947.95	2005.53	0.555696	0.179381	0.71324	2801.64	2002.8	0.484226	0.241826	0.972306	NPC1	18	-	NPC intracellular cholesterol transporter 1 [Source:HGNC Symbol;Acc:HGNC:7897]
ENSG00000041357	3059	2281	3016	23.7591	17.8383	23.6889	2267.88	3033.45	-0.419592	0.309992	0.837258	3045.56	3029.31	0.00771831	0.985967	1	PSMA4	15	+	proteasome subunit alpha 4 [Source:HGNC Symbol;Acc:HGNC:9533]
ENSG00000185950	1585	1194	2010	10.5831	8.02722	13.5719	1187.13	2021.63	-0.767972	0.0650071	0.483798	1578.04	2018.87	-0.355393	0.391115	1	IRS2	13	-	insulin receptor substrate 2 [Source:HGNC Symbol;Acc:HGNC:6126]
ENSG00000115758	3113	2929	2322	56.9921	53.9926	42.9894	2912.15	2335.43	0.318382	0.440973	0.901043	3099.32	2332.25	0.410213	0.320842	1	ODC1	2	-	ornithine decarboxylase 1 [Source:HGNC Symbol;Acc:HGNC:8109]
ENSG00000108588	3412	2318	2491	40.8639	27.9527	30.1695	2304.67	2505.41	-0.120481	0.771227	1	3397.01	2501.99	0.441169	0.285544	0.994218	CCDC47	17	-	coiled-coil domain containing 47 [Source:HGNC Symbol;Acc:HGNC:24856]
ENSG00000056586	2265	2595	2139	10.6604	12.2976	10.1807	2580.08	2151.37	0.262142	0.526123	0.911601	2255.05	2148.44	0.0698655	0.866738	1	RC3H2	9	-	ring finger and CCCH-type domains 2 [Source:HGNC Symbol;Acc:HGNC:21461]
ENSG00000169689	3613	2480	2685	128.231	88.6247	96.3678	2465.74	2700.53	-0.131218	0.75123	1	3597.13	2696.85	0.415553	0.314207	1	CENPX	17	-	centromere protein X [Source:HGNC Symbol;Acc:HGNC:11422]
ENSG00000148341	1973	2786	2544	15.7335	22.3696	20.5153	2769.98	2558.72	0.114449	0.782225	1	1964.33	2555.23	-0.379392	0.359057	1	SH3GLB2	9	-	SH3 domain containing GRB2 like, endophilin B2 [Source:HGNC Symbol;Acc:HGNC:10834]
ENSG00000105447	2217	2349	3447	20.9034	22.3004	32.8666	2335.49	3466.94	-0.569912	0.168183	0.691255	2207.26	3462.21	-0.649408	0.116701	0.872412	GRWD1	19	+	glutamate rich WD repeat containing 1 [Source:HGNC Symbol;Acc:HGNC:21270]
ENSG00000090615	3058	2651	2234	15.7516	13.7492	11.6368	2635.75	2246.92	0.230253	0.57762	0.947588	3044.56	2243.86	0.440233	0.286861	0.996522	GOLGA3	12	-	golgin A3 [Source:HGNC Symbol;Acc:HGNC:4426]
ENSG00000023191	2489	2310	2607	18.3409	17.1391	19.4268	2296.71	2622.08	-0.19113	0.644001	0.970086	2478.06	2618.5	-0.0795255	0.848066	1	RNH1	11	-	ribonuclease/angiogenin inhibitor 1 [Source:HGNC Symbol;Acc:HGNC:10074]
ENSG00000101447	2469	1554	4293	54.2058	34.3522	95.3122	1545.06	4317.83	-1.48257	0.000425105	0.0208915	2458.15	4311.95	-0.810733	0.0504776	0.627839	FAM83D	20	+	family with sequence similarity 83 member D [Source:HGNC Symbol;Acc:HGNC:16122]
ENSG00000156471	3164	2450	2675	27.3112	21.2936	23.3502	2435.91	2690.47	-0.143393	0.728951	1	3150.1	2686.8	0.229496	0.578397	1	PTDSS1	8	+	phosphatidylserine synthase 1 [Source:HGNC Symbol;Acc:HGNC:9587]
ENSG00000066084	3258	3416	2005	17.0863	18.0383	10.6335	3396.35	2016.6	0.752027	0.0697003	0.505725	3243.69	2013.85	0.687645	0.096975	0.79726	DIP2B	12	+	disco interacting protein 2 homolog B [Source:HGNC Symbol;Acc:HGNC:29284]
ENSG00000074696	3462	2843	2468	26.5065	21.917	19.1088	2826.65	2482.28	0.18742	0.650268	0.974962	3446.79	2478.89	0.475538	0.24977	0.972306	HACD3	15	+	3-hydroxyacyl-CoA dehydratase 3 [Source:HGNC Symbol;Acc:HGNC:24175]
ENSG00000143252	2092	2530	2455	8.02783	9.77543	9.52689	2515.45	2469.2	0.0267706	0.949331	1	2082.81	2465.83	-0.243532	0.55606	1	SDHC	1	+	succinate dehydrogenase complex subunit C [Source:HGNC Symbol;Acc:HGNC:10682]
ENSG00000141759	2612	2978	2941	27.1324	31.1472	30.8939	2960.87	2958.01	0.00139448	0.998244	1	2600.52	2953.98	-0.183849	0.656404	1	TXNL4A	18	-	thioredoxin like 4A [Source:HGNC Symbol;Acc:HGNC:30551]
ENSG00000185722	3165	2378	2706	12.1643	9.20243	10.5173	2364.32	2721.65	-0.203046	0.623346	0.965604	3151.09	2717.94	0.213329	0.605469	1	ANKFY1	17	-	ankyrin repeat and FYVE domain containing 1 [Source:HGNC Symbol;Acc:HGNC:20763]
ENSG00000111737	3358	2587	2486	45.3668	35.1911	33.9642	2572.12	2500.38	0.0408093	0.922218	1	3343.25	2496.97	0.421053	0.308051	1	RAB35	12	-	RAB35, member RAS oncogene family [Source:HGNC Symbol;Acc:HGNC:9774]
ENSG00000147454	2358	2914	1965	15.727	19.5691	13.2534	2897.24	1976.37	0.5518	0.182478	0.721285	2347.64	1973.67	0.250315	0.545269	1	SLC25A37	8	+	solute carrier family 25 member 37 [Source:HGNC Symbol;Acc:HGNC:29786]
ENSG00000130559	3257	2944	2240	20.4787	18.6381	14.2428	2927.07	2252.96	0.377618	0.360868	0.888552	3242.69	2249.89	0.527315	0.202247	0.972306	CAMSAP1	9	-	calmodulin regulated spectrin associated protein 1 [Source:HGNC Symbol;Acc:HGNC:19946]
ENSG00000063245	2180	3364	2406	6.72433	10.4479	7.50501	3344.65	2419.92	0.466878	0.258539	0.779116	2170.42	2416.62	-0.155005	0.708175	1	EPN1	19	+	epsin 1 [Source:HGNC Symbol;Acc:HGNC:21604]
ENSG00000198910	1132	2376	408	8.4608	17.8809	3.08382	2362.33	410.361	2.52489	9.10639e-09	3.91798e-06	1127.03	409.801	1.45925	0.000630904	0.0659741	L1CAM	X	-	L1 cell adhesion molecule [Source:HGNC Symbol;Acc:HGNC:6470]
ENSG00000136240	3174	2799	2431	43.2249	38.3803	33.4792	2782.9	2445.06	0.18671	0.651547	0.974962	3160.05	2441.73	0.37203	0.367781	1	KDELR2	7	-	KDEL endoplasmic reticulum protein retention receptor 2 [Source:HGNC Symbol;Acc:HGNC:6305]
ENSG00000224470	2471	1533	2677	15.7186	9.81886	17.2207	1524.18	2692.49	-0.820851	0.0482721	0.41695	2460.14	2688.81	-0.128221	0.75676	1	ATXN1L	16	+	ataxin 1 like [Source:HGNC Symbol;Acc:HGNC:33279]
ENSG00000198931	1317	2922	3181	39.6908	88.6672	96.9462	2905.19	3199.4	-0.139161	0.736314	1	1311.21	3195.04	-1.28485	0.00217697	0.140325	APRT	16	-	adenine phosphoribosyltransferase [Source:HGNC Symbol;Acc:HGNC:626]
ENSG00000134690	2344	1433	3567	51.5865	31.7544	79.3861	1424.76	3587.63	-1.33224	0.00149138	0.049792	2333.7	3582.74	-0.618417	0.134979	0.872412	CDCA8	1	+	cell division cycle associated 8 [Source:HGNC Symbol;Acc:HGNC:14629]
ENSG00000186591	3029	2481	1965	25.3096	20.8733	16.604	2466.73	1976.37	0.319732	0.439575	0.901043	3015.69	1973.67	0.611576	0.139693	0.872412	UBE2H	7	-	ubiquitin conjugating enzyme E2 H [Source:HGNC Symbol;Acc:HGNC:12484]
ENSG00000125618	2676	2571	2456	19.6496	19.0085	18.2372	2556.21	2470.21	0.0493742	0.905748	1	2664.24	2466.84	0.111057	0.788627	1	PAX8	2	-	paired box 8 [Source:HGNC Symbol;Acc:HGNC:8622]
ENSG00000102172	3413	1955	2621	85.8583	49.519	66.677	1943.76	2636.16	-0.439567	0.288028	0.807165	3398	2632.57	0.368203	0.372525	1	SMS	X	+	spermine synthase [Source:HGNC Symbol;Acc:HGNC:11123]
ENSG00000005100	2819	2477	3145	26.0861	23.0791	29.4305	2462.75	3163.19	-0.361092	0.381999	0.901043	2806.61	3158.88	-0.170574	0.679677	1	DHX33	17	-	DEAH-box helicase 33 [Source:HGNC Symbol;Acc:HGNC:16718]
ENSG00000149532	2875	1928	2835	25.8814	17.4758	25.8087	1916.91	2851.4	-0.572855	0.166483	0.688458	2862.37	2847.51	0.00750784	0.986437	1	CPSF7	11	-	cleavage and polyadenylation specific factor 7 [Source:HGNC Symbol;Acc:HGNC:30098]
ENSG00000099804	3270	3075	1951	91.4952	86.6312	55.204	3057.31	1962.29	0.639697	0.122484	0.641496	3255.63	1959.61	0.732335	0.0773166	0.735304	CDC34	19	+	cell division cycle 34 [Source:HGNC Symbol;Acc:HGNC:1734]
ENSG00000066044	2756	2298	2781	21.5288	18.0746	21.9687	2284.78	2797.09	-0.291853	0.480063	0.901043	2743.89	2793.27	-0.0257317	0.951201	1	ELAVL1	19	-	ELAV like RNA binding protein 1 [Source:HGNC Symbol;Acc:HGNC:3312]
ENSG00000137310	3657	1793	2054	56.1651	27.7269	31.9011	1782.69	2065.88	-0.212689	0.607785	0.965604	3640.93	2063.06	0.819482	0.0482497	0.616644	TCF19	6	+	transcription factor 19 [Source:HGNC Symbol;Acc:HGNC:11629]
ENSG00000127314	1766	2438	2689	5.66403	7.87313	8.72145	2423.98	2704.55	-0.158006	0.702491	0.995678	1758.24	2700.87	-0.619254	0.135093	0.872412	RAP1B	12	+	RAP1B, member of RAS oncogene family [Source:HGNC Symbol;Acc:HGNC:9857]
ENSG00000107130	2919	3729	2116	29.9889	38.5742	21.9839	3707.55	2128.24	0.800771	0.0535052	0.443665	2906.17	2125.34	0.451407	0.274982	0.977015	NCS1	9	+	neuronal calcium sensor 1 [Source:HGNC Symbol;Acc:HGNC:3953]
ENSG00000123684	3723	2668	1792	22.9911	16.5894	11.191	2652.66	1802.37	0.557514	0.178265	0.710659	3706.64	1799.91	1.04214	0.0123591	0.345366	LPGAT1	1	-	lysophosphatidylglycerol acyltransferase 1 [Source:HGNC Symbol;Acc:HGNC:28985]
ENSG00000006744	2292	2747	2801	19.6283	23.6868	24.2574	2731.2	2817.2	-0.0447255	0.914545	1	2281.93	2813.36	-0.302025	0.464882	1	ELAC2	17	-	elaC ribonuclease Z 2 [Source:HGNC Symbol;Acc:HGNC:14198]
ENSG00000174574	2850	3026	2234	56.4983	60.4002	44.7854	3008.6	2246.92	0.42112	0.308267	0.835046	2837.48	2243.86	0.338611	0.412607	1	AKIRIN1	1	+	akirin 1 [Source:HGNC Symbol;Acc:HGNC:25744]
ENSG00000164828	2508	2670	2092	11.5383	12.3681	9.7328	2654.64	2104.1	0.335297	0.417402	0.901043	2496.98	2101.23	0.248936	0.547285	1	SUN1	7	+	Sad1 and UNC84 domain containing 1 [Source:HGNC Symbol;Acc:HGNC:18587]
ENSG00000165671	3281	2594	2609	11.5072	9.16037	9.2534	2579.08	2624.09	-0.0249597	0.952771	1	3266.58	2620.51	0.31792	0.441315	1	NSD1	5	+	nuclear receptor binding SET domain protein 1 [Source:HGNC Symbol;Acc:HGNC:14234]
ENSG00000077380	2821	2819	2095	32.6488	32.8502	24.5195	2802.79	2107.12	0.41157	0.319551	0.842206	2808.61	2104.25	0.41653	0.313762	1	DYNC1I2	2	+	dynein cytoplasmic 1 intermediate chain 2 [Source:HGNC Symbol;Acc:HGNC:2964]
ENSG00000054523	2676	2550	2184	8.20582	7.87327	6.77254	2535.33	2196.63	0.206871	0.617009	0.965604	2664.24	2193.64	0.280386	0.49763	1	KIF1B	1	+	kinesin family member 1B [Source:HGNC Symbol;Acc:HGNC:16636]
ENSG00000134884	2248	2717	2348	21.0242	25.5854	22.2067	2701.37	2361.58	0.19393	0.639069	0.965604	2238.12	2358.36	-0.0754913	0.855932	1	ARGLU1	13	-	arginine and glutamate rich 1 [Source:HGNC Symbol;Acc:HGNC:25482]
ENSG00000198408	2348	2410	2176	17.6051	18.1944	16.4992	2396.14	2188.59	0.130705	0.752453	1	2337.68	2185.6	0.0970434	0.815168	1	OGA	10	-	O-GlcNAcase [Source:HGNC Symbol;Acc:HGNC:7056]
ENSG00000173120	2642	2042	2581	13.8304	10.7631	13.6632	2030.26	2595.93	-0.35457	0.391246	0.901043	2630.39	2592.39	0.0209943	0.960435	1	KDM2A	11	+	lysine demethylase 2A [Source:HGNC Symbol;Acc:HGNC:13606]
ENSG00000163660	2403	2043	2394	14.9585	12.8051	15.0703	2031.25	2407.85	-0.245362	0.553169	0.925587	2392.44	2404.56	-0.00729118	0.987052	1	CCNL1	3	-	cyclin L1 [Source:HGNC Symbol;Acc:HGNC:20569]
ENSG00000177963	3074	2311	1979	24.9863	18.9137	16.267	2297.71	1990.45	0.207091	0.616932	0.965604	3060.49	1987.73	0.622609	0.132708	0.872412	RIC8A	11	+	RIC8 guanine nucleotide exchange factor A [Source:HGNC Symbol;Acc:HGNC:29550]
ENSG00000264364	2628	2545	2186	20.9844	20.4615	17.6516	2530.36	2198.65	0.202719	0.62411	0.965604	2616.45	2195.65	0.252954	0.540688	1	DYNLL2	17	+	dynein light chain LC8-type 2 [Source:HGNC Symbol;Acc:HGNC:24596]
ENSG00000233927	2180	2537	3260	55.9017	65.504	84.5375	2522.41	3278.86	-0.378374	0.359582	0.887385	2170.42	3274.39	-0.593221	0.151684	0.875526	RPS28	19	+	ribosomal protein S28 [Source:HGNC Symbol;Acc:HGNC:10418]
ENSG00000130640	1894	2626	2580	13.3708	18.666	18.4188	2610.9	2594.92	0.00885299	0.983933	1	1885.68	2591.39	-0.458614	0.267776	0.977015	TUBGCP2	10	-	tubulin gamma complex associated protein 2 [Source:HGNC Symbol;Acc:HGNC:18599]
ENSG00000121892	2367	2067	3021	10.5389	9.26652	13.6023	2055.11	3038.48	-0.564102	0.172848	0.699333	2356.6	3034.33	-0.364654	0.377448	1	PDS5A	4	-	PDS5 cohesin associated factor A [Source:HGNC Symbol;Acc:HGNC:29088]
ENSG00000100242	2861	2547	2174	23.9574	21.4748	18.4096	2532.35	2186.58	0.211793	0.608646	0.965604	2848.43	2183.59	0.383443	0.353606	1	SUN2	22	-	Sad1 and UNC84 domain containing 2 [Source:HGNC Symbol;Acc:HGNC:14210]
ENSG00000166801	3006	1520	2272	22.6199	11.5166	17.2892	1511.26	2285.14	-0.596494	0.150417	0.653694	2992.79	2282.03	0.391158	0.343877	1	FAM111A	11	+	family with sequence similarity 111 member A [Source:HGNC Symbol;Acc:HGNC:24725]
ENSG00000125826	2736	2176	1886	36.9452	29.5855	25.7541	2163.48	1896.91	0.189695	0.647068	0.972585	2723.98	1894.32	0.524005	0.205557	0.972306	RBCK1	20	+	RANBP2-type and C3HC4-type zinc finger containing 1 [Source:HGNC Symbol;Acc:HGNC:15864]
ENSG00000168653	2004	2846	2988	198.709	284.14	299.614	2829.63	3005.28	-0.0868832	0.833871	1	1995.19	3001.19	-0.588972	0.154822	0.882404	NDUFS5	1	+	NADH:ubiquinone oxidoreductase subunit S5 [Source:HGNC Symbol;Acc:HGNC:7712]
ENSG00000111206	3083	1539	3227	34.1952	17.1874	36.1955	1530.15	3245.67	-1.08478	0.00932423	0.164567	3069.45	3241.24	-0.0785606	0.849554	1	FOXM1	12	-	forkhead box M1 [Source:HGNC Symbol;Acc:HGNC:3818]
ENSG00000106617	2680	2816	1979	21.606	22.8587	16.1342	2799.8	1990.45	0.492207	0.23419	0.779116	2668.22	1987.73	0.424733	0.304519	1	PRKAG2	7	-	protein kinase AMP-activated non-catalytic subunit gamma 2 [Source:HGNC Symbol;Acc:HGNC:9386]
ENSG00000144118	3348	2328	2065	62.4089	43.6941	38.9264	2314.61	2076.95	0.156298	0.705967	0.996306	3333.29	2074.11	0.68442	0.0984869	0.801246	RALB	2	+	RAS like proto-oncogene B [Source:HGNC Symbol;Acc:HGNC:9840]
ENSG00000072310	1774	2071	3955	12.0043	14.1105	27.0641	2059.09	3977.88	-0.94995	0.0222911	0.278011	1766.21	3972.45	-1.16932	0.00510522	0.228272	SREBF1	17	-	sterol regulatory element binding transcription factor 1 [Source:HGNC Symbol;Acc:HGNC:11289]
ENSG00000034152	2454	2289	2224	35.2483	33.1046	32.3044	2275.83	2236.87	0.0249169	0.953054	1	2443.22	2233.81	0.129266	0.755053	1	MAP2K3	17	+	mitogen-activated protein kinase kinase 3 [Source:HGNC Symbol;Acc:HGNC:6843]
ENSG00000131389	1861	2621	3261	12.2513	17.3732	21.7095	2605.93	3279.86	-0.331825	0.421607	0.901043	1852.82	3275.39	-0.821899	0.047723	0.612094	SLC6A6	3	+	solute carrier family 6 member 6 [Source:HGNC Symbol;Acc:HGNC:11052]
ENSG00000042753	2596	2448	2679	82.7818	78.5996	86.3905	2433.92	2694.5	-0.146726	0.722884	1	2584.59	2690.82	-0.0581065	0.888905	1	AP2S1	19	-	adaptor related protein complex 2 subunit sigma 1 [Source:HGNC Symbol;Acc:HGNC:565]
ENSG00000130340	2333	2160	2647	27.3387	25.4856	31.3675	2147.58	2662.31	-0.309953	0.453425	0.901043	2322.75	2658.68	-0.194867	0.637487	1	SNX9	6	+	sorting nexin 9 [Source:HGNC Symbol;Acc:HGNC:14973]
ENSG00000172009	2550	2885	2882	18.5639	21.1472	21.2171	2868.41	2898.67	-0.0151408	0.971644	1	2538.8	2894.72	-0.189269	0.646985	1	THOP1	19	+	thimet oligopeptidase 1 [Source:HGNC Symbol;Acc:HGNC:11793]
ENSG00000165458	2149	3126	2171	17.9125	26.2353	18.2996	3108.02	2183.56	0.509291	0.218132	0.771292	2139.56	2180.58	-0.0273977	0.948329	1	INPPL1	11	+	inositol polyphosphate phosphatase like 1 [Source:HGNC Symbol;Acc:HGNC:6080]
ENSG00000166164	2733	2356	2518	17.4876	15.179	16.2933	2342.45	2532.57	-0.112575	0.785899	1	2720.99	2529.11	0.105497	0.798981	1	BRD7	16	-	bromodomain containing 7 [Source:HGNC Symbol;Acc:HGNC:14310]
ENSG00000170445	2308	2757	2792	15.9698	19.2079	19.5363	2741.14	2808.15	-0.0348405	0.933602	1	2297.86	2804.32	-0.287347	0.48686	1	HARS	5	-	histidyl-tRNA synthetase [Source:HGNC Symbol;Acc:HGNC:4816]
ENSG00000169727	2518	2787	2651	22.2294	24.7735	23.6671	2770.97	2666.34	0.0555313	0.893801	1	2506.94	2662.7	-0.0869592	0.833937	1	GPS1	17	+	G protein pathway suppressor 1 [Source:HGNC Symbol;Acc:HGNC:4549]
ENSG00000076382	2818	1604	3785	27.983	16.0375	38.0087	1594.77	3806.89	-1.2552	0.00270584	0.0753375	2805.62	3801.7	-0.43831	0.288389	0.997756	SPAG5	17	-	sperm associated antigen 5 [Source:HGNC Symbol;Acc:HGNC:13452]
ENSG00000182670	3048	1900	2585	10.4275	6.54485	8.94315	1889.07	2599.95	-0.460781	0.265518	0.780434	3034.61	2596.41	0.224984	0.585988	1	TTC3	21	+	tetratricopeptide repeat domain 3 [Source:HGNC Symbol;Acc:HGNC:12393]
ENSG00000113649	2839	2001	3024	17.703	12.5634	19.069	1989.49	3041.49	-0.612348	0.139173	0.646083	2826.53	3037.35	-0.103776	0.802003	1	TCERG1	5	+	transcription elongation regulator 1 [Source:HGNC Symbol;Acc:HGNC:15630]
ENSG00000025772	1678	3009	2692	44.2184	79.8384	71.738	2991.69	2707.57	0.143957	0.727695	1	1670.63	2703.88	-0.6946	0.0940353	0.786963	TOMM34	20	-	translocase of outer mitochondrial membrane 34 [Source:HGNC Symbol;Acc:HGNC:15746]
ENSG00000127054	2130	2419	2681	14.0802	16.1006	17.9221	2405.09	2696.51	-0.164995	0.689976	0.995678	2120.64	2692.83	-0.344605	0.404557	1	INTS11	1	-	integrator complex subunit 11 [Source:HGNC Symbol;Acc:HGNC:26052]
ENSG00000119681	3220	3158	1405	19.2462	19.0055	8.49234	3139.84	1413.13	1.15173	0.0058561	0.125106	3205.85	1411.2	1.18371	0.0046467	0.216441	LTBP2	14	-	latent transforming growth factor beta binding protein 2 [Source:HGNC Symbol;Acc:HGNC:6715]
ENSG00000130725	3267	2823	2294	96.9528	84.3531	68.8443	2806.76	2307.27	0.282707	0.493919	0.901043	3252.65	2304.12	0.497373	0.228922	0.972306	UBE2M	19	-	ubiquitin conjugating enzyme E2 M [Source:HGNC Symbol;Acc:HGNC:12491]
ENSG00000105197	2435	2444	3111	19.1451	19.3481	24.7356	2429.94	3129	-0.36476	0.377222	0.901043	2424.3	3124.73	-0.366145	0.375421	1	TIMM50	19	+	translocase of inner mitochondrial membrane 50 [Source:HGNC Symbol;Acc:HGNC:23656]
ENSG00000130520	2757	2825	2699	49.4581	51.0267	48.9628	2808.75	2714.61	0.0491812	0.905978	1	2744.89	2710.91	0.0179684	0.966235	1	LSM4	19	-	LSM4 homolog, U6 small nuclear RNA and mRNA degradation associated [Source:HGNC Symbol;Acc:HGNC:17259]
ENSG00000129625	2494	2916	2218	32.0373	37.716	28.8127	2899.23	2230.83	0.37807	0.360324	0.887919	2483.04	2227.79	0.156489	0.705435	1	REEP5	5	-	receptor accessory protein 5 [Source:HGNC Symbol;Acc:HGNC:30077]
ENSG00000125304	2330	2501	1763	22.9193	24.7707	17.5372	2486.62	1773.2	0.487801	0.238766	0.779116	2319.76	1770.78	0.389568	0.346694	1	TM9SF2	13	+	transmembrane 9 superfamily member 2 [Source:HGNC Symbol;Acc:HGNC:11865]
ENSG00000169223	2532	2266	2475	58.3719	52.5992	57.7003	2252.97	2489.32	-0.143915	0.728184	1	2520.88	2485.92	0.0201428	0.962136	1	LMAN2	5	-	lectin, mannose binding 2 [Source:HGNC Symbol;Acc:HGNC:16986]
ENSG00000125534	2265	2715	2133	112.499	135.778	107.136	2699.38	2145.34	0.331409	0.422763	0.901043	2255.05	2142.41	0.0739178	0.859018	1	PPDPF	20	+	pancreatic progenitor cell differentiation and proliferation factor [Source:HGNC Symbol;Acc:HGNC:16142]
ENSG00000149091	1921	2553	2657	9.67668	12.9488	13.5349	2538.32	2672.37	-0.0742436	0.858078	1	1912.56	2668.73	-0.480619	0.245483	0.972306	DGKZ	11	+	diacylglycerol kinase zeta [Source:HGNC Symbol;Acc:HGNC:2857]
ENSG00000004142	2399	3001	2611	61.4595	77.4112	67.6439	2983.74	2626.1	0.18419	0.655785	0.977388	2388.46	2622.52	-0.134868	0.744592	1	POLDIP2	17	-	DNA polymerase delta interacting protein 2 [Source:HGNC Symbol;Acc:HGNC:23781]
ENSG00000109920	2432	1991	2926	17.3972	14.3405	21.1666	1979.55	2942.93	-0.572049	0.166994	0.689098	2421.31	2938.91	-0.279478	0.498729	1	FNBP4	11	-	formin binding protein 4 [Source:HGNC Symbol;Acc:HGNC:19752]
ENSG00000130741	2455	2329	2779	38.4212	36.7002	43.9817	2315.6	2795.08	-0.271484	0.511232	0.902037	2444.21	2791.26	-0.191539	0.643129	1	EIF2S3	X	+	eukaryotic translation initiation factor 2 subunit gamma [Source:HGNC Symbol;Acc:HGNC:3267]
ENSG00000131100	2242	2231	2105	37.928	38.0017	36.0113	2218.17	2117.18	0.067224	0.87181	1	2232.15	2114.29	0.0782565	0.85079	1	ATP6V1E1	22	-	ATPase H+ transporting V1 subunit E1 [Source:HGNC Symbol;Acc:HGNC:857]
ENSG00000070770	2751	2282	2742	21.6484	18.0813	21.8206	2268.88	2757.86	-0.281558	0.495725	0.901043	2738.91	2754.1	-0.00797712	0.985567	1	CSNK2A2	16	-	casein kinase 2 alpha 2 [Source:HGNC Symbol;Acc:HGNC:2459]
ENSG00000188895	2209	2458	2656	16.2271	18.1805	19.7304	2443.86	2671.36	-0.128406	0.756432	1	2199.29	2667.72	-0.278552	0.500439	1	MSL1	17	+	male specific lethal 1 homolog [Source:HGNC Symbol;Acc:HGNC:27905]
ENSG00000112941	2859	1953	2563	22.8962	15.7482	20.7569	1941.77	2577.83	-0.408761	0.323125	0.842206	2846.44	2574.31	0.144965	0.725964	1	TENT4A	5	+	terminal nucleotidyltransferase 4A [Source:HGNC Symbol;Acc:HGNC:16705]
ENSG00000087152	3167	2270	2186	32.4631	23.4286	22.6597	2256.94	2198.65	0.0377543	0.928307	1	3153.09	2195.65	0.522093	0.206799	0.972306	ATXN7L3	17	-	ataxin 7 like 3 [Source:HGNC Symbol;Acc:HGNC:25416]
ENSG00000139921	2782	1786	2841	33.6001	21.7192	34.6991	1775.73	2857.43	-0.686271	0.0978857	0.570866	2769.78	2853.54	-0.0429796	0.917889	1	TMX1	14	+	thioredoxin related transmembrane protein 1 [Source:HGNC Symbol;Acc:HGNC:15487]
ENSG00000165689	2540	3006	2858	44.0527	52.4937	50.1262	2988.71	2874.53	0.0561943	0.892419	1	2528.84	2870.61	-0.182874	0.658181	1	ENTR1	9	-	endosome associated trafficking regulator 1 [Source:HGNC Symbol;Acc:HGNC:10667]
ENSG00000152601	2826	1073	2980	15.3727	5.87701	16.3929	1066.83	2997.24	-1.4902	0.000409052	0.0202774	2813.58	2993.15	-0.0892521	0.829393	1	MBNL1	3	+	muscleblind like splicing regulator 1 [Source:HGNC Symbol;Acc:HGNC:6923]
ENSG00000101290	2443	2715	2112	11.1617	12.4898	9.7581	2699.38	2124.22	0.345682	0.403088	0.901043	2432.27	2121.32	0.197328	0.63349	1	CDS2	20	+	CDP-diacylglycerol synthase 2 [Source:HGNC Symbol;Acc:HGNC:1801]
ENSG00000136875	3056	2079	2835	45.9605	31.4822	43.1169	2067.04	2851.4	-0.464077	0.261835	0.779116	3042.57	2847.51	0.0955867	0.817404	1	PRPF4	9	+	pre-mRNA processing factor 4 [Source:HGNC Symbol;Acc:HGNC:17349]
ENSG00000168159	1817	2926	2138	30.0552	48.7324	35.7631	2909.17	2150.37	0.436004	0.291635	0.811191	1809.02	2147.44	-0.247393	0.550285	1	RNF187	1	+	ring finger protein 187 [Source:HGNC Symbol;Acc:HGNC:27146]
ENSG00000147044	2065	3343	2224	5.62751	9.173	6.12906	3323.77	2236.87	0.571318	0.167242	0.689729	2055.93	2233.81	-0.119713	0.772924	1	CASK	X	-	calcium/calmodulin dependent serine protein kinase [Source:HGNC Symbol;Acc:HGNC:1497]
ENSG00000122966	3197	1284	3241	13.1305	5.30987	13.4611	1276.61	3259.75	-1.35235	0.00127796	0.0447625	3182.95	3255.3	-0.0324241	0.938091	1	CIT	12	-	citron rho-interacting serine/threonine kinase [Source:HGNC Symbol;Acc:HGNC:1985]
ENSG00000196526	3170	2474	2277	17.1632	13.4871	12.4671	2459.77	2290.17	0.103063	0.80375	1	3156.07	2287.05	0.464622	0.260991	0.972306	AFAP1	4	-	actin filament associated protein 1 [Source:HGNC Symbol;Acc:HGNC:24017]
ENSG00000103275	2455	2235	2728	13.7823	12.6336	15.4873	2222.15	2743.78	-0.304196	0.461758	0.901043	2444.21	2740.04	-0.164818	0.690254	1	UBE2I	16	+	ubiquitin conjugating enzyme E2 I [Source:HGNC Symbol;Acc:HGNC:12485]
ENSG00000136205	1584	1575	1825	7.29597	7.30445	8.50069	1565.94	1835.56	-0.22917	0.580673	0.950954	1577.04	1833.05	-0.217013	0.600952	1	TNS3	7	-	tensin 3 [Source:HGNC Symbol;Acc:HGNC:21616]
ENSG00000132305	2870	2244	2783	39.1241	30.8009	38.3653	2231.09	2799.1	-0.327194	0.428561	0.901043	2857.39	2795.28	0.0317034	0.939637	1	IMMT	2	-	inner membrane mitochondrial protein [Source:HGNC Symbol;Acc:HGNC:6047]
ENSG00000137497	2622	2187	2943	9.35844	7.85956	10.6224	2174.42	2960.02	-0.444955	0.281818	0.797209	2610.48	2955.99	-0.179317	0.664361	1	NUMA1	11	-	nuclear mitotic apparatus protein 1 [Source:HGNC Symbol;Acc:HGNC:8059]
ENSG00000108219	2344	2841	1888	7.12025	8.68936	5.79966	2824.66	1898.92	0.572867	0.166505	0.688458	2333.7	1896.33	0.299391	0.469404	1	TSPAN14	10	+	tetraspanin 14 [Source:HGNC Symbol;Acc:HGNC:23303]
ENSG00000196700	3356	2436	2732	30.8087	22.5168	25.3627	2421.99	2747.8	-0.182077	0.659686	0.980073	3341.25	2744.06	0.284068	0.491367	1	ZNF512B	20	-	zinc finger protein 512B [Source:HGNC Symbol;Acc:HGNC:29212]
ENSG00000160948	2280	2684	2059	32.8707	38.9614	30.0188	2668.56	2070.91	0.365779	0.376383	0.901043	2269.98	2068.09	0.134377	0.745846	1	VPS28	8	-	VPS28, ESCRT-I subunit [Source:HGNC Symbol;Acc:HGNC:18178]
ENSG00000167513	2582	1403	2932	42.0562	23.0097	48.2948	1394.93	2948.96	-1.07994	0.00967871	0.168734	2570.66	2944.94	-0.196092	0.635109	1	CDT1	16	+	chromatin licensing and DNA replication factor 1 [Source:HGNC Symbol;Acc:HGNC:24576]
ENSG00000125971	1985	2634	2345	43.8455	58.5813	52.3806	2618.85	2358.57	0.151017	0.715175	1	1976.28	2355.35	-0.253139	0.540726	1	DYNLRB1	20	+	dynein light chain roadblock-type 1 [Source:HGNC Symbol;Acc:HGNC:15468]
ENSG00000108349	3511	1723	2652	29.9027	14.7755	22.841	1713.09	2667.34	-0.638763	0.123343	0.641496	3495.57	2663.7	0.39208	0.342319	1	CASC3	17	+	CASC3, exon junction complex subunit [Source:HGNC Symbol;Acc:HGNC:17040]
ENSG00000141985	1591	1965	2772	23.4602	29.1745	41.335	1953.7	2788.04	-0.513013	0.215102	0.769686	1584.01	2784.23	-0.813649	0.0501944	0.626392	SH3GL1	19	-	SH3 domain containing GRB2 like 1, endophilin A2 [Source:HGNC Symbol;Acc:HGNC:10830]
ENSG00000100034	2432	1944	2536	13.1061	10.5484	13.8204	1932.82	2550.67	-0.400146	0.333438	0.853303	2421.31	2547.19	-0.0731129	0.860316	1	PPM1F	22	-	protein phosphatase, Mg2+/Mn2+ dependent 1F [Source:HGNC Symbol;Acc:HGNC:19388]
ENSG00000183723	1531	2863	2667	10.2489	19.2976	18.0547	2846.53	2682.43	0.0856635	0.836274	1	1524.27	2678.77	-0.813398	0.0503235	0.627657	CMTM4	16	-	CKLF like MARVEL transmembrane domain containing 4 [Source:HGNC Symbol;Acc:HGNC:19175]
ENSG00000023330	2624	3024	1987	56.223	65.2396	43.0538	3006.61	1998.49	0.589194	0.154668	0.661583	2612.47	1995.77	0.388449	0.347651	1	ALAS1	3	+	5'-aminolevulinate synthase 1 [Source:HGNC Symbol;Acc:HGNC:396]
ENSG00000143061	2971	2094	1728	21.8158	15.4819	12.8314	2081.96	1738	0.260499	0.529467	0.914317	2957.95	1735.63	0.769097	0.0638709	0.688133	IGSF3	1	-	immunoglobulin superfamily member 3 [Source:HGNC Symbol;Acc:HGNC:5950]
ENSG00000103005	2419	1822	2407	15.9035	12.061	16.0028	1811.52	2420.92	-0.418331	0.312178	0.83862	2408.37	2417.62	-0.00553014	0.990453	1	USB1	16	+	U6 snRNA biogenesis phosphodiesterase 1 [Source:HGNC Symbol;Acc:HGNC:25792]
ENSG00000075426	2770	2267	1472	21.0304	17.33	11.3016	2253.96	1480.52	0.606322	0.143904	0.650566	2757.83	1478.5	0.899347	0.0306807	0.525076	FOSL2	2	+	FOS like 2, AP-1 transcription factor subunit [Source:HGNC Symbol;Acc:HGNC:3798]
ENSG00000096746	2275	1773	3185	23.0072	18.0539	32.5728	1762.8	3203.42	-0.861697	0.0380753	0.37651	2265	3199.06	-0.498109	0.228278	0.972306	HNRNPH3	10	+	heterogeneous nuclear ribonucleoprotein H3 [Source:HGNC Symbol;Acc:HGNC:5043]
ENSG00000123091	2334	2789	2062	40.6226	48.8758	36.2926	2772.96	2073.93	0.419039	0.310905	0.83862	2323.75	2071.1	0.166046	0.688495	1	RNF11	1	+	ring finger protein 11 [Source:HGNC Symbol;Acc:HGNC:10056]
ENSG00000143753	2914	2348	1990	62.958	51.0785	43.4788	2334.5	2001.51	0.222009	0.591703	0.956583	2901.2	1998.78	0.537499	0.194005	0.964484	DEGS1	1	+	delta 4-desaturase, sphingolipid 1 [Source:HGNC Symbol;Acc:HGNC:13709]
ENSG00000126767	3287	2041	2307	52.5625	32.8623	37.3067	2029.26	2320.35	-0.193373	0.640462	0.967054	3272.56	2317.18	0.498026	0.228299	0.972306	ELK1	X	-	ELK1, ETS transcription factor [Source:HGNC Symbol;Acc:HGNC:3321]
ENSG00000101972	2945	1959	2494	19.5461	13.0915	16.7392	1947.73	2508.43	-0.364966	0.377649	0.901043	2932.06	2505.01	0.227091	0.582569	1	STAG2	X	+	stromal antigen 2 [Source:HGNC Symbol;Acc:HGNC:11355]
ENSG00000175582	3072	2788	1964	34.0941	31.1551	22.0426	2771.97	1975.36	0.488767	0.237492	0.779116	3058.5	1972.67	0.632646	0.126625	0.872412	RAB6A	11	-	RAB6A, member RAS oncogene family [Source:HGNC Symbol;Acc:HGNC:9786]
ENSG00000135956	2705	2574	1936	23.0851	22.1183	16.7083	2559.2	1947.2	0.394269	0.340564	0.862588	2693.12	1944.54	0.469819	0.256183	0.972306	TMEM127	2	-	transmembrane protein 127 [Source:HGNC Symbol;Acc:HGNC:26038]
ENSG00000188554	2029	2458	2373	13.1173	16.0001	15.514	2443.86	2386.73	0.0341286	0.935171	1	2020.09	2383.47	-0.238635	0.564146	1	NBR1	17	+	NBR1, autophagy cargo receptor [Source:HGNC Symbol;Acc:HGNC:6746]
ENSG00000113719	3681	3431	1798	14.1464	13.2764	6.98769	3411.27	1808.4	0.915547	0.0276456	0.313946	3664.83	1805.93	1.02095	0.0142155	0.364342	ERGIC1	5	+	endoplasmic reticulum-golgi intermediate compartment 1 [Source:HGNC Symbol;Acc:HGNC:29205]
ENSG00000122642	2350	2095	2033	24.6989	22.1703	21.6077	2082.95	2044.76	0.026696	0.949759	1	2339.67	2041.97	0.196334	0.635321	1	FKBP9	7	+	FK506 binding protein 9 [Source:HGNC Symbol;Acc:HGNC:3725]
ENSG00000185963	2857	2507	2168	24.1547	21.3415	18.5359	2492.58	2180.54	0.192944	0.640997	0.967542	2844.45	2177.57	0.385412	0.35115	1	BICD2	9	-	BICD cargo adaptor 2 [Source:HGNC Symbol;Acc:HGNC:17208]
ENSG00000112739	2115	1977	2719	14.6232	13.7631	19.011	1965.63	2734.73	-0.47638	0.249577	0.779116	2105.71	2731	-0.375104	0.364281	1	PRPF4B	6	+	pre-mRNA processing factor 4B [Source:HGNC Symbol;Acc:HGNC:17346]
ENSG00000175220	1826	1668	2436	16.1649	14.8678	21.8079	1658.41	2450.09	-0.563002	0.17429	0.702427	1817.98	2446.75	-0.428507	0.300549	1	ARHGAP1	11	-	Rho GTPase activating protein 1 [Source:HGNC Symbol;Acc:HGNC:673]
ENSG00000011485	2490	2326	2758	19.1671	18.0279	21.4691	2312.62	2773.95	-0.262401	0.525491	0.911167	2479.06	2770.17	-0.160174	0.698541	1	PPP5C	19	+	protein phosphatase 5 catalytic subunit [Source:HGNC Symbol;Acc:HGNC:9322]
ENSG00000110048	2303	2107	2436	22.7857	20.99	24.373	2094.88	2450.09	-0.225954	0.584968	0.954491	2292.88	2446.75	-0.0936998	0.821367	1	OSBP	11	-	oxysterol binding protein [Source:HGNC Symbol;Acc:HGNC:8503]
ENSG00000115233	2254	2151	2522	15.9102	15.2877	18.0024	2138.63	2536.59	-0.24619	0.551664	0.924415	2244.1	2533.13	-0.174777	0.672755	1	PSMD14	2	+	proteasome 26S subunit, non-ATPase 14 [Source:HGNC Symbol;Acc:HGNC:16889]
ENSG00000113068	2693	2662	1887	67.8715	67.5519	48.0934	2646.69	1897.92	0.479747	0.246368	0.779116	2681.17	1895.33	0.500387	0.226674	0.972306	PFDN1	5	-	prefoldin subunit 1 [Source:HGNC Symbol;Acc:HGNC:8866]
ENSG00000072958	3210	1697	2172	12.1372	6.46061	8.30492	1687.24	2184.56	-0.372656	0.368219	0.894672	3195.9	2181.59	0.550818	0.182999	0.950201	AP1M1	19	+	adaptor related protein complex 1 subunit mu 1 [Source:HGNC Symbol;Acc:HGNC:13667]
ENSG00000101365	2300	1902	2606	48.6857	40.5381	55.7842	1891.06	2621.07	-0.470936	0.255142	0.779116	2289.89	2617.5	-0.192898	0.640938	1	IDH3B	20	-	isocitrate dehydrogenase 3 (NAD(+)) beta [Source:HGNC Symbol;Acc:HGNC:5385]
ENSG00000076248	3029	1871	2901	64.117	39.8774	62.099	1860.24	2917.78	-0.649348	0.117087	0.6259	3015.69	2913.8	0.0495841	0.905105	1	UNG	12	+	uracil DNA glycosylase [Source:HGNC Symbol;Acc:HGNC:12572]
ENSG00000161249	2063	2960	2632	15.0589	21.7552	19.4286	2942.98	2647.23	0.152788	0.711707	1	2053.94	2643.62	-0.364101	0.3786	1	DMKN	19	-	dermokine [Source:HGNC Symbol;Acc:HGNC:25063]
ENSG00000100503	3864	1467	1977	15.3446	5.8658	7.93941	1458.56	1988.44	-0.447053	0.280995	0.795811	3847.02	1985.72	0.954033	0.0217546	0.448268	NIN	14	-	ninein [Source:HGNC Symbol;Acc:HGNC:14906]
ENSG00000187498	2043	1666	1780	7.53233	6.18465	6.63658	1656.42	1790.3	-0.112123	0.787636	1	2034.02	1787.86	0.186095	0.653543	1	COL4A1	13	-	collagen type IV alpha 1 chain [Source:HGNC Symbol;Acc:HGNC:2202]
ENSG00000090054	2815	2164	1914	23.5904	18.2597	16.2204	2151.55	1925.07	0.160457	0.698709	0.995678	2802.63	1922.45	0.54381	0.188948	0.961339	SPTLC1	9	-	serine palmitoyltransferase long chain base subunit 1 [Source:HGNC Symbol;Acc:HGNC:11277]
ENSG00000114354	2669	2451	2382	29.0402	26.8518	26.2093	2436.9	2395.78	0.0245534	0.953658	1	2657.27	2392.51	0.151413	0.714424	1	TFG	3	+	TRK-fused gene [Source:HGNC Symbol;Acc:HGNC:11758]
ENSG00000187741	2694	1646	2850	15.0355	9.2497	16.0852	1636.53	2866.49	-0.808593	0.0515753	0.433622	2682.16	2862.58	-0.0939129	0.820664	1	FANCA	16	-	FA complementation group A [Source:HGNC Symbol;Acc:HGNC:3582]
ENSG00000160216	1732	3036	2050	8.33149	14.7047	9.97222	3018.54	2061.86	0.549878	0.183888	0.723091	1724.39	2059.05	-0.255873	0.536849	1	AGPAT3	21	+	1-acylglycerol-3-phosphate O-acyltransferase 3 [Source:HGNC Symbol;Acc:HGNC:326]
ENSG00000183018	3858	2160	1994	50.9935	28.7465	26.6526	2147.58	2005.53	0.0987175	0.812216	1	3841.05	2002.8	0.93944	0.0238134	0.462867	SPNS2	17	+	sphingolipid transporter 2 [Source:HGNC Symbol;Acc:HGNC:26992]
ENSG00000106615	2771	2450	2299	42.5938	37.9188	35.7365	2435.91	2312.3	0.0751289	0.856562	1	2758.83	2309.15	0.256682	0.534576	1	RHEB	7	-	Ras homolog, mTORC1 binding [Source:HGNC Symbol;Acc:HGNC:10011]
ENSG00000125755	2411	2193	2620	12.3267	11.2893	13.546	2180.39	2635.16	-0.273289	0.508606	0.901043	2400.41	2631.56	-0.132634	0.748685	1	SYMPK	19	-	symplekin [Source:HGNC Symbol;Acc:HGNC:22935]
ENSG00000071859	2117	2718	2121	44.812	57.9298	45.4023	2702.37	2133.27	0.341141	0.409283	0.901043	2107.7	2130.36	-0.0154275	0.971482	1	FAM50A	X	+	family with sequence similarity 50 member A [Source:HGNC Symbol;Acc:HGNC:18786]
ENSG00000243156	3203	2364	2182	7.78577	5.7859	5.36367	2350.4	2194.62	0.0989311	0.811607	1	3188.93	2191.63	0.541042	0.190852	0.961339	MICAL3	22	-	microtubule associated monooxygenase, calponin and LIM domain containing 3 [Source:HGNC Symbol;Acc:HGNC:24694]
ENSG00000167491	2306	2532	2750	17.1741	18.987	20.7115	2517.44	2765.91	-0.13579	0.742782	1	2295.87	2762.14	-0.266731	0.518692	1	GATAD2A	19	+	GATA zinc finger domain containing 2A [Source:HGNC Symbol;Acc:HGNC:29989]
ENSG00000065243	2699	2100	2365	21.2639	16.6586	18.8423	2087.92	2378.68	-0.188083	0.649577	0.974836	2687.14	2375.44	0.177871	0.667141	1	PKN2	1	+	protein kinase N2 [Source:HGNC Symbol;Acc:HGNC:9406]
ENSG00000172216	1756	3887	1456	48.7815	108.724	40.903	3864.64	1464.42	1.39993	0.000858773	0.0343215	1748.28	1462.43	0.257557	0.534864	1	CEBPB	20	+	CCAAT enhancer binding protein beta [Source:HGNC Symbol;Acc:HGNC:1834]
ENSG00000102054	2365	1831	2805	17.3848	13.552	20.8513	1820.47	2821.23	-0.631976	0.127207	0.646083	2354.61	2817.38	-0.258853	0.531062	1	RBBP7	X	-	RB binding protein 7, chromatin remodeling factor [Source:HGNC Symbol;Acc:HGNC:9890]
ENSG00000106348	1839	2255	2633	27.2875	33.6904	39.5089	2242.03	2648.23	-0.24021	0.561246	0.933213	1830.92	2644.62	-0.530461	0.200141	0.972306	IMPDH1	7	-	inosine monophosphate dehydrogenase 1 [Source:HGNC Symbol;Acc:HGNC:6052]
ENSG00000076003	2107	1494	2887	27.8021	19.8492	38.5233	1485.41	2903.7	-0.966974	0.0202557	0.265913	2097.74	2899.74	-0.467062	0.258742	0.972306	MCM6	2	-	minichromosome maintenance complex component 6 [Source:HGNC Symbol;Acc:HGNC:6949]
ENSG00000075151	2630	3464	2319	14.8924	19.75	13.2792	3444.08	2332.41	0.562269	0.173944	0.702151	2618.44	2329.23	0.168846	0.683187	1	EIF4G3	1	-	eukaryotic translation initiation factor 4 gamma 3 [Source:HGNC Symbol;Acc:HGNC:3298]
ENSG00000102158	2577	2176	2114	28.8004	24.4863	23.892	2163.48	2126.23	0.0250593	0.952857	1	2565.68	2123.33	0.272997	0.509146	1	MAGT1	X	-	magnesium transporter 1 [Source:HGNC Symbol;Acc:HGNC:28880]
ENSG00000166908	2382	2486	1592	39.2337	41.2285	26.5169	2471.7	1601.21	0.626304	0.130979	0.646083	2371.53	1599.03	0.568591	0.170187	0.91814	PIP4K2C	12	+	phosphatidylinositol-5-phosphate 4-kinase type 2 gamma [Source:HGNC Symbol;Acc:HGNC:23786]
ENSG00000141012	1884	3122	1868	12.1842	20.3296	12.2168	3104.04	1878.81	0.724296	0.0806702	0.5315	1875.72	1876.24	-0.000400517	1	1	GALNS	16	-	galactosamine (N-acetyl)-6-sulfatase [Source:HGNC Symbol;Acc:HGNC:4122]
ENSG00000158604	2257	3127	1916	32.5391	45.3921	27.9339	3109.02	1927.08	0.690004	0.0959259	0.564636	2247.08	1924.46	0.22359	0.589187	1	TMED4	7	-	transmembrane p24 trafficking protein 4 [Source:HGNC Symbol;Acc:HGNC:22301]
ENSG00000203485	2334	2497	2102	13.3668	14.3987	12.1736	2482.64	2114.16	0.231778	0.57528	0.945518	2323.75	2111.28	0.138329	0.73855	1	INF2	14	+	inverted formin, FH2 and WH2 domain containing [Source:HGNC Symbol;Acc:HGNC:23791]
ENSG00000130414	1950	2416	2486	11.1336	13.8891	14.3537	2402.1	2500.38	-0.0578453	0.889524	1	1941.43	2496.97	-0.363037	0.380188	1	NDUFA10	2	-	NADH:ubiquinone oxidoreductase subunit A10 [Source:HGNC Symbol;Acc:HGNC:7684]
ENSG00000179632	2080	2095	2871	47.5482	48.2207	66.3692	2082.95	2887.61	-0.471221	0.254554	0.779116	2070.86	2883.67	-0.47765	0.248161	0.972306	MAF1	8	+	MAF1 homolog, negative regulator of RNA polymerase III [Source:HGNC Symbol;Acc:HGNC:24966]
ENSG00000099956	2443	2052	2623	8.03307	6.79382	8.72207	2040.2	2638.17	-0.370809	0.3699	0.897091	2432.27	2634.58	-0.115263	0.780809	1	SMARCB1	22	+	SWI/SNF related, matrix associated, actin dependent regulator of chromatin, subfamily b, member 1 [Source:HGNC Symbol;Acc:HGNC:11103]
ENSG00000106628	2133	2309	3253	31.3672	34.1891	48.3763	2295.72	3271.82	-0.511122	0.216352	0.769686	2123.63	3267.36	-0.621562	0.133208	0.872412	POLD2	7	-	DNA polymerase delta 2, accessory subunit [Source:HGNC Symbol;Acc:HGNC:9176]
ENSG00000097007	1541	2100	2780	13.342	18.3069	24.3402	2087.92	2796.08	-0.421316	0.30826	0.835046	1534.23	2792.27	-0.86387	0.0377604	0.581176	ABL1	9	+	ABL proto-oncogene 1, non-receptor tyrosine kinase [Source:HGNC Symbol;Acc:HGNC:76]
ENSG00000102316	2605	2824	1554	48.146	52.5528	29.0447	2807.76	1562.99	0.84506	0.0420613	0.386121	2593.55	1560.86	0.732546	0.0776517	0.736633	MAGED2	X	+	MAGE family member D2 [Source:HGNC Symbol;Acc:HGNC:16353]
ENSG00000173327	2742	1759	2439	14.1039	9.10995	12.6866	1748.88	2453.11	-0.488147	0.238475	0.779116	2729.95	2449.76	0.156226	0.705674	1	MAP3K11	11	-	mitogen-activated protein kinase kinase kinase 11 [Source:HGNC Symbol;Acc:HGNC:6850]
ENSG00000115866	2218	1897	2485	30.0251	25.8564	34.0182	1886.09	2499.37	-0.406145	0.32633	0.842251	2208.25	2495.97	-0.176682	0.66943	1	DARS	2	-	aspartyl-tRNA synthetase [Source:HGNC Symbol;Acc:HGNC:2678]
ENSG00000112335	2276	2511	2214	67.1401	74.5823	66.0466	2496.56	2226.81	0.164956	0.690244	0.995678	2266	2223.77	0.0271388	0.948771	1	SNX3	6	-	sorting nexin 3 [Source:HGNC Symbol;Acc:HGNC:11174]
ENSG00000105223	1656	3372	1936	17.3578	35.5878	20.5212	3352.61	1947.2	0.783844	0.0588201	0.463948	1648.72	1944.54	-0.238065	0.565813	1	PLD3	19	+	phospholipase D family member 3 [Source:HGNC Symbol;Acc:HGNC:17158]
ENSG00000105738	2396	2780	2423	12.5973	14.7168	12.8827	2764.01	2437.02	0.181639	0.660442	0.980532	2385.47	2433.69	-0.0288701	0.945322	1	SIPA1L3	19	+	signal induced proliferation associated 1 like 3 [Source:HGNC Symbol;Acc:HGNC:23801]
ENSG00000163781	2352	1483	2737	17.4975	11.1086	20.591	1474.47	2752.83	-0.900662	0.0304406	0.333399	2341.67	2749.08	-0.231401	0.5756	1	TOPBP1	3	-	DNA topoisomerase II binding protein 1 [Source:HGNC Symbol;Acc:HGNC:17008]
ENSG00000122870	1229	1862	2642	10.1661	15.5081	22.1002	1851.29	2657.28	-0.52139	0.207886	0.76441	1223.6	2653.66	-1.11677	0.00755629	0.270081	BICC1	10	+	BicC family RNA binding protein 1 [Source:HGNC Symbol;Acc:HGNC:19351]
ENSG00000179134	2169	2443	2722	14.628	16.5893	18.5643	2428.95	2737.75	-0.172647	0.676325	0.992655	2159.47	2734.01	-0.340325	0.410362	1	SAMD4B	19	+	sterile alpha motif domain containing 4B [Source:HGNC Symbol;Acc:HGNC:25492]
ENSG00000068697	2536	2685	1736	70.8119	75.4883	49.0196	2669.56	1746.04	0.612477	0.13942	0.646083	2524.86	1743.66	0.534051	0.197278	0.972306	LAPTM4A	2	-	lysosomal protein transmembrane 4 alpha [Source:HGNC Symbol;Acc:HGNC:6924]
ENSG00000119414	2467	1798	2572	30.1712	22.1407	31.8095	1787.66	2586.88	-0.533109	0.197984	0.746054	2456.16	2583.35	-0.0728344	0.860822	1	PPP6C	9	-	protein phosphatase 6 catalytic subunit [Source:HGNC Symbol;Acc:HGNC:9323]
ENSG00000196923	2424	2441	1838	29.8875	30.3042	22.9174	2426.96	1848.63	0.39267	0.342709	0.865809	2413.35	1846.11	0.386525	0.350319	1	PDLIM7	5	-	PDZ and LIM domain 7 [Source:HGNC Symbol;Acc:HGNC:22958]
ENSG00000079999	2160	2194	2693	31.2069	31.9162	39.3456	2181.38	2708.58	-0.312277	0.449993	0.901043	2150.51	2704.88	-0.330871	0.423505	1	KEAP1	19	-	kelch like ECH associated protein 1 [Source:HGNC Symbol;Acc:HGNC:23177]
ENSG00000111186	3280	2755	1696	41.4	35.0128	21.6479	2739.15	1705.81	0.683234	0.0994625	0.575207	3265.59	1703.48	0.938804	0.0240262	0.466204	WNT5B	12	+	Wnt family member 5B [Source:HGNC Symbol;Acc:HGNC:16265]
ENSG00000204569	3262	1889	2048	33.9883	19.8178	21.5793	1878.14	2059.85	-0.133227	0.74822	1	3247.67	2057.04	0.658804	0.111673	0.856393	PPP1R10	6	-	protein phosphatase 1 regulatory subunit 10 [Source:HGNC Symbol;Acc:HGNC:9284]
ENSG00000149485	1786	2086	2969	9.48649	11.1562	15.9477	2074	2986.17	-0.525854	0.203705	0.757681	1778.15	2982.1	-0.745909	0.0721841	0.72367	FADS1	11	-	fatty acid desaturase 1 [Source:HGNC Symbol;Acc:HGNC:3574]
ENSG00000128283	2518	1801	3053	53.176	38.2959	65.2003	1790.64	3070.66	-0.77803	0.0608221	0.472226	2506.94	3066.47	-0.290641	0.481624	1	CDC42EP1	22	+	CDC42 effector protein 1 [Source:HGNC Symbol;Acc:HGNC:17014]
ENSG00000167114	2634	3142	1938	46.0209	55.2744	34.2418	3123.93	1949.21	0.680437	0.100567	0.579218	2622.43	1946.55	0.429958	0.298684	1	SLC27A4	9	+	solute carrier family 27 member 4 [Source:HGNC Symbol;Acc:HGNC:10998]
ENSG00000068878	2634	2084	2385	13.9757	11.1336	12.797	2072.01	2398.8	-0.211265	0.609701	0.965604	2622.43	2395.53	0.130555	0.752518	1	PSME4	2	-	proteasome activator subunit 4 [Source:HGNC Symbol;Acc:HGNC:20635]
ENSG00000171824	2413	1816	2576	21.8418	16.5511	23.5798	1805.56	2590.9	-0.520981	0.20832	0.764948	2402.4	2587.37	-0.107004	0.796259	1	EXOSC10	1	-	exosome component 10 [Source:HGNC Symbol;Acc:HGNC:9138]
ENSG00000139726	2072	2130	2791	31.4841	32.5882	42.8869	2117.75	2807.15	-0.40655	0.325463	0.842206	2062.9	2803.32	-0.44244	0.284702	0.993225	DENR	12	+	density regulated re-initiation and release factor [Source:HGNC Symbol;Acc:HGNC:2769]
ENSG00000198218	2579	1712	2681	25.484	17.0333	26.7902	1702.15	2696.51	-0.663692	0.10946	0.60583	2567.67	2692.83	-0.0686612	0.86871	1	QRICH1	3	-	glutamine rich 1 [Source:HGNC Symbol;Acc:HGNC:24713]
ENSG00000166847	2344	2646	2415	9.99742	11.3632	10.4162	2630.78	2428.97	0.115142	0.78104	1	2333.7	2425.66	-0.0557527	0.893587	1	DCTN5	16	+	dynactin subunit 5 [Source:HGNC Symbol;Acc:HGNC:24594]
ENSG00000164466	2570	1665	2526	18.4426	12.0305	18.331	1655.42	2540.61	-0.617937	0.136081	0.646083	2558.71	2537.15	0.0122081	0.977464	1	SFXN1	5	+	sideroflexin 1 [Source:HGNC Symbol;Acc:HGNC:16085]
ENSG00000144136	3574	1919	1944	34.822	18.8258	19.1539	1907.96	1955.25	-0.0353137	0.933256	1	3558.3	1952.58	0.865765	0.0370833	0.574271	SLC20A1	2	+	solute carrier family 20 member 1 [Source:HGNC Symbol;Acc:HGNC:10946]
ENSG00000124571	3062	2128	2425	19.5238	13.6618	15.6363	2115.76	2439.03	-0.205118	0.620111	0.965604	3048.55	2435.7	0.32377	0.433155	1	XPO5	6	-	exportin 5 [Source:HGNC Symbol;Acc:HGNC:17675]
ENSG00000113282	2552	2241	2650	21.776	19.2538	22.8668	2228.11	2665.33	-0.258479	0.531818	0.916393	2540.79	2661.69	-0.0670659	0.871777	1	CLINT1	5	-	clathrin interactor 1 [Source:HGNC Symbol;Acc:HGNC:23186]
ENSG00000167635	2219	2425	2960	29.0822	32.0008	39.2306	2411.05	2977.12	-0.304241	0.461449	0.901043	2209.25	2973.06	-0.428372	0.300067	1	ZNF146	19	+	zinc finger protein 146 [Source:HGNC Symbol;Acc:HGNC:12931]
ENSG00000176087	1883	2208	2526	25.4331	30.0281	34.5021	2195.3	2540.61	-0.210746	0.61041	0.965604	1874.73	2537.15	-0.436502	0.291522	1	SLC35A4	5	+	solute carrier family 35 member A4 [Source:HGNC Symbol;Acc:HGNC:20753]
ENSG00000135390	2432	2334	2699	33.1117	31.9961	37.1607	2320.58	2714.61	-0.226252	0.58417	0.95358	2421.31	2710.91	-0.162979	0.693567	1	ATP5MC2	12	-	ATP synthase membrane subunit c locus 2 [Source:HGNC Symbol;Acc:HGNC:842]
ENSG00000179889	2397	2379	2390	13.8413	13.8319	13.9563	2365.32	2403.83	-0.0232966	0.956103	1	2386.47	2400.55	-0.00848532	0.984743	1	PDXDC1	16	+	pyridoxal dependent decarboxylase domain containing 1 [Source:HGNC Symbol;Acc:HGNC:28995]
ENSG00000038358	2349	2134	2658	20.6769	18.9137	23.6604	2121.73	2673.38	-0.333406	0.420003	0.901043	2338.68	2669.73	-0.19099	0.644198	1	EDC4	16	+	enhancer of mRNA decapping 4 [Source:HGNC Symbol;Acc:HGNC:17157]
ENSG00000125484	2684	2171	2345	16.1276	13.1349	14.2493	2158.51	2358.57	-0.127864	0.757722	1	2672.21	2355.35	0.182083	0.659749	1	GTF3C4	9	+	general transcription factor IIIC subunit 4 [Source:HGNC Symbol;Acc:HGNC:4667]
ENSG00000119487	1935	2227	2682	15.5975	18.0748	21.8624	2214.19	2697.51	-0.284836	0.490791	0.901043	1926.5	2693.84	-0.483654	0.242497	0.972306	MAPKAP1	9	-	mitogen-activated protein kinase associated protein 1 [Source:HGNC Symbol;Acc:HGNC:18752]
ENSG00000157168	2436	2402	1834	11.6849	11.6011	8.89629	2388.19	1844.61	0.372578	0.367981	0.894395	2425.3	1842.09	0.396792	0.33768	1	NRG1	8	+	neuregulin 1 [Source:HGNC Symbol;Acc:HGNC:7997]
ENSG00000064607	2213	2897	2381	14.2004	18.7174	15.4505	2880.34	2394.77	0.266337	0.519192	0.905894	2203.28	2391.51	-0.118263	0.775449	1	SUGP2	19	-	SURP and G-patch domain containing 2 [Source:HGNC Symbol;Acc:HGNC:18641]
ENSG00000100138	1667	2530	2644	30.9149	47.2423	49.5857	2515.45	2659.29	-0.0802233	0.846712	1	1659.68	2655.67	-0.678132	0.102057	0.815077	SNU13	22	-	small nuclear ribonucleoprotein 13 [Source:HGNC Symbol;Acc:HGNC:7819]
ENSG00000169567	2474	2643	2334	69.4375	74.6913	66.2458	2627.8	2347.5	0.162721	0.694107	0.995678	2463.13	2344.3	0.0713322	0.863772	1	HINT1	5	-	histidine triad nucleotide binding protein 1 [Source:HGNC Symbol;Acc:HGNC:4912]
ENSG00000134644	2122	2003	2677	17.4149	16.5514	22.2171	1991.48	2692.49	-0.435074	0.292899	0.812837	2112.68	2688.81	-0.347879	0.400118	1	PUM1	1	-	pumilio RNA binding family member 1 [Source:HGNC Symbol;Acc:HGNC:14957]
ENSG00000276293	2407	2524	1993	21.3187	22.5088	17.8507	2509.48	2004.53	0.32411	0.433282	0.901043	2396.42	2001.8	0.259575	0.530422	1	PIP4K2B	17	-	phosphatidylinositol-5-phosphate 4-kinase type 2 beta [Source:HGNC Symbol;Acc:HGNC:8998]
ENSG00000008282	2401	1553	2091	46.5279	30.302	40.9769	1544.07	2103.1	-0.445747	0.282161	0.797684	2390.45	2100.23	0.186727	0.651929	1	SYPL1	7	-	synaptophysin like 1 [Source:HGNC Symbol;Acc:HGNC:11507]
ENSG00000159658	1413	1560	2625	12.2162	13.5799	22.9502	1551.03	2640.18	-0.767366	0.0646568	0.481923	1406.79	2636.58	-0.906201	0.0294988	0.518578	EFCAB14	1	-	EF-hand calcium binding domain 14 [Source:HGNC Symbol;Acc:HGNC:29051]
ENSG00000177479	1877	2097	2759	12.7219	14.3108	18.9105	2084.94	2774.96	-0.41244	0.318559	0.842206	1868.75	2771.18	-0.56839	0.169868	0.91814	ARIH2	3	+	ariadne RBR E3 ubiquitin protein ligase 2 [Source:HGNC Symbol;Acc:HGNC:690]
ENSG00000137106	2009	2721	2526	15.1071	20.602	19.2087	2705.35	2540.61	0.0906356	0.826956	1	2000.17	2537.15	-0.343063	0.406859	1	GRHPR	9	+	glyoxylate and hydroxypyruvate reductase [Source:HGNC Symbol;Acc:HGNC:4570]
ENSG00000149639	3992	1680	2524	14.3387	6.07584	9.16791	1670.34	2538.6	-0.603856	0.145166	0.653694	3974.46	2535.14	0.648669	0.116872	0.872412	SOGA1	20	-	suppressor of glucose, autophagy associated 1 [Source:HGNC Symbol;Acc:HGNC:16111]
ENSG00000091651	2699	1357	2629	34.035	17.2299	33.5256	1349.2	2644.21	-0.97067	0.0198681	0.262791	2687.14	2640.6	0.0252046	0.952269	1	ORC6	16	+	origin recognition complex subunit 6 [Source:HGNC Symbol;Acc:HGNC:17151]
ENSG00000149182	1980	1643	2530	18.1798	15.1894	23.4914	1633.55	2544.64	-0.639408	0.123089	0.641496	1971.3	2541.17	-0.366321	0.375838	1	ARFGAP2	11	-	ADP ribosylation factor GTPase activating protein 2 [Source:HGNC Symbol;Acc:HGNC:13504]
ENSG00000112893	2570	2166	1448	11.8195	10.0301	6.73438	2153.54	1456.38	0.564289	0.173752	0.701746	2558.71	1454.39	0.814948	0.0499684	0.62492	MAN2A1	5	+	mannosidase alpha class 2A member 1 [Source:HGNC Symbol;Acc:HGNC:6824]
ENSG00000105655	2485	2390	2831	41.1171	39.8174	47.3696	2376.25	2847.38	-0.260931	0.527738	0.912567	2474.08	2843.49	-0.200761	0.627151	1	ISYNA1	19	-	inositol-3-phosphate synthase 1 [Source:HGNC Symbol;Acc:HGNC:29821]
ENSG00000110651	2418	2648	1953	17.7696	19.5937	14.5139	2632.77	1964.3	0.422545	0.307055	0.833445	2407.38	1961.62	0.2954	0.475235	1	CD81	11	+	CD81 molecule [Source:HGNC Symbol;Acc:HGNC:1701]
ENSG00000103365	2545	1930	2979	16.801	12.8287	19.8875	1918.9	2996.23	-0.642836	0.120715	0.637633	2533.82	2992.15	-0.239857	0.561484	1	GGA2	16	-	golgi associated, gamma adaptin ear containing, ARF binding protein 2 [Source:HGNC Symbol;Acc:HGNC:16064]
ENSG00000155363	1789	1925	3003	14.9347	16.1806	25.3515	1913.93	3020.37	-0.658154	0.112169	0.615596	1781.14	3016.25	-0.759915	0.0670332	0.70464	MOV10	1	+	Mov10 RISC complex RNA helicase [Source:HGNC Symbol;Acc:HGNC:7200]
ENSG00000211460	2636	1330	2503	32.5014	16.5115	31.209	1322.35	2517.48	-0.92881	0.0257873	0.30295	2624.42	2514.05	0.061984	0.881519	1	TSN	2	+	translin [Source:HGNC Symbol;Acc:HGNC:12379]
ENSG00000120948	2357	2064	2821	21.0959	18.6006	25.5332	2052.13	2837.32	-0.467382	0.258482	0.779116	2346.64	2833.45	-0.271947	0.510474	1	TARDBP	1	+	TAR DNA binding protein [Source:HGNC Symbol;Acc:HGNC:11571]
ENSG00000204673	1212	2506	3034	11.4794	23.8987	29.0599	2491.59	3051.55	-0.292464	0.478894	0.901043	1206.67	3047.39	-1.33645	0.00145774	0.107082	AKT1S1	19	-	AKT1 substrate 1 [Source:HGNC Symbol;Acc:HGNC:28426]
ENSG00000101310	2075	2432	2335	25.7127	30.344	29.2604	2418.01	2348.51	0.042076	0.919873	1	2065.88	2345.3	-0.183006	0.658488	1	SEC23B	20	+	Sec23 homolog B, coat complex II component [Source:HGNC Symbol;Acc:HGNC:10702]
ENSG00000047315	1765	2175	2679	16.2524	20.1656	24.9465	2162.49	2694.5	-0.317305	0.442753	0.901043	1757.25	2690.82	-0.614696	0.137977	0.872412	POLR2B	4	+	RNA polymerase II subunit B [Source:HGNC Symbol;Acc:HGNC:9188]
ENSG00000084733	2509	2575	2073	37.5469	38.7998	31.3715	2560.19	2084.99	0.296194	0.473842	0.901043	2497.98	2082.15	0.262673	0.525387	1	RAB10	2	+	RAB10, member RAS oncogene family [Source:HGNC Symbol;Acc:HGNC:9759]
ENSG00000108510	2682	1766	2168	11.4959	7.62171	9.39735	1755.84	2180.54	-0.312502	0.450431	0.901043	2670.22	2177.57	0.294224	0.47665	1	MED13	17	-	mediator complex subunit 13 [Source:HGNC Symbol;Acc:HGNC:22474]
ENSG00000030066	2831	1113	2996	17.9372	7.1005	19.1964	1106.6	3013.33	-1.44512	0.000599866	0.0268095	2818.56	3009.22	-0.0944269	0.819608	1	NUP160	11	-	nucleoporin 160 [Source:HGNC Symbol;Acc:HGNC:18017]
ENSG00000197170	2612	1791	2453	26.4596	18.2678	25.1288	1780.7	2467.19	-0.470396	0.255888	0.779116	2600.52	2463.83	0.0778988	0.851172	1	PSMD12	17	-	proteasome 26S subunit, non-ATPase 12 [Source:HGNC Symbol;Acc:HGNC:9557]
ENSG00000084112	2051	2582	2218	7.66638	9.71762	8.38396	2567.15	2230.83	0.202577	0.624313	0.965604	2041.99	2227.79	-0.12563	0.761986	1	SSH1	12	-	slingshot protein phosphatase 1 [Source:HGNC Symbol;Acc:HGNC:30579]
ENSG00000164741	2281	2149	2330	9.68765	9.18985	10.0072	2136.64	2343.48	-0.133299	0.747739	1	2270.98	2340.28	-0.0433662	0.917441	1	DLC1	8	-	DLC1 Rho GTPase activating protein [Source:HGNC Symbol;Acc:HGNC:2897]
ENSG00000134070	2290	3344	1076	35.7258	52.528	16.9755	3324.77	1082.22	1.61914	0.000129128	0.00843696	2279.94	1080.75	1.07688	0.0100224	0.311403	IRAK2	3	+	interleukin 1 receptor associated kinase 2 [Source:HGNC Symbol;Acc:HGNC:6113]
ENSG00000165304	2675	1573	2510	47.0855	27.8786	44.6786	1563.95	2524.52	-0.690767	0.0960018	0.564937	2663.25	2521.08	0.0791427	0.848765	1	MELK	9	+	maternal embryonic leucine zipper kinase [Source:HGNC Symbol;Acc:HGNC:16870]
ENSG00000178982	1846	2083	2711	35.8495	40.7305	53.2408	2071.02	2726.68	-0.396784	0.337283	0.858187	1837.89	2722.96	-0.567096	0.170886	0.91814	EIF3K	19	+	eukaryotic translation initiation factor 3 subunit K [Source:HGNC Symbol;Acc:HGNC:24656]
ENSG00000160208	2677	1739	3023	25.245	16.5122	28.8289	1729	3040.49	-0.81432	0.0498816	0.425821	2665.24	3036.34	-0.188061	0.648978	1	RRP1B	21	+	ribosomal RNA processing 1B [Source:HGNC Symbol;Acc:HGNC:23818]
ENSG00000131508	3036	2595	2035	46.3916	39.9258	31.446	2580.08	2046.77	0.334045	0.419235	0.901043	3022.66	2043.98	0.564409	0.172632	0.923577	UBE2D2	5	+	ubiquitin conjugating enzyme E2 D2 [Source:HGNC Symbol;Acc:HGNC:12475]
ENSG00000134375	2554	2390	2473	39.5041	37.2219	38.682	2376.25	2487.31	-0.0658907	0.874138	1	2542.78	2483.91	0.0337896	0.935767	1	TIMM17A	1	+	translocase of inner mitochondrial membrane 17A [Source:HGNC Symbol;Acc:HGNC:17315]
ENSG00000004059	2464	2270	2246	71.5594	66.379	65.9627	2256.94	2258.99	-0.00130799	0.998704	1	2453.17	2255.91	0.120933	0.770439	1	ARF5	7	+	ADP ribosylation factor 5 [Source:HGNC Symbol;Acc:HGNC:658]
ENSG00000146535	1827	3280	1712	16.2213	29.3225	15.3715	3261.14	1721.9	0.921321	0.0267338	0.308352	1818.97	1719.56	0.0810831	0.845907	1	GNA12	7	-	G protein subunit alpha 12 [Source:HGNC Symbol;Acc:HGNC:4380]
ENSG00000141424	3184	2895	1818	46.9882	43.0173	27.1314	2878.35	1828.52	0.654533	0.114252	0.621044	3170.01	1826.02	0.795741	0.0552053	0.655377	SLC39A6	18	-	solute carrier family 39 member 6 [Source:HGNC Symbol;Acc:HGNC:18607]
ENSG00000102978	2710	1676	2664	37.3743	23.2732	37.1536	1666.36	2679.41	-0.685173	0.0985589	0.572158	2698.09	2675.76	0.0119932	0.977818	1	POLR2C	16	+	RNA polymerase II subunit C [Source:HGNC Symbol;Acc:HGNC:9189]
ENSG00000149503	2444	1523	3127	29.6894	18.6286	38.4142	1514.24	3145.09	-1.05444	0.0114592	0.188259	2433.26	3140.8	-0.368223	0.372708	1	INCENP	11	+	inner centromere protein [Source:HGNC Symbol;Acc:HGNC:6058]
ENSG00000124209	2047	2667	2099	11.9794	15.7152	12.422	2651.66	2111.14	0.328856	0.426399	0.901043	2038.01	2108.26	-0.0488932	0.907002	1	RAB22A	20	+	RAB22A, member RAS oncogene family [Source:HGNC Symbol;Acc:HGNC:9764]
ENSG00000029993	3000	2016	2647	41.0921	27.804	36.6652	2004.41	2662.31	-0.409483	0.322165	0.842206	2986.82	2658.68	0.167892	0.684573	1	HMGB3	X	+	high mobility group box 3 [Source:HGNC Symbol;Acc:HGNC:5004]
ENSG00000111481	2147	2497	2452	29.9058	35.0204	34.5388	2482.64	2466.18	0.00959392	0.982559	1	2137.57	2462.82	-0.204331	0.621427	1	COPZ1	12	+	coatomer protein complex subunit zeta 1 [Source:HGNC Symbol;Acc:HGNC:2243]
ENSG00000123064	2292	2103	2882	24.5935	22.7208	31.2725	2090.9	2898.67	-0.47124	0.254524	0.779116	2281.93	2894.72	-0.343152	0.406313	1	DDX54	12	-	DEAD-box helicase 54 [Source:HGNC Symbol;Acc:HGNC:20084]
ENSG00000178921	2595	2139	3328	21.7904	18.085	28.2602	2126.7	3347.25	-0.65433	0.114042	0.620347	2583.6	3342.69	-0.37161	0.368166	1	PFAS	17	+	phosphoribosylformylglycinamidine synthase [Source:HGNC Symbol;Acc:HGNC:8863]
ENSG00000166479	2674	1569	2115	19.0256	11.2403	15.2177	1559.98	2127.23	-0.447424	0.280313	0.794996	2662.25	2124.33	0.32562	0.430946	1	TMX3	18	-	thioredoxin related transmembrane protein 3 [Source:HGNC Symbol;Acc:HGNC:24718]
ENSG00000261115	2081	1811	2404	10.6115	9.29828	12.3966	1800.58	2417.91	-0.425267	0.304249	0.829383	2071.86	2414.61	-0.220853	0.593527	1	TMEM178B	7	+	transmembrane protein 178B [Source:HGNC Symbol;Acc:HGNC:44112]
ENSG00000107937	2421	1981	2548	20.1148	16.5724	21.4084	1969.61	2562.74	-0.379758	0.358583	0.886004	2410.36	2559.24	-0.0864629	0.834951	1	GTPBP4	10	+	GTP binding protein 4 [Source:HGNC Symbol;Acc:HGNC:21535]
ENSG00000114302	3277	2231	2148	26.8007	18.3717	17.7651	2218.17	2160.43	0.0380519	0.927762	1	3262.6	2157.48	0.596648	0.149361	0.872412	PRKAR2A	3	-	protein kinase cAMP-dependent type II regulatory subunit alpha [Source:HGNC Symbol;Acc:HGNC:9391]
ENSG00000115307	2179	1696	2386	44.9512	35.228	49.7757	1686.25	2399.8	-0.509069	0.219112	0.77248	2169.43	2396.53	-0.143625	0.728808	1	AUP1	2	-	AUP1, lipid droplet regulating VLDL assembly factor [Source:HGNC Symbol;Acc:HGNC:891]
ENSG00000198087	2998	1724	1967	24.1303	13.9716	16.0103	1714.08	1978.38	-0.206866	0.617825	0.965604	2984.83	1975.68	0.595268	0.150507	0.872412	CD2AP	6	+	CD2 associated protein [Source:HGNC Symbol;Acc:HGNC:14258]
ENSG00000148308	2393	1725	2494	36.1998	26.2743	38.1525	1715.08	2508.43	-0.548474	0.185528	0.727006	2382.49	2505.01	-0.0723424	0.861814	1	GTF3C5	9	+	general transcription factor IIIC subunit 5 [Source:HGNC Symbol;Acc:HGNC:4668]
ENSG00000160294	2139	2054	2461	12.4175	12.0061	14.4477	2042.19	2475.24	-0.277435	0.502398	0.901043	2129.6	2471.86	-0.215002	0.60329	1	MCM3AP	21	-	minichromosome maintenance complex component 3 associated protein [Source:HGNC Symbol;Acc:HGNC:6946]
ENSG00000087470	2293	2175	2201	17.1101	16.3413	16.6086	2162.49	2213.73	-0.0337842	0.935986	1	2282.93	2210.71	0.0463696	0.911708	1	DNM1L	12	+	dynamin 1 like [Source:HGNC Symbol;Acc:HGNC:2973]
ENSG00000105953	2352	2456	2081	24.5301	25.7911	21.9481	2441.87	2093.04	0.222379	0.590942	0.955908	2341.67	2090.18	0.163897	0.692309	1	OGDH	7	+	oxoglutarate dehydrogenase [Source:HGNC Symbol;Acc:HGNC:8124]
ENSG00000155304	2706	2263	1844	35.059	29.5212	24.1599	2249.98	1854.67	0.278738	0.500731	0.901043	2694.11	1852.14	0.540588	0.191681	0.961339	HSPA13	21	-	heat shock protein family A (Hsp70) member 13 [Source:HGNC Symbol;Acc:HGNC:11375]
ENSG00000060339	2267	1950	2774	20.3306	17.6081	25.1575	1938.78	2790.05	-0.525108	0.204534	0.759732	2257.04	2786.24	-0.303873	0.462186	1	CCAR1	10	+	cell division cycle and apoptosis regulator 1 [Source:HGNC Symbol;Acc:HGNC:24236]
ENSG00000164402	2294	1975	2279	16.1652	14.0131	16.2404	1963.64	2292.18	-0.223178	0.589807	0.955908	2283.92	2289.06	-0.00324041	0.99495	1	2024-09-08	5	-	septin 8 [Source:HGNC Symbol;Acc:HGNC:16511]
ENSG00000118200	2246	2359	2165	15.6927	16.5957	15.2971	2345.43	2177.52	0.10716	0.796184	1	2236.13	2174.55	0.0402836	0.923451	1	CAMSAP2	1	+	calmodulin regulated spectrin associated protein family member 2 [Source:HGNC Symbol;Acc:HGNC:29188]
ENSG00000115884	1308	4200	2044	19.7701	63.9188	31.2424	4175.84	2055.82	1.02231	0.0140299	0.209814	1302.25	2053.02	-0.656687	0.113973	0.860906	SDC1	2	-	syndecan 1 [Source:HGNC Symbol;Acc:HGNC:10658]
ENSG00000085224	2426	1949	2242	6.84225	5.53476	6.3945	1937.79	2254.97	-0.218682	0.597387	0.960935	2415.34	2251.89	0.101083	0.807505	1	ATRX	X	-	ATRX, chromatin remodeler [Source:HGNC Symbol;Acc:HGNC:886]
ENSG00000049449	2288	3029	2187	26.5934	35.4484	25.7057	3011.58	2199.65	0.453224	0.272958	0.788219	2277.95	2196.65	0.0524258	0.900081	1	RCN1	11	+	reticulocalbin 1 [Source:HGNC Symbol;Acc:HGNC:9934]
ENSG00000148498	2207	2844	1892	18.4128	23.8906	15.9626	2827.64	1902.94	0.571336	0.16763	0.69031	2197.3	1900.35	0.209457	0.613054	1	PARD3	10	-	par-3 family cell polarity regulator [Source:HGNC Symbol;Acc:HGNC:16051]
ENSG00000127445	2651	2221	2406	31.5205	26.5895	28.9296	2208.23	2419.92	-0.132063	0.749931	1	2639.35	2416.62	0.127189	0.758706	1	PIN1	19	+	peptidylprolyl cis/trans isomerase, NIMA-interacting 1 [Source:HGNC Symbol;Acc:HGNC:8988]
ENSG00000127184	2920	3276	1495	79.6114	89.9322	41.2189	3257.16	1503.65	1.11508	0.0075669	0.14508	2907.17	1501.6	0.95306	0.0220932	0.448874	COX7C	5	+	cytochrome c oxidase subunit 7C [Source:HGNC Symbol;Acc:HGNC:2292]
ENSG00000249915	2209	1921	2310	12.6442	11.0714	13.3712	1909.95	2323.36	-0.282661	0.494602	0.901043	2199.29	2320.19	-0.0772002	0.852715	1	PDCD6	5	+	programmed cell death 6 [Source:HGNC Symbol;Acc:HGNC:8765]
ENSG00000167770	1787	2490	2544	18.1974	25.5307	26.1977	2475.68	2558.72	-0.047593	0.909168	1	1779.15	2555.23	-0.522233	0.207279	0.972306	OTUB1	11	+	OTU deubiquitinase, ubiquitin aldehyde binding 1 [Source:HGNC Symbol;Acc:HGNC:23077]
ENSG00000111142	2295	1655	2976	27.7677	20.162	36.4127	1645.48	2993.22	-0.863136	0.0378363	0.375285	2284.92	2989.13	-0.387567	0.348316	1	METAP2	12	+	methionyl aminopeptidase 2 [Source:HGNC Symbol;Acc:HGNC:16672]
ENSG00000161091	2319	3064	1955	23.8788	31.7673	20.3574	3046.38	1966.31	0.631573	0.127274	0.646083	2308.81	1963.63	0.233615	0.572486	1	MFSD12	19	-	major facilitator superfamily domain containing 12 [Source:HGNC Symbol;Acc:HGNC:28299]
ENSG00000062650	2425	1676	2290	18.2303	12.6863	17.4092	1666.36	2303.25	-0.466938	0.259633	0.779116	2414.35	2300.11	0.0699284	0.866486	1	WAPL	10	-	WAPL cohesin release factor [Source:HGNC Symbol;Acc:HGNC:23293]
ENSG00000164163	2836	1958	2784	24.5972	17.099	24.418	1946.74	2800.1	-0.524393	0.205138	0.760932	2823.54	2796.29	0.0139926	0.973896	1	ABCE1	4	+	ATP binding cassette subfamily E member 1 [Source:HGNC Symbol;Acc:HGNC:69]
ENSG00000101017	1895	2614	1889	40.7478	56.5951	41.0761	2598.97	1899.93	0.451968	0.274741	0.788573	1886.67	1897.34	-0.00812937	0.985761	1	CD40	20	+	CD40 molecule [Source:HGNC Symbol;Acc:HGNC:11919]
ENSG00000022840	2144	2377	2349	19.7089	22.0012	21.8366	2363.33	2362.59	0.000452733	1	1	2134.58	2359.37	-0.144439	0.727368	1	RNF10	12	+	ring finger protein 10 [Source:HGNC Symbol;Acc:HGNC:10055]
ENSG00000116251	2128	2734	2907	24.6968	31.9481	34.1174	2718.28	2923.82	-0.105156	0.799483	1	2118.65	2919.83	-0.462715	0.263163	0.972306	RPL22	1	-	ribosomal protein L22 [Source:HGNC Symbol;Acc:HGNC:10315]
ENSG00000189343	2410	2255	2716	148.305	139.722	169.018	2242.03	2731.71	-0.284984	0.490526	0.901043	2399.41	2727.99	-0.185146	0.654327	1	RPS2P46	17	-	ribosomal protein S2 pseudogene 46 [Source:HGNC Symbol;Acc:HGNC:35839]
ENSG00000164897	2530	2671	2285	68.5655	72.885	62.6231	2655.64	2298.22	0.208533	0.614047	0.965604	2518.88	2295.08	0.134231	0.745855	1	TMUB1	7	-	transmembrane and ubiquitin like domain containing 1 [Source:HGNC Symbol;Acc:HGNC:21709]
ENSG00000136156	1916	2186	2206	9.72451	11.1712	11.3225	2173.43	2218.76	-0.0297801	0.943704	1	1907.58	2215.74	-0.216027	0.601909	1	ITM2B	13	+	integral membrane protein 2B [Source:HGNC Symbol;Acc:HGNC:6174]
ENSG00000198792	2479	2667	1695	19.0258	20.6095	13.1553	2651.66	1704.81	0.637252	0.124245	0.644014	2468.11	1702.48	0.535735	0.195949	0.970287	TMEM184B	22	-	transmembrane protein 184B [Source:HGNC Symbol;Acc:HGNC:1310]
ENSG00000142507	2777	2191	2254	104.209	82.7851	85.5358	2178.4	2267.04	-0.0575372	0.890287	1	2764.8	2263.95	0.28832	0.485431	1	PSMB6	17	+	proteasome subunit beta 6 [Source:HGNC Symbol;Acc:HGNC:9543]
ENSG00000167747	2590	1692	3026	43.223	28.4311	51.0678	1682.27	3043.5	-0.855277	0.0395708	0.379143	2578.62	3039.35	-0.237154	0.565864	1	C19orf48	19	-	chromosome 19 open reading frame 48 [Source:HGNC Symbol;Acc:HGNC:29667]
ENSG00000164713	2229	3308	1392	23.5685	35.2181	14.8841	3288.97	1400.05	1.23208	0.0032472	0.085208	2219.21	1398.14	0.666485	0.108498	0.842145	BRI3	7	+	brain protein I3 [Source:HGNC Symbol;Acc:HGNC:1109]
ENSG00000089248	2235	2523	2421	39.3916	44.7736	43.1503	2508.49	2435	0.0428925	0.918244	1	2225.18	2431.68	-0.128026	0.757347	1	ERP29	12	+	endoplasmic reticulum protein 29 [Source:HGNC Symbol;Acc:HGNC:13799]
ENSG00000125686	2598	1913	2340	19.259	14.2787	17.5418	1902	2353.54	-0.307296	0.457723	0.901043	2586.59	2350.33	0.138181	0.738557	1	MED1	17	-	mediator complex subunit 1 [Source:HGNC Symbol;Acc:HGNC:9234]
ENSG00000136950	2578	2342	2315	38.8039	35.4943	35.2376	2328.53	2328.39	8.6445e-05	1	1	2566.67	2325.22	0.142528	0.730639	1	ARPC5L	9	+	actin related protein 2/3 complex subunit 5 like [Source:HGNC Symbol;Acc:HGNC:23366]
ENSG00000167325	2873	1241	2835	37.3741	16.255	37.2951	1233.86	2851.4	-1.20841	0.00390352	0.0949295	2860.38	2847.51	0.00650392	0.988381	1	RRM1	11	+	ribonucleotide reductase catalytic subunit M1 [Source:HGNC Symbol;Acc:HGNC:10451]
ENSG00000151835	2830	1972	2016	9.66046	6.77793	6.95929	1960.66	2027.66	-0.0484755	0.907878	1	2817.57	2024.9	0.476576	0.249295	0.972306	SACS	13	-	sacsin molecular chaperone [Source:HGNC Symbol;Acc:HGNC:10519]
ENSG00000198563	2098	2014	2265	16.2695	15.7255	17.7623	2002.42	2278.1	-0.186079	0.653201	0.974962	2088.78	2275	-0.123194	0.766432	1	DDX39B	6	-	DExD-box helicase 39B [Source:HGNC Symbol;Acc:HGNC:13917]
ENSG00000107331	1179	2957	2194	5.564	14.0509	10.4706	2939.99	2206.69	0.413908	0.31667	0.842206	1173.82	2203.68	-0.908633	0.0292927	0.516592	ABCA2	9	-	ATP binding cassette subfamily A member 2 [Source:HGNC Symbol;Acc:HGNC:32]
ENSG00000105373	1983	1593	2869	20.1744	16.3182	29.5169	1583.84	2885.6	-0.865393	0.0373884	0.372463	1974.29	2881.66	-0.54554	0.187472	0.961339	NOP53	19	+	NOP53 ribosome biogenesis factor [Source:HGNC Symbol;Acc:HGNC:4333]
ENSG00000004487	2754	2310	2617	27.5084	23.2323	26.4343	2296.71	2632.14	-0.196654	0.634428	0.965604	2741.9	2628.55	0.0609067	0.883512	1	KDM1A	1	+	lysine demethylase 1A [Source:HGNC Symbol;Acc:HGNC:29079]
ENSG00000105699	1553	2145	2386	28.939	40.2456	44.962	2132.66	2399.8	-0.170249	0.680923	0.993689	1546.18	2396.53	-0.6322	0.127501	0.872412	LSR	19	+	lipolysis stimulated lipoprotein receptor [Source:HGNC Symbol;Acc:HGNC:29572]
[truncated: 56,886 more rows]
